# Supplementary material for: Genetic divergence and fine scale population structure of the common bottlenose dolphin (Tursiops truncatus, Montagu) found in the Gulf of Guayaquil, Ecuador
Source: PeerJ. 2018 Apr 9;6:e4589. doi: 10.7717/peerj.4589 (PMC5916226; doi:10.7717/peerj.4589)
Supplement: Supplemental Information 1 — The database includes mtDNA CR sequences (397 bp) from different geographic regions made available in the GenBank database with 53 CR region sequences of this study. [file peerj-06-4589-s001.fas]

>Ttr_2_Punta_Carnero
AAAAA-GCTTATTGTACAGTTACCACAACATCACAGTACTACGTCAGTATTAAAAGTAATTTGTTTTAAAAACATTTTACTGTACACATTACATATACATACACATGTGCATGCTAATA-TTT-AGTCT-CTCCTTGTAAATATTCATACATACATGCTATGTATTATTGTGCATTCATTTATTTTCCATACGATAAGTTAAAGCCCGTATTAATTATCATTAATTTTACATATTACATAATATGCATGCTCTTACATATTATATTTCCCCTATCAATTTTACCTCCATTATACCCTATGGTCACTCCATTAGATCACGAGCTTAATCACCATGCCGCGTGAAACCAGCAACCCGCTCGGCAGGGATCCCCCTTCTCGCACCGGGCCCATA-CCTC
>Ttr_3_Mar_Bravo
AAAAA-GCTTATTGTACAATTACCACAATATTACAGTACTACGTCAGTATTAAAAGTAATTTGTTTTAAAAACATTTTACTGTACACATCACATATACATACACATGTACATGCTAATA-TTT-AGTCT-CTCCTTGTAAATATTCATACATACATGCTATGTATTATTGTGCATTCATTTATTTTCCATACGATAAGTTAAAGCTCGTATTAATTATCATTAATTTTACATATTACATAATATGCATACTTTTACATATTATATATCCCCTATCAATTTTATCTCCATTATACCCTATGGTCGCTCCATTAGATCACGAGCTTAATCACCATGCCGCGTGAAACCAGCAACCCGCTTGGCAGGGATCCCTCTTCTCGCACCGGGCCCATA-TCTC
>Ttr_4_Mar_Bravo
AAAAA-GCTTATTGTACAGTTACCACAACATCACAGTACTACGTCAGTATTAAAAGTAATTTGTTTTAAAAACATTTTACTGTACACATTACATATACATACACATGTGCATGCTAATA-TTT-AGTCT-CTCCTTGTAAATATTCATACATACATGCTATGTATTATTGTGCATTCATTTATTTTCCATACGATAAGTTAAAGCTCGTATTAATTATCATTAATTTTACATATTACATAATATGCATGCTCTTACATATTATATTTCCCCTATCAACTTTATCTCCATTATATCCTATGGTCACTCCATTAGATCACGAGCTTAATCACCATGCCGCGTGAAACCAGCAACCCGCTCGGCAGGGATCCCCCTCCTCGCACCGGGCCCATG-TCTC
>Ttr_5_Mar_Bravo
AAAAA-GCTTATTGTACAGTTACCACAACATCACAGTACTACGTCAGTATTAAAAGTAATTTGTTTTAAAAACATTTTACTGTACACATTACATATACATACACATGTGCATGCTAATA-TTT-AGTCT-CTCCTTGTAAATATTCATACATACATGCTATGTATTATTGTGCATTCATTTATTTTCCATACGATAAGTTAAAGCCCGTATTAATTATCATTAATTTTACATATTACATAATATGCATGCTCTTACATATTATATTTCCCCTATCAATTTTACCTCCATTATACTCTATGGTCACTCCATTAGATCACGAGCTTAATCACCATGCCGCGTGAAACCAGCAACCCGCTCGGCAGGGATCCCCCTCCTCGCACCGGGCCCATA-TCTC
>Ttr_6_Mar_Bravo
AAAAA-GCTTATTGTACAGTTACCACAACATCACAGTACTACGTCAGTATTAAAAGTAATTTGTTTTAAAAACATTTTACTGTACACACTACATATACATACACATGTGCATACTAATA-TTT-AGTCT-CTCCTTGTAAATATTCATATATACATGCTATGTATTATTGTGCATTCATTTATTTTCCATACGATAAGTTAAAGCCCGTATTAATTATCATTAATTTTACATATTACATAATATGCATGCTCTTACATATTATATCTCCCCTATCAATCTTACCTCCATTATATCCTATGGTCGCTCCATTAGATCACGAGCTTAATCACCATGCCGCGTGAAACCAGCAACCCGCTCGGCAGGGATCCCTCTTCTCGCACCGGGCCCATA-TCTC
>Ttr_7_Mar_Bravo
AAAAA-GCTTATTGTACAGTTACCACAACATCACAGTACTACGTCAGTATTAAAAGTAATTTGTTTTAAAAACATTTTACTGTACACATTACATATACATACACATGTGCATGCTAATA-TTT-AGTCT-CTCCTTGTAAATATTCATACATACATGCTATGTATTATTGTGCATTCATTTATTTTCCATACGATAAGTTAAAGCCCGTATTAATTATCATTAATTTTACATATTACATAATATGCATGCTCTTACATATTATATTTCCCCTATCAATTTTACCTCCATTGTACTCTATGGTCACTCCATTAGATCACGAGCTTAATCACCATGCCGCGTGAAACCAGCAACCCGCTCGGCAGGGATCCCCCTTCTCGCACCGGGCCCATA-TCTC
>Ttr_8_Mar_Bravo
AAAAA-GCTTATTGTACAATTACCACAATATTACAGTACTACGTCAGTATTAAAAGTAATTTGTTTTAAAAACATTTTACTGTACACATCACATATACATACACATGTACATGCTAATA-TTT-AGTCT-CTCCTTGTAAATATTCATACATACATGCTATGTATTATTGTGCATTCATTTATTTTCCATACGATAAGTTAAAGCTCGTATTAATTATCATTAATTTTACATATTACATAATATGCATACTTTTACATATTATATATCCCCTATCAATTTTATCTCCATTATACCCTATGGTCGCTCCATTAGATCACGAGCTTAATCACCATGCCGCGTGAAACCAGCAACCCGCTTGGCAGGGATCCCTCTTCTCGCACCGGGCCCATA-TCTC
>Ttr_10_Jambeli_Island
AAAAA-GCTTATTGTACAATTACCACAATATTACAGTACTACGTCAGTATTAAAAGTAATTTGTTTTAAAAACATTTTACTGTACACATCACATATACATACACATGTACATGCTAATA-TTT-AGTCT-CTCCTTGTAAATATTCATACATACATGCTATGTATTATTGTGCATTCATTTATTTTCCATACGATAAGTTAAAGCTCGTATTAATTATCATTAATTTTACATATTACATAATATGCATACTTTTACATATTATATATCCCCTATCAATTTTATCTCCATTATACCCTATGGTCACTCCATTAGATCACGAGCTTAATCACCATGCCGCGTGAAACCAGCAACCCGCTTGGCAGGGATCCCTCTTCTCGCACCGGGCCCATA-TCTC
>Ttr_16_Puna_Island
AAAAA-GCTTATTGTACAATTACCACAATATTACAGTACTACGTCAGTATTAAAAGTAATTTGTTTTAAAAACATTTTACTGTACACATCACATATACATACACATGTACATGCTAATA-TTT-AGTCT-CTCCTTGTAAATATTCATACATACATGCTATGTATTATTGTGCATTCATTTATTTTCCATACGATAAGTTAAAGCTCGTATTAATTATCATTAATTTTACATATTACATAATATGCATACTTTTACATATTATATATCCCCTATCAATTTTATCTCCATTATACCCTATGGTCACTCCATTAGATCACGAGCTTAATCATCATGCCGCGTGAAACCAGCAACCCGCTTGGCAGGGATCCCTCTTCTCGCACCGGGCCCATA-TCTC
>Ttr_17_Playas
AAAAA-GCTTATTGTACAATTACCACAATATTACAGTACTACGTCAGTATTAAAAGTAATTTGTTTTAAAAACATTTTACTGTACACATCACATATACATACACATGTACATGCTAATA-TTT-AGTCT-CTCCTTGTAAATATTCATACATACATGCTATGTATTATTGTGCATTCATTTATTTTCCATACGATAAGTTAAAGCTCGTATTAATTATCATTAATTTTACATATTACATAATATGCATACTTTTACATATTATATATCCCCTATCAATTTTATCTCCATTATACCCTATGGTCACTCCATTAGATCACGAGCTTAATCACCATGCCGCGTGAAACCAGCAACCCGCTTGGCAGGGATCCCTCTTCTCGCACCGGGCCCATA-TCTC
>Ttr_20_Puna_Island
AAAAA-GCTTATTGTACAATTACCACAATATTACAGTACTACGTCAGTATTAAAAGTAATTTGTTTTAAAAACATTTTACTGTACACATCACATATACATACACATGTACATGCTAATA-TTT-AGTCT-CTCCTTGTAAATATTCATACATACATGCTATGTATTATTGTGCATTCATTTATTTTCCATACGATAAGTTAAAGCTCGTATTAATTATCATTAATTTTACATATTACATAATATGCACACTTTTACATATTATATATCCCCTATCAATTTTATCTCCATTATACCCTATGGTCACTCCATTAGATCACGAGCTTAATCACCATGCCGCGTGAAACCAGCAACCCGCTTGGCAGGGATCCCTCTTCTCGCACCGGGCCCATA-TCTC
>Ttr_21_Puna_Island
AAAAA-GCTTATTGTACAATTACCACAATATTACAGTACTACGTCAGTATTAAAAGTAATTTGTTTTAAAAACATTTTACTGTACACATCACATATACATACACATGTACATGCTAATA-TTT-AGTCT-CTCCTTGTAAATATTCATACATACATGCTATGTATTATTGTGCATTCATTTATTTTCCATACGATAAGTTAAAGCTCGTATTAATTATCATTAATTTTACATATTACATAATATGCATACTTTTACATATTATATATCCCCTATCAATTTTATCTCCATTATACCCTATGGTCACTCCATTAGATCACGAGCTTAATCACCATGCCGCGTGAAACCAGCAACCCGCTTGGCAGGGATCCCTCTTCTCGCACCGGGCCCATA-TCTC
>Ttr_22_Not_available
AAAAA-GCTTATTGTACAATTACCACAATATTACAGTACTACGTCAGTATTAAAAGTAATTTGTTTTAAAAACATTTTACTGTACACATCACATATACATACACATGTACATGCTAATA-TTT-AGTCT-CTCCTTGTAAATATTCATACATACATGCTATGTATTATTGTGCATTCATTTATTTTCCATACGATAAGTTAAAGCTCGTATTAATTATCATTAATTTTACATATTACATAATATGCATACTTTTACATATTATATATCCCCTATCAATTTTATCTCCATTATACCCTATGGTCACTCCATTAGATCACGAGCTTAATCATCATGCCGCGTGAAACCAGCAACCCGCTTGGCAGGGATCCCTCTTCTCGCACCGGGCCCATA-TCTC
>Ttr_23_Puna_Island
AAAAA-GCTTATTGTACAATTACCACAATATTACAGTACTACGTCAGTATTAAAAGTAATTTGTTTTAAAAACATTTTACTGTACACATCACATATACATACACATGTACATGCTAATA-TTT-AGTCT-CTCCTTGTAAATATTCATACATACATGCTATGTATTATTGTGCATTCATTTATTTTCCATACGATAAGTTAAAGCTCGTATTAATTATCATTAATTTTACATATTACATAATATGCATACTTTTACATATTATATATCCCCTATCAATTTTATCTCCATTATACCCTATGGTCACTCCATTAGATCACGAGCTTAATCACCATGCCGCGTGAAACCAGCAACCCGCTTGGCAGGGATCCCTCTTCTCGCACCGGGCCCATA-TCTC
>Ttr_26_Not_available
AAAAA-GCTTATTGTACAATTACCACAATATTACAGTACTACGTCAGTATTAAAAGTAATTTGTTTTAAAAACATTTTACTGTACACATCACATATACATACACATGTACATGCTAATA-TTT-AGTCT-CTCCTTGTAAATATTCATACATACATGCTATGTATTATTGTGCATTCATTTATTTTCCATACGATAAGTTAAAGCTCGTATTAATTATCATTAATTTTACATATTACATAATATGCATACTTTTACATATTATATATCCCCTATCAATTTTATCTCCATTATACCCTATGGTCACTCCATTAGATCACGAGCTTAATCACCATGCCGCGTGAAACCAGCAACCCGCTTGGCAGGGATCCCTCTTCTCGCACCGGGCCCATA-TCTC
>Ttr_33_Jambeli_Island
AAAAA-GCTTATTGTACAATTACCACAATATTACAGTACTACGTCAGTATTAAAAGTAATTTGTTTTAAAAACATTTTACTGTACACATCACATATACATACACATGTACATGCTAATA-TTT-AGTCT-CTCCTTGTAAATATTCATACATACATGCTATGTATTATTGTGCATTCATTTATTTTCCATACGATAAGTTAAAGCTCGTATTAATTATCATTAATTTTACATATTACATAATATGCATACTTTTACATATTATATATCCCCTATCAATTTTATCTCCATTATACCCTATGGTCACTCCATTAGATCACGAGCTTAATCACCATGCCGCGTGAAACCAGCAACCCGCTTGGCAGGGATCCCTCTTCTCGCACCGGGCCCATA-TCTC
>Ttr_28_Not_available
AAAAA-GCTTATTGTACAATTACCACAATATTACAGTACTACGTCAGTATTAAAAGTAATTTGTTTTAAAAACATTTTACTGTACACATCACATATACATACACATGTACATGCTAATA-TTT-AGTCT-CTCCTTGTAAATATTCATACATACATGCTATGTATTATTGTGCATTCATTTATTTTCCATACGATAAGTTAAAGCTCGTATTAATTATCATTAATTTTACATATTACATAATATGCATACTTTTACATATTATATATCCCCTATCAATTTTATCTCCATTATACCCTATGGTCACTCCATTAGATCACGAGCTTAATCACCATGCCGCGTGAAACCAGCAACCCGCTTGGCAGGGATCCCTCTTCTCGCACCGGGCCCATA-TCTC
>Ttr_35_Mar_Bravo
AAAAAAGCTTATTGTACAGTTACCACAACATCACAGTACTACGTCAGTATTAAAAGTAATTTGTTTTAAAAACATTTTACTGTACACACTACATATACATACACATGTGCATACTAATA-TTT-AGTCT-CTCCTTGTAAATATTCATATATACATGCTATGTATTATTGTGCATTCATTTATTTTCCATACGATAAGTTAAAGCCCGTATTAATTATCATTAATTTTACATATTACATAATATGCATGCTCTTACATATTATATCTCCCCTATCAATCTTACCTCCATTATATCCTATGGTCGCTCCATTAGATCACGAGCTTAATCACCATGCCGCGTGAAACCAGCAACCCGCTCGGCAGGGATCCCTCTTCTCGCACCGGGCCCATA-TCTC
>Ttr_36_Mar_bravo
AAAAA-GCTTATTGTACAATTACCACAACATCACAGTACTACGTCGGTATTAAAAGTAATTTGTTTTAAAAACATTTTACTGTACACATTACATACACATACACGTGTGCATGCTAATA-TTT-AGTCT-CTCCTTGTAAATATTCATACATACATGCTATGTATTATTGTGCATTCATTTATTTTCCATACGATAAGTTAAAGCCCGTATTAATTATCATTAATTTTACATATTACATAATATGCATGCTCTTACATATTATATATCCCCTATCAATTCTATTTCCATTATATCCTATGGTCGCTCCATTAGATCACGAGCTTAATCACCATGCCGCGTGAAACCAGCAACCCGCTCGGCAGGGATCCCCCTTCTCGCACCGGGCCCATA-TCTC
>Ttr_37_Mar_Bravo
AAAAA-GCTTATTGTACAGTTACCACAACATCACAGTACTACGTCAGTATTAAAAGTAATTTGTTTTAAAAACATTTTACTGTACACATTACATATACATACACATGTGCATGCTAATA-TTT-AGTCT-CTCCTTGTAAATATTCATACATACATGCTATGTATTATTGTGCATTCATTTATTTTCCATACGATAAGTTAAAGCCCGTATTAATTATCATTAATTTTACATATTACATAATATGCATGCTCTTACATATTATATTTCCCCTATCAATTTTACCTCCATTATACTCTATGGTCACTCCATTAGATCACGAGCTTAATCACCATGCCGCGTGAAACCAGCAACCCGCTCGGCAGGGATCCCCCTCCTCGCACCGGGCCCATA-TCTC
>Ttr_38_Posorja_Harbor
AAAAA-GCTTATTGTACAATTACCACAATATTACAGTACTACGTCAGTATTAAAAGTAATTTGTTTTAAAAACATTTTACTGTACACATCACATATACATACACATGTACATGCTAATA-TTT-AGTCT-CTCCTTGTAAATATTCATACATACATGCTATGTATTATTGTGCATTCATTTATTTTCCATACGATAAGTTAAAGCTCGTATTAATTATCATTAATTTTACATATTACATAATATGCATACTTTTACATATTATATATCCCCTATCAATTTTATCTCCATTATACCCTATGGTCACTCCATTAGATCACGAGCTTAATCACCATGCCGCGTGAAACCAGCAACCCGCTTGGCAGGGATCCCTCTTCTCGCACCGGGCCCATA-TCTC
>Ttr_39_Posorja_Harbor
AAAAA-GCTTATTGTACAATTACCACAATATTACAGTACTACGTCAGTATTAAAAGTAATTTGTTTTAAAAACATTTTACTGTACACATCACATATACATACACATGTACATGCTAATA-TTT-AGTCT-CTCCTTGTAAATATTCATACATACATGCTATGTATTATTGTGCATTCATTTATTTTCCATACGATAAGTTAAAGCTCGTATTAATTATCATTAATTTTACATATTACATAATATGCATACTTTTACATATTATATATCCCCTATCAATTTTATCTCCATTATACCCTATGGTCACTCCATTAGATCACGAGCTTAATCACCATGCCGCGTGAAACCAGCAACCCGCTTGGCAGGGATCCCTCTTCTCGCACCGGGCCCATA-TCTC
>Ttr_40_Posorja_Harbor
AAAAA-GCTTATTGTACAATTACCACAATATTACAGTACTACGTCAGTATTAAAAGTAATTTGTTTTAAAAACATTTTACTGTACACATCACATATACATACACATGTACATGCTAATA-TTT-AGTCT-CTCCTTGTAAATATTCATACATACATGCTATGTATTATTGTGCATTCATTTATTTTCCATACGATAAGTTAAAGCTCGTATTAATTATCATTAATTTTACATATTACATAATATGCATACTTTTACATATTATATATCCCCTATCAATTTTATCTCCATTATACCCTATGGTCACTCCATTAGATCACGAGCTTAATCACCATGCCGCGTGAAACCAGCAACCCGCTTGGCAGGGATCCCTCTTCTCGCACCGGGCCCATA-TCTC
>Ttr_41_Posorja_Harbor
AAAAA-GCTTATTGTACAATTACCACAATATTACAGTACTACGTCAGTATTAAAAGTAATTTGTTTTAAAAACATTTTACTGTACACATCACATATACATACACATGTACATGCTAATA-TTT-AGTCT-CTCCTTGTAAATATTCATACATACATGCTATGTATTATTGTGCATTCATTTATTTTCCATACGATAAGTTAAAGCTCGTATTAATTATCATTAATTTTACATATTACATAATATGCATACTTTTACATATTATATATCCCCTATCAATTTTATCTCCATTATACCCTATGGTCACTCCATTAGATCACGAGCTTAATCACCATGCCGCGTGAAACCAGCAACCCGCTTGGCAGGGATCCCTCTTCTCGCACCGGGCCCATA-TCTC
>Ttr_42_Posorja_Harbor
AAAAA-GCTTATTGTACAATTACCACAATATTACAGTACTACGTCAGTATTAAAAGTAATTTGTTTTAAAAACATTTTACTGTACACATCACATATACATACACATGTACATGCTAATA-TTT-AGTCT-CTCCTTGTAAATATTCATACATACATGCTATGTATTATTGTGCATTCATTTATTTTCCATACGATAAGTTAAAGCTCGTATTAATTATCATTAATTTTACATATCACATAATATGCACACTTTTACATATTATATATCCCCTATCAATTTTATCTCCATTATACCCTATGGTCACTCCATTAGATCACGAGCTTAATCACCATGCCGCGTGAAACCAGCAACCCGCTTGGCAGGGATCCCTCTTCTCGCACCGGGCCCATA-TCTC
>Ttr_43_Posorja_Harbor
AAAAA-GCTTATTGTACAATTACCACAATATTACAGTACTACGTCAGTATTAAAAGTAATTTGTTTTAAAAACATTTTACTGTACACATCACATATACATACACATGTACATGCTAATA-TTT-AGTCT-CTCCTTGTAAATATTCATACATACATGCTATGTATTATTGTGCATTCATTTATTTTCCATACGATAAGTTAAAGCTCGTATTAATTATCATTAATTTTACATATTACATAATATGCATACTTTTACATATTATATATCCCCTATCAATTTTATCTCCATTATACCCTATGGTCACTCCATTAGATCACGAGCTTAATCACCATGCCGCGTGAAACCAGCAACCCGCTTGGCAGGGATCCCTCTTCTCGCACCGGGCCCATA-TCTC
>Ttr_44_Posorja_Harbor
AAAAA-GCTTATTGTACAATTACCACAATATTACAGTACTACGTCAGTATTAAAAGTAATTTGTTTTAAAAACATTTTACTGTACACATCACATATACATACACATGTACATGCTAATA-TTT-AGTCT-CTCCTTGTAAATATTCATACATACATGCTATGTATTATTGTGCATTCATTTATTTTCCATACGATAAGTTAAAGCTCGTATTAATTATCATTAATTTTACATATTACATAATATGCATACTTTTACATATTATATATCCCCTATCAATTTTATCTCCATTATACCCTATGGTCACTCCATTAGATCACGAGCTTAATCACCATGCCGCGTGAAACCAGCAACCCGCTTGGCAGGGATCCCTCTTCTCGCACCGGGCCCATA-TCTC
>Ttr_45_Posorja_Harbor
AAAAA-GCTTATTGTACAATTACCACAATATTACAGTACTACGTCAGTATTAAAAGTAATTTGTTTTAAAAACATTTTACTGTACACATCACATATACATACACATGTACATGCTAATA-TTT-AGTCT-CTCCTTGTAAATATTCATACATACATGCTATGTATTATTGTGCATTCATTTATTTTCCATACGATAAGTTAAAGCTCGTATTAATTATCATTAATTTTACATATTACATAATATGCATACTTTTACATATTATATATCCCCTATCAATTTTATCTCCATTATACCCTATGGTCACTCCATTAGATCACGAGCTTAATCACCATGCCGCGTGAAACCAGCAACCCGCTTGGCAGGGATCCCTCTTCTCGCACCGGGCCCATA-TCTC
>Ttr_46_Posorja_Harbor
AAAAA-GCTTATTGTACAATTACCACAATATTACAGTACTACGTCAGTATTAAAAGTAATTTGTTTTAAAAACATTTTACTGTACACATCACATATACATACACATGTACATGCTAATA-TTT-AGTCT-CTCCTTGTAAATATTCATACATACATGCTATGTATTATTGTGCATTCATTTATTTTCCATACGATAAGTTAAAGCTCGTATTAATTATCATTAATTTTACATATTACATAATATGCACACTTTTACATATTATATATCCCCTATCAATTTTATCTCCATTATACCCTATGGTCACTCCATTAGATCACGAGCTTAATCACCATGCCGCGTGAAACCAGCAACCCGCTTGGCAGGGATCCCTCTTCTCGCACCGGGCCCATA-TCTC
>Ttr_47_Morro_Channel
AAAA--GCTTATTGTACAATTACCACAATATTACAGTACTACGTCAGTATTAAAAGTAATTTGTTTTAAAAACATTTTACTGTACACATCACATATACATACACATGTACATGCTAATA-TTT-AGTCT-CTCCTTGTAAATATTCATACATACATGCTATGTATTATTGTGCATTCATTTATTTTCCATACGATAAGTTAAAGCTCGTATTAATTATCATTAATTTTACATATTACATAATATGCATACTTTTACATATTATATATCCCCTATCAATTTTATCTCCATTATACCCTATGGTCACTCCATTAGATCACGAGCTTAATCACCATGCCGCGTGAAACCAGCAACCCGCTTGGCAGGGATCCCTCTTCTCGCACCGGGCCCATA-TCTC
>Ttr_48_Morro_Channel
AAAAA-GCTTATTGTACAATTACCACAATATTACAGTACTACGTCAGTATTAAAAGTAATTTGTTTTAAAAACATTTTACTGTACACATCACATATACATACACATGTACATGCTAATA-TTT-AGTCT-CTCCTTGTAAATATTCATACATACATGCTATGTATTATTGTGCATTCATTTATTTTCCATACGATAAGTTAAAGCTCGTATTAATTATCATTAATTTTACATATTACATAATATGCATACTTTTACATATTATATATCCCCTATCAATTTTATCTCCATTATACCCTATGGTCACTCCATTAGATCACGAGCTTAATCACCATGCCGCGTGAAACCAGCAACCCGCTTGGCAGGGATCCCTCTTCTCGCACCGGGCCCATA-TCTC
>Ttr_49_Posorja_Haarbor
AAAAA-GCTTATTGTACAATTACCACAATATTACAGTACTACGTCAGTATTAAAAGTAATTTGTTTTAAAAACATTTTACTGTACACATCACATATACATACACATGTACATGCTAATA-TTT-AGTCT-CTCCTTGTAAATATTCATACATACATGCTATGTATTATTGTGCATTCATTTATTTTCCATACGATAAGTTAAAGCTCGTATTAATTATCATTAATTTTACATATTACATAATATGCATACTTTTACATATTATATATCCCCTATCAATTTTATCTCCATTATACCCTATGGTCACTCCATTAGATCACGAGCTTAATCACCATGCCGCGTGAAACCAGCAACCCGCTTGGCAGGGATCCCTCTTCTCGCACCGGGCCCATA-TCTC
>Ttr_50_Posorja_Harbor
AAAAA-GCTTATTGTACAATTACCACAATATTACAGTACTACGTCAGTATTAAAAGTAATTTGTTTTAAAAACATTTTACTGTACACATCACATATACATACACATGTACATGCTAATA-TTT-AGTCT-CTCCTTGTAAATATTCATACATACATGCTATGTATTATTGTGCATTCATTTATTTTCCATACGATAAGTTAAAGCTCGTATTAATTATCATTAATTTTACATATCACATAATATGCACACTTTTACATATTATATATCCCCTATCAATTTTATCTCCATTATACCCTATGGTCACTCCATTAGATCACGAGCTTAATCACCATGCCGCGTGAAACCAGCAACCCGCTTGGCAGGGATCCCTCTTCTCGCACCGGGCCCATA-TCTC
>Ttr_51_Posorja_Harbor
AAAAA-GCTTATTGTACAATTACCACAATATTACAGTACTACGTCAGTATTAAAAGTAATTTGTTTTAAAAACATTTTACTGTACACATCACATATACATACACATGTACATGCTAATA-TTT-AGTCT-CTCCTTGTAAATATTCATACATACATGCTATGTATTATTGTGCATTCATTTATTTTCCATACGATAAGTTAAAGCTCGTATTAATTATCATTAATTTTACATATCACATAATATGCACACTTTTACATATTATATATCCCCTATCAATTTTATCTCCATTATACCCTATGGTCACTCCATTAGATCACGAGCTTAATCACCATGCCGCGTGAAACCAGCAACCCGCTTGGCAGGGATCCCTCTTCTCGCACCGGGCCCATA-TCTC
>Ttr_52_Posorja_Harbor
AAAAA-GCTTATTGTACAATTACCACAATATTACAGTACTACGTCAGTATTAAAAGTAATTTGTTTTAAAAACATTTTACTGTACACATCACATATACATACACATGTACATGCTAATA-TTT-AGTCT-CTCCTTGTAAATATTCATACATACATGCTATGTATTATTGTGCATTCATTTATTTTCCATACGATAAGTTAAAGCTCGTATTAATTATCATTAATTTTACATATTACATAATATGCATACTTTTACATATTATATATCCCCTATCAATTTTATCTCCATTATACCCTATGGTCACTCCATTAGATCACGAGCTTAATCACCATGCCGCGTGAAACCAGCAACCCGCTTGGCAGGGATCCCTCTTCTCGCACCGGGCCCATA-TCTC
>Ttr_53_Puna_Island
AAAA--GCTTATTGTACAATTACCACAATATTACAGTACTACGTCAGTATTAAAAGTAATTTGTTTTAAAAACATTTTACTGTACACATCACATATACATACACATGTACATGCTAATA-TTT-AGTCT-CTCCTTGTAAATATTCATACATACATGCTATGTATTATTGTGCATTCATTTATTTTCCATACGATAAGTTAAAGCTCGTATTAATTATCATTAATTTTACATATTACATAATATGCATACTTTTACATATTATATATCCCCTATCAATTTTATCTCCATTATACCCTATGGTCACTCCATTAGATCACGAGCTTAATCACCATGCCGCGTGAAACCAGCAACCCGCTTGGCAGGGATCCCTCTTCTCGCACCGGGCCCATA-TCTC
>Ttr_54_Puna_Island
AAAA--GCTTATTGTACAATTACCACAATATTACAGTACTACGTCAGTATTAAAAGTAATTTGTTTTAAAAACATTTTACTGTACACATCACATATACATACACATGTACATGCTAATA-TTT-AGTCT-CTCCTTGTAAATATTCATACATACATGCTATGTATTATTGTGCATTCATTTATTTTCCATACGATAAGTTAAAGCTCGTATTAATTATCATTAATTTTACATATTACATAATATGCATACTTTTACATATTATATATCCCCTATCAATTTTATCTCCATTATACCCTATGGTCACTCCATTAGATCACGAGCTTAATCACCATGCCGCGTGAAACCAGCAACCCGCTTGGCAGGGATCCCTCTTCTCGCACCGGGCCCATA-TCTC
>Ttr_55_Posorja_Harbor
AAAAA-GCTTATTGTACAATTACCACAATATTACAGTACTACGTCAGTATTAAAAGTAATTTGTTTTAAAAACATTTTACTGTACACATCACATATACATACACATGTACATGCTAATA-TTT-AGTCT-CTCCTTGTAAATATTCATACATACATGCTATGTATTATTGTGCATTCATTTATTTTCCATACGATAAGTTAAAGCTCGTATTAATTATCATTAATTTTACATATTACATAATATGCACACTTTTACATATTATATATCCCCTATCAATTTTATCTCCATTATACCCTATGGTCACTCCATTAGATCACGAGCTTAATCACCATGCCGCGTGAAACCAGCAACCCGCTTGGCAGGGATCCCTCTTCTCGCACCGGGCCCATA-TCTC
>Ttr_56_Posorja_Harbor
AAAAA-GCTTATTGTACAATTACCACAATATTACAGTACTACGTCAGTATTAAAAGTAATTTGTTTTAAAAACATTTTACTGTACACATCACATATACATACACATGTACATGCTAATA-TTT-AGTCT-CTCCTTGTAAATATTCATACATACATGCTATGTATTATTGTGCATTCATTTATTTTCCATACGATAAGTTAAAGCTCGTATTAATTATCATTAATTTTACATATTACATAATATGCATACTTTTACATATTATATATCCCCTATCAATTTTATCTCCATTATACCCTATGGTCACTCCATTAGATCACGAGCTTAATCACCATGCCGCGTGAAACCAGCAACCCGCTTGGCAGGGATCCCTCTTCTCGCACCGGGCCCATA-TCTC
>Ttr_57_Posorja_Harbor
AAAAA-GCTTATTGTACAATTACCACAATATTACAGTACTACGTCAGTATTAAAAGTAATTTGTTTTAAAAACATTTTACTGTACACATCACATATACATACACATGTACATGCTAATA-TTT-AGTCT-CTCCTTGTAAATATTCATACATACATGCTATGTATTATTGTGCATTCATTTATTTTCCATACGATAAGTTAAAGCTCGTATTAATTATCATTAATTTTACATATTACATAATATGCATACTTTTACATATTATATATCCCCTATCAATTTTATCTCCATTATACCCTATGGTCACTCCATTAGATCACGAGCTTAATCACCATGCCGCGTGAAACCAGCAACCCGCTTGGCAGGGATCCCTCTTCTCGCACCGGGCCCATA-TCTC
>Ttr_58_Morro_Channel
AAAAA-GCTTATTGTACAATTACCACAATATTACAGTACTACGTCAGTATTAAAAGTAATTTGTTTTAAAAACATTTTACTGTACACATCACATATACATACACATGTACATGCTAATA-TTT-AGTCT-CTCCTTGTAAATATTCATACATACATGCTATGTATTATTGTGCATTCATTTATTTTCCATACGATAAGTTAAAGCTCGTATTAATTATCATTAATTTTACATATTACATAATATGCATACTTTTACATATTATATATCCCCTATCAATTTTATCTCCATTATACCCTATGGTCACTCCATTAGATCACGAGCTTAATCACCATGCCGCGTGAAACCAGCAACCCGCTTGGCAGGGATCCCTCTTCTCGCACCGGGCCCATA-TCTC
>Ttr_59_Morro_Channel
AAAAA-GCTTATTGTACAATTACCACAATATTACAGTACTACGTCAGTATTAAAAGTAATTTGTTTTAAAAACATTTTACTGTACACATCACATATACATACACATGTACATGCTAATA-TTT-AGTCT-CTCCTTGTAAATATTCATACATACATGCTATGTATTATTGTGCATTCATTTATTTTCCATACGATAAGTTAAAGCTCGTATTAATTATCATTAATTTTACATATTACATAATATGCATACTTTTACATATTATATATCCCCTATCAATTTTATCTCCATTATACCCTATGGTCACTCCATTAGATCACGAGCTTAATCACCATGCCGCGTGAAACCAGCAACCCGCTTGGCAGGGATCCCTCTTCTCGCACCGGGCCCATA-TCTC
>Ttr_60_Morro_Channel
AAAAA-GCTTATTGTACAATTACCACAATATTACAGTACTACGTCAGTATTAAAAGTAATTTGTTTTAAAAACATTTTACTGTACACATCACATATACATACACATGTACATGCTAATA-TTT-AGTCT-CTCCTTGTAAATATTCATACATACATGCTATGTATTATTGTGCATTCATTTATTTTCCATACGATAAGTTAAAGCTCGTATTAATTATCATTAATTTTACATATTACATAATATGCATACTTTTACATATTATATATCCCCTATCAATTTTATCTCCATTATACCCTATGGTCACTCCATTAGATCACGAGCTTAATCACCATGCCGCGTGAAACCAGCAACCCGCTTGGCAGGGATCCCTCTTCTCGCACCGGGCCCATA-TCTC
>Ttr_61_Morro_Channel
AAAAA-GCTTATTGTACAATTACCACAATATTACAGTACTACGTCAGTATTAAAAGTAATTTGTTTTAAAAACATTTTACTGTACACATCACATATACATACACATGTACATGCTAATA-TTT-AGTCT-CTCCTTGTAAATATTCATACATACATGCTATGTATTATTGTGCATTCATTTATTTTCCATACGATAAGTTAAAGCTCGTATTAATTATCATTAATTTTACATATTACATAATATGCATACTTTTACATATTATATATCCCCTATCAATTTTATCTCCATTATACCCTATGGTCACTCCATTAGATCACGAGCTTAATCACCATGCCGCGTGAAACCAGCAACCCGCTTGGCAGGGATCCCTCTTCTCGCACCGGGCCCATA-TCTC
>Ttr_62_Morro_Channel
AAAAA-GCTTATTGTACAATTACCACAATATTACAGTACTACGTCAGTATTAAAAGTAATTTGTTTTAAAAACATTTTACTGTACACATCACATATACATACACATGTACATGCTAATA-TTT-AGTCT-CTCCTTGTAAATATTCATACATACATGCTATGTATTATTGTGCATTCATTTATTTTCCATACGATAAGTTAAAGCTCGTATTAATTATCATTAATTTTACATATTACATAATATGCATACTTTTACATATTATATATCCCCTATCAATTTTATCTCCATTATACCCTATGGTCACTCCATTAGATCACGAGCTTAATCACCATGCCGCGTGAAACCAGCAACCCGCTTGGCAGGGATCCCTCTTCTCGCACCGGGCCCATA-TCTC
>Ttr_63_Posorja_Harbor
AAAAA-GCTTATTGTACAATTACCACAATATTACAGTACTACGTCAGTATTAAAAGTAATTTGTTTTAAAAACATTTTACTGTACACATCACATATACATACACATGTACATGCTAATA-TTT-AGTCT-CTCCTTGTAAATATTCATACATACATGCTATGTATTATTGTGCATTCATTTATTTTCCATACGATAAGTTAAAGCTCGTATTAATTATCATTAATTTTACATATTACATAATATGCATACTTTTACATATTATATATCCCCTATCAATTTTATCTCCATTATACCCTATGGTCACTCCATTAGATCACGAGCTTAATCACCATGCCGCGTGAAACCAGCAACCCGCTTGGCAGGGATCCCTCTTCTCGCACCGGGCCCATA-TCTC
>Ttr_64_Posorja_Harbor
AAAAA-GCTTATTGTACAATTACCACAATATTACAGTACTACGTCAGTATTAAAAGTAATTTGTTTTAAAAACATTTTACTGTACACATCACATATACATACACATGTACATGCTAATA-TTT-AGTCT-CTCCTTGTAAATATTCATACATACATGCTATGTATTATTGTGCATTCATTTATTTTCCATACGATAAGTTAAAGCTCGTATTAATTATCATTAATTTTACATATTACATAATATGCATACTTTTACATATTATATATCCCCTATCAATTTTATCTCCATTATACCCTATGGTCACTCCATTAGATCACGAGCTTAATCACCATGCCGCGTGAAACCAGCAACCCGCTTGGCAGGGATCCCTCTTCTCGCACCGGGCCCATA-TCTC
>Ttr_65_Posorja_Harbor
AAAA--GCTTATTGTACAATTACCACAATATTACAGTACTACGTCAGTATTAAAAGTAATTTGTTTTAAAAACATTTTACTGTACACATCACATATACATACACATGTACATGCTAATA-TTT-AGTCT-CTCCTTGTAAATATTCATACATACATGCTATGTATTATTGTGCATTCATTTATTTTCCATACGATAAGTTAAAGCTCGTATTAATTATCATTAATTTTACATATTACATAATATGCATACTTTTACATATTATATATCCCCTATCAATTTTATCTCCATTATACCCTATGGTCACTCCATTAGATCACGAGCTTAATCACCATGCCGCGTGAAACCAGCAACCCGCTTGGCAGGGATCCCTCTTCTCGCACCGGGCCCATA-TCTC
>Ttr_66_Posorja_Harbor
AAAAA-GCTTATTGTACAATTACCACAATATTACAGTACTACGTCAGTATTAAAAGTAATTTGTTTTAAAAACATTTTACTGTACACATCACATATACATACACATGTACATGCTAATA-TTT-AGTCT-CTCCTTGTAAATATTCATACATACATGCTATGTATTATTGTGCATTCATTTATTTTCCATACGATAAGTTAAAGCTCGTATTAATTATCATTAATTTTACATATTACATAATATGCACACTTTTACATATTATATATCCCCTATCAATTTTATCTCCATTATACCCTATGGTCACTCCATTAGATCACGAGCTTAATCACCATGCCGCGTGAAACCAGCAACCCGCTTGGCAGGGATCCCTCTTCTCGCACCGGGCCCATA-TCTC
>Ttr_67_Posorja_Harbor
AAAAA-GCTTATTGTACAATTACCACAATATTACAGTACTACGTCAGTATTAAAAGTAATTTGTTTTAAAAACATTTTACTGTACACATCACATATACATACACATGTACATGCTAATA-TTT-AGTCT-CTCCTTGTAAATATTCATACATACATGCTATGTATTATTGTGCATTCATTTATTTTCCATACGATAAGTTAAAGCTCGTATTAATTATCATTAATTTTACATATTACATAATATGCACACTTTTACATATTATATATCCCCTATCAATTTTATCTCCATTATACCCTATGGTCACTCCATTAGATCACGAGCTTAATCACCATGCCGCGTGAAACCAGCAACCCGCTTGGCAGGGATCCCTCTTCTCGCACCGGGCCCATA-TCTC
>Ttr_68_Posorja_Harbor
AAAAA-GCTTATTGTACAATTACCACAATATTACAGTACTACGTCAGTATTAAAAGTAATTTGTTTTAAAAACATTTTACTGTACACATCACATATACATACACATGTACATGCTAATA-TTT-AGTCT-CTCCTTGTAAATATTCATACATACATGCTATGTATTATTGTGCATTCATTTATTTTCCATACGATAAGTTAAAGCTCGTATTAATTATCATTAATTTTACATATTACATAATATGCATACTTTTACATATTATATATCCCCTATCAATTTTATCTCCATTATACCCTATGGTCACTCCATTAGATCACGAGCTTAATCACCATGCCGCGTGAAACCAGCAACCCGCTTGGCAGGGATCCCTCTTCTCGCACCGGGCCCATA-TCTC
>Ttr_1_Galapagos_Islands
AAAAAAGCTTATTGTACAGTTACCACAACATCACAGTACTACGTCAGTATTAAAAGTAATTTGTTTTAAAAACATTTTACTGTACACACTACATATACATACACATGTGCATACTAATA-TTT-AGTCT-CTCCTTGTAAATATTCATATATACATGCTATGTATTATTGTGCATTCATTTATTTTCCATACGATAAGTTAAAGCCCGTATTAATTATCATTAATTTTACATATTACATAATATGCATGCTCTTACATATTATATCTCCCCTATCAATCTTACCTCCATTATATCCTATGGTCGCTCCATTAGATCACGAGCTTAATCACCATGCCGCGTGAAACCAGCAACCCGCTCGGCAGGGATCCCTCTTCTCGCACCGGGCCCATA-TCTC
>Ttr-69_Santa_Rosa_Peru
AAAAA-GCTTATTGTACAATTACCACAATATTACAGTACTACGTCAGTATTAAAAGTAATTTGTTTTAAAAACATTTTACTGTACACATCACATATACATACACATGTACATGCTAATA-TTT-AGTCT-CTCCTTGTAAATATTCATACATACATGCTATGTATTATTGTGCATTCATTTATTTTCCATACGATAAGTTAAAGCCCGTATTAATTATCATTAATTTTACATATTACATAATATGTATACTTTTACATATTATATATCCCCTATCAATTTTATCCCCATTATACCCTATGGTCACTCCATTAGATCACGAGCTTAATCACCATGCCGCGTGAAACCAGCAACCCGCTTGGCAGGGATCCCCCTTCTCGCACCGGGCCCATA-TCTC
>DQ105702.1_B_TTGC01_Segura_et_al_2006_popset
AAAAA-GCTTATTGTACAGTTACCACAACATCACAGTACTACGTCAGTATTAAAAGTAATTTGTTTTAAAAACATTTTACTGTACACATTACATACACATACACATGTGCATGCTAATA-TTT-AGTCT-CTCCTTGTAAATATTCATACATACATGCTATGTATTATTGTGCATTCATTTATTTTCCATACGATAAGTTAAAGCTCGTATTAATTATCATTAATTTTACATATTACATAATATGCATGCTCTTACATATTATATTTCCCCTATCAATTTTATCTCCATTATATTCTATGGTCACTCCATTAGATCACGAGCTTAATCACCATGCCGCGTGAAACCAGCAACCCGCTCGGCAGGGATCCCTCTTCTCGCACCGGGCCCATG-CCTC
>DQ105703.1_B_TTGC02_Segura_et_al_2006_popset
AAAAA-GCTTATTGTACAGTTACCACAACATCACAGTACTACGTCAGTATTAAAAGTAATTTGTTTTAAAAACATTTTACTGTACACATTACATATACATACACATGTGCATGCTAATA-TTT-AGTCT-CTCCTTGTAAATATTCATACATACATGCTATGTATTATTGTGCATTCATTTATTTTCCATACGATAAGTTAAAGCTCGTATTAATTATCATTAATTTTACATATTACATAATATGCATGCTCTTACATATTATATTTCCCCTATCAATTTTATCTCCATTATATTCTATGGTCACTCCATTAGATCACGAGCTTAATCACCATGCCGCGTGAAACCAGCAACCCGCTCGGCAGGGATCCCCCTTCTCGCACCGGGCCCATG-CCTC
>DQ105704.1_O_TTGC03_Segura_et_al_2006_popset
AAAAA-GCTTATTGTACAGTTACCACAACATCACAGTACTACGTCAGTATTAAAAGTAATTTGTTTTAAAAACATTTTACTGTACACATTACATATACATACACATGTGCATGCTAATA-TTT-AGTCT-CTCCTTGTAAATATTCATACATACATGCTATGTATTATTGTGCATTCATTTATTTTCCATACGATAAGTTAAAGCCCGTATTAATTATCATTAATTTTACATATTACATAATATGCATGCTCTTACATATTATATTTCCCCTATCAATTTTACCTCCATTATACTCTATGGTCACTCCATTAGATCACGAGCTTAATCACCATGCCGCGTGAAACCAGCAACCCGCTTGGCAGGGATCCCCCTCCTCGCACCGGGCCCATA-TCTC
>DQ105705.1_B_TTGC04_Segura_et_al_2006_popset
AAAAA-GCTTATTGTACAGTTACCACAACATCACAGTACTACGTCAGTATTAAAAGTAATTTGTTTTAAAAACATTTTACTGTACACATTACATATACATACACATGTGCATGCTAATA-TTT-AGTCT-CTCCTTGTAAATATTCATACATACATGCTATGTATTATTGTGCATTCATTTATTTTCCATACGATAAGTTAAAGCCCGTATTAATTATCATTAATTTTACATATTACATAATATGCATGCTCTTACATATTATATTTCCCCTATCAATTTTACCTCCATTATACTCTATGGTCGCTCCATTAGATCACGAGCTTAATCACCATGCCGCGTGAAACCAGCAACCCGCTCGGCAGGGATCCCCCTTCTCGCACCGGGCCCATA-TCTC
>DQ105706.1_C_TTGC05_Segura_et_al_2006_popset
AAAAA-GCTTATTGTACAGTTACCACAACATCACAGTACTACGTCAGTATTAAAAGTAATTTGTTTTAAAAACATTTTACTGTACACATTACATATACATACACATGTGCATGCTAATA-TTT-AGTCT-CTCCTTGTAAATATTCATACATACATGCTATGTATTATTGTGCATTCATTTATTTTCCATACGATAAGTTAAAGCCCGTATTAATTATCATTAATTTTACATATTACATAATATGCATGCTCTTACATATTATATTTCCCCTATCAATTTTATCTCCATTATACTCTATGGTCGCTCCATTAGATCACGAGCTTAATCACCATGCCGCGTGAAACCAGCAACCCGCTCGGCAGGGATCCCCCTTCTCGCACCGGGCCCATA-TCTC
>DQ105707.1_O_TTGC06_Segura_et_al_2006_popset
AAAAA-GCTTATTGTACAGTTACCACAACATCACAGTACTACGTCAGTATTAAAAGTAATTTGTTTTAAAAACATTTTACTGTACACATTACATATACACACACATGTGCATGCTAATA-TTT-AGTCT-CTCCTTGTAAATATTCATACATACATGCTATGTATTATTGTGCATTCATTTATTTTCCATACGATAAGTTAAAGCCCGTATTAATTATCATTAATTTTACATATTACATAATATGCATGCTCTTACATATTATATTTCCCCTATCAATTTTACCTCCATTATACCCTATGGTCACTCCATTAGATCACGAGCTTAATCACCATGCCGCGTGAAACCAGCAACCCGCTCGGCAGGGATCCCCCTTCTCGCACCGGGCCCATA-TCTC
>DQ105708.1_B_TTGC07_Segura_et_al_2006_popset
AAAAA-GCTTATTGTACAGTTACCACAACATCACAGTACTACGTCAGTATTAAAAGTAATTTGTTTTAAAAACATTTTACTGTACACATTACATATATATACACATGTGCATGCTAATA-TTT-AGTCT-CTCCTTGTAAATATTCATACATACATGCTATGTATTATTGTGCATTCATTTATTTTCCATACGATAAGTTAAAGCCCGTATTAATTATCATTAATTTTACATATTACATAATATGCATGCTCTTACATATTATATCTCCCCTATCAATTTTACCTCCATTATATCCTATGGTCACTCCATTAGATCACGAGCTTAATCATCATGCCGCGTGAAACCAGCAACCCGCTCGGCAGGGATCCCCCTTCTCGCACCGGGCCCATA-TCTC
>DQ105709.1_C_TTGC08_Segura_et_al_2006_popset
AAAAA-GCTTATTGTACAGTTACCACAACATCACAGTACTACGTCAGTATTAAAAGTAATTTGTTTTAAAAACATTTTACTGTACACATTACATATATATACACATGTGCATGCTAATA-TTT-AGTCT-CTCCTTGTAAATATTCATACATACATGCTATGTATTATTGTGCATTCATTTATTTTCCATACGATAAGTTAAAGCCCGTATTAATTATCATTAATTTTACATATTACATAATATGCATGCTCTTACATATTATATCTCCCCTATCAATTTTACCTCCATTATATTCTATGGTCACTCCATTAGATCACGAGCTTAATCATCATGCCGCGTGAAACCAGCAACCCGCTCGGCAGGGATCCCCCTTCTCGCACCGGGCCCATA-CCTC
>DQ105710.1_O_TTGC09_Segura_et_al_2006_popset
AAAAA-GCTTATTGTACAGTTACCACAACATCACAGTACTACGTCAGTATTAAAAGTAATTTGTTTTAAAAACATTTTACTGTACACATTACATATACATACACATGTGCATGCTAATA-TTT-AGTCT-CTCCTTGTAAATATTCATACATACATGCTATGTATTATTGTGCATTCATTTATTTTCCATACGATAAGTTAAAGCTCGTATTAATTATCATTAATTTTACATATTACATAATATGCATGCTCTTACATATTATATTTCCCCTATCAATTTTATCTCCATTATATCCTATGGTCACTCCATTAGATCACGAGCTTAATCACCATGCCGCGTGAAACCAGCAACCCGCTCGGCAGGGATCCCCCTTCTCGCACCGGGCCCATG-CCTC
>DQ105711.1_B_TTGC10_Segura_et_al_2006_popset
AAAAA-GCTTATTGTACAGTTACCACAACATCACAGTACTACGTCAGTATTAAAAGTAATTTGTTTTAAAAACATTTTACTGTACACATTACATATATATACACATGTGCATGCTAATA-TTT-AGTCT-CTCCTTGTAAATATTCATACATACATGCTATGTATTATTGTGCATTCATTTATTTTCCATACGATAAGTTAAAGCCCGTATTAATTATCATTAATTTTACATATTACATAATATGCATGCTCTTACATATTATATCTCCCCTATCAATTTTACCTCCATTATATCCTATGGTCACTCCATTAGATCACGAGCTTAATCATCATGCCGCGTGAAACCAGCAACCCGCTCGGCAGGGATCCCCCTTCTCGCACCGGGCCCATA-CCTC
>DQ105712.1_O_TTGC11_Segura_et_al_2006_popset
AAAAA-GCTTATTGTACAGTTACCACAACATCACAGTACTACGTCAGTATTAAAAGTAATTTGTTTTAAAAACATTTTACTGTACACATTACATATATATACACATGTGCATGCTAATA-TTT-AGTCT-CTCCTTGTAAATATTCATACATACATGCTATGTATTATTGTGCATTCATTTATTTTCCATACGATAAGTTAAAGCCCGTATTAATTATCATTAATTTTACATATTACATAATATGCATGCTCTTACATATTATATCTCCCCTATCAATTTTACCTCCATTATATTCTATGGTCACTCCATTAGATCACGAGCTTAATCATCATGCCGCGTGAAACCAGCAACCCGCTCGGCAGGGATCCCCCTTCTCGCACCGGGCCCATA-TCTC
>DQ105713.1_O_TTGC12_Segura_et_al_2006_popset
AAAAA-GCTTATTGTACAGTTACCACAACATCACAGTACTACGTCAGTATTAAAAGTAATTTGTTTTAAAAACATTTTACTGTACACATTACATATATATACACATGTGCATGCTAATA-TTT-AGTCT-CTCCTTGTAAATATTCATACATACATGCTATGTATTATTGTGCATTCATTTATTTTCCATACGATAAGTTAAAGCCCGTATTAATTATCATTAATTTTACATATTACATAATATGCATGCTCTTACATATTATATCTCCCCTATCAATTTTACCTCCATTATACTCTATGGTCACTCCATTAGATCACGAGCTTAATCATCATGCCGCGTGAAACCAGCAACCCGCTCGGCAGGGATCCCCCTTCTCGCACCGGGCCCATA-TCTC
>DQ105714.1_O_TTGC13_Segura_et_al_2006_popset
AAAAA-GCTTATTGTACAGTTACCACAACATCACAGTACTACGTCAGTATTAAAAGTAATTTGTTTTAAAAACATTTTACTGTACACATTACATATATATACACATGTGCATGCTAATA-TTT-AGTCT-CTCCTTGTAAATATTCATACATACATGCTATGTATTATTGTGCATTCATTTATTTTCCATACGATAAGTTAAAGCCCGTATTAATTATCATTAATTTTACATATTACATAATATGCATGCTCTTACATATTATATCTCCCCTATCAATTTTACCTCCATTATATTCTATGGTCACTCCATTAGATCACGAGCTTAATCACCATGCCGCGTGAAACCAGCAACCCGCTCGGCAGGGATCCCCCTTCTCGCACCGGGCCCATA-TCTC
>DQ105715.1_C_TTGC14_Segura_et_al_2006_popset
AAAAA-GCTTATTGTACAGTTACCACAACATCACAGTACTACGTCAGTATTAAAAGTAATTTGTTTTAAAAACATTTTACTGTACACATTACATATACATACACATGTGCATGCTAATA-TTT-AGTCT-CTCCTTGTAAATATTCATACATACATGCTATGTATTATTGTGCATTCATTTATTTTCCATACGATAAGTTAAAGCCCGTATTAATTATCATTAATTTTACATATTACATAATATGCATGCTCTTACATATTATATCTCCCCTATCAACTTTACCTCCATTATATTCTATGGTCACTCCATTAGATCACGAGCTTAATCACCATGCCGCGTGAAACCAGCAACCCGCTCGGCAGGGATCCCCCTTCTCGCACCGGGCCCATA-TCTC
>DQ105717.1_C_TTGC16_Segura_et_al_2006_popset
AAAAA-GCTTATTGTACAGTTACCACAACATCACAGTACTACGTCAGTATTAAAAGTAATTTGTTTTAAAAACATTTTACTGTACACATTACATATACATACACATGTGCATGCTAATA-TTT-AGTCT-CTCCTTGTAAATATTCATACATACATGCTATGTATTATTGTGCATTCATTTATTTTCCATACGATAAGTTAAAGCCCGTATTAATTATCATTAATTTTACATATTACATAATATGCATGCTCTTACATATTATATTTCCTCTATCAATTTTACCTCCATTATACCCTATGGTCACTCCATTAGATCACGAGCTTAATCACCATGCCGCGTGAAACCAGCAACCCGCTCGGCAGGGATCCCCCTTCTCGCACCGGGCCCATA-TCTC
>DQ105719.1_C_TTGC18_Segura_et_al_2006_popset
AAAAA-GCTTATTGTACAGTTACCACAACATCACAGTACTACGTCAGTATTAAAAGTAATTTGTTTTAAAAACATTTTACTGTACACATTACATATACATACACATGTGCATGCTAATA-TTT-AGTCT-CTCCTTGTAAATATTCATACATACATGCTATGTATTATTGTGCATTCATTTATTTTCCATACGATAAGTTAAAGCTCGTATTAATTATCATTAATTTTACATATTACATAATATGCATGCTCTTACATATTATATTTCCCCTATCAATTTTATCTCCATTATATTCTATGGTCACTCCATTAGATCACGAGCTTAATCACCATGCCGCGTGAAACCAGCAACCCGCTCGGCAGGGATCCCCCTTCTCGCACCGGGCCCATA-CCTC
>DQ105720.1_MAinland_TTGC19_Segura_et_al_2006_popset
AAAAA-GCTTATTGTACAGTTACCACAACATCACAGTAGTACGTCAGTATTAAAAGTAATTTGTTTTAAAAACATTTTACTGTACACATTACATATACATACACATGTGCATGCTAATA-TTT-AGTCT-CTCCTTGTAAATATTCATACATACATGCTATGTATTATTGTGCATTCATTTATTTTCCATACGATAAGTTAAAGCTCGTATTAATTATCATTAATTTTACATATTACATAATATGCATGCTCTTACATATTATATTTCCCCTATCAATTTTATCTCCATTATATTCTATGGTCACTCCATTAGATCACGAGCTTAATCACCATGCCGCGTGAAACCAGCAACCCGCTCGGCAGGGATCCCCCTTCTCGCACCGGGCCCATG-CCTC
>DQ105722.1_Mainland_TTGC21_Segura_et_al_2006_popset
AAAAA-GCTTATTGTACAGTTACCACAACATCACAGTACTACGTCAGTATTAAAAGTAATTTGTTTTAAAAACATTTTACTGTACACATTACATATACATACACATGTGCATGCTAATA-TTT-AGTCT-CTCCTTGTAAATATTCATACATACATGCTATGTATTATTGTGCATTCATTTATTTTCCATACGATAAGTTAAAGCTCGTATTAATTATCATTAATTTTACATATTACATAATATGCATGCTCTTACATATTATATTTCCCCTATCAATTTTATCTCCATTATATTCTATGGTCACTCCATTAGATCACGAGCTTAATCACCATGCCGCGTGAAACCAGCAACCCGCTCGGCAGGGATCCCCCTTCTCGCACCGGGCCCATA-TCTC
>DQ105723.1_O_TTGC22_Segura_et_al_2006_popset
AAAAA-GCTTATTGTACAGTTACCACAACATCACAGTACTACGTCAGTATTAAAAGTAATTTGTTTTAAAAACATTTTACTGTACACATTACATATACATACACATGTGCATGCTAATA-TTT-AGTCT-CTCCTTGTAAATATTCATACATACATGCTATGTATTATTGTGCATTCATTTATTTTCCATACGATAAGTTAAAGCCCGTATTAATTATCATTAATTTTACATATTACATAATATGCATGCTCTTACATATTATATCTCCCCTATCAATTTTACCTCCATTATATTCTATGGTCACTCCATTAGATCACGAGCTTAATCACCATGCCGCGTGAAACCAGCAACCCGCTCGGCAGGGATCCCTCTTCTCGCACCGGGCCCATA-TCTC
>DQ105724.1_O_TTGC23_Segura_et_al_2006_popset
AAAAA-GCTTATTGTACAGTTACCACAACATCACAGTACTACGTCAGTATTAAAAGTAATTTGTTTTAAAAACATTTTACTGTACACATTACATATACACACACATGTGCATGCTAATA-TTT-AGTCT-CTCCTTGTAAATATTCATACATACATGCTATGTATTATTGTGCATTCATTTATTTTCCATACGATAAGTTAAAGCCCGTATTAATTATCATTAATTTTACATATTACATAATATGCATGCTCTTACATATTATATCTCCCCTATCAATTTTACCTCCATTATACCCTATGGTCACTCCATTAGATCACGAGCTTAATCACCATGCCGCGTGAAACCAGCAACCCGCTCGGCAGGGATCCCCCTTCTCGCACCGGGCCCATA-TCTC
>DQ105725.1_O_TTGC24_Segura_et_al_2006_popset
AAAAA-GCTTATTGTACAGTTACCACAACATCACAGTACTACGTCAGTATTAAAAGTAATTTGTTTTAAAAACATTTTACTGTACACATTACATACACATACACATGTGCATGCTAATA-TTT-AGTCT-CTCCTTGTAAATATTCATACATACATGCTATGTATTATTGTGCATTCATTTATTTTCCATACGATAAGTTAAAGCTCGTATTAATTATCATTAATTTTACATATTACATAATATGCATGCTCTTACATATTATATTTCCCCTATCAATTTTATCTCCATTATATTCTATGGTCACTCCATTAGATCACGAGCTTAATCACCATGCCGCGTGAAACCAGCAACCCGCTCGGCAGGGATCCCCCTTCTCGCACCGGGCCCATG-CCTC
>DQ105727.1_O_TTGC26_Segura_et_al_2006_popset
AAAAA-GCTTATTGTACAGTTACCACAACACCACAGTACTACGTCAGTATTAAAAGTAATTTGTTTTAAAAACATTTTACTGTACACATTGCATATACATACACATGCGCATGCTAATA-TTT-AGTCTTCTCCTTGTAAATATTCATATATACATGCTATGTATTATTGTGCATTCATTTATTTTCCATACGATAAGTTAAAGCCCGTATTAATTATCATTAATTTTACATATTACATAATATGTATACTCTTACATATTATATCTCCCCTATCAATTCTACCTCCATTATATCCTATGGTCACTCCATTAGATCACGAGCTTAATCACCATGCCGCGTGAAACCAGCAACCCGCTCGGCAGGGATCCCTCTTCTCGCACCGGGCCCATA-TCTC
>DQ105730.1_O_TTGC29_Segura_et_al_2006_popset
AAAAA-GCTTATTGTACAATTACCACAACATCACAGTACTACGTCAGTATTAAAAGTAATTTGTTTTAAAAACATTTTACTGTACACATTACATACACATACACGTGTGCATGCTAATA-TTT-AGTCT-CTCCTTGTAAATATTCATATATACATGCTATGTATTATTGTGCATTCATTTATTTTCCATACGATAAGTTAAAGCCCGTATTAATTATCATTAATTTTACATATTACATAATATGCATGCTCTTACATATTATATATCCCCTATCAATTCTATTTCCATTATATCCTATGGTCGCTCCATTAGATCACGAGCTTAATCACCATGCCGCGTGAAACCAGCAACCCGCTCGGCAGGGATCCCTCTTCTCGCACCGGGCCCATA-TCTC
>DQ105731.1_NorthG_TTGC30_Segura_et_al_2006_popset
AAAAA-GCTTATTGTACAGTTACCACAACATCACAGTACTACGTCAGTATTAAAAGTAATTTGTTTTAAAAACATTTTACTGTACACATTACATATATATACACATGTGCATGCTAATA-TTT-AGTCT-CTCCTTGTAAATATTCATACATACATGCTATGTATTATTGTGCATTCATTTATTTTCCATACGATAAGTTAAAGCCCGTATTAATTATCATTAATTTTACATATTACATAATATGCATGCTCTTACATATTATATCTCCCCTATCAATTTTACTTCCATTATATTCTATGGTCACTCCATTAGATCACGAGCTTAATCACCATGCCGCGTGAAACCAGCAACCCGCTCGGCAGGGATCCCCCTTCTCGCACCGGGCCCATA-TCTC
>DQ105732.1_C_TTGC31_Segura_et_al_2006_popset_network
AAAAA-GCTTATTGTACAGTTACCACAACATCACAGTACTACGTCAGTATTAAAAGTAATTTGTTTTAAAAACATTTTACTGTACACATTACATATACATACACATGTGCATGCTAATA-TTT-AGTCT-CTCCTTGTAAATATTCATACATACATGCTATGTATTATTGTGCATTCATTTATTTTCCATACGATAAGTTAAAGCCCGTATTAATTATCATTAATTTTACATATTACATAATATGCATGCTCTTACATATTATATTTCCCCTATCAATTTTACTTCCATTATACTCTATGGTCGCTCCATTAGATCACGAGCTTAATCACCATGCCGCGTGAAACCAGCAACCCGCTCGGCAGGGATCCCTCTTCTCGCACCGGGCCCATA-TCTC
>DQ105733.1_O_TTGC32_Segura_et_al_2006_popset_network
AAAAA-GCTTATTGTACAGTTACCACAACATCACAGTACTACGTCAGTATTAAAAGTAATTTGTTTTAAAAACATTTTACTGTACACATTACATATACATACACATGTGCATGCTAATA-TTT-AGTCT-CTCCTTGTAAATATTCATACATACATGCTATGTATTATTGTGCATTCATTTATTTTCCATACGATAAGTTAAAGCTCGTATTAATTATCATTAATTTTACATATTACATAATATGTATGCTCTTACATATTATATTTCCCCTATCAATTTTATCTCCATTATATCCTATGGTCACTCCATTAGATCACGAGCTTAATCACCATGCCGCGTGAAACCAGCAACCCGCTCGGCAGGGATCCCCCTTCTCGCACCGGGCCCATG-CCTC
>HE617259.1_O_TTGC39_Segura_et_al_2012
AAAAA-GCTTATTGTACAGTTACCACAACATCACAGTACTACGTCAGTATTAAAAGTAATTTGTTTTAAAAACATTTTACTGTACACATTACATATACATACACATGTGCATGCTAATA-TTT-AGTCT-CTCCTTGTAAATATTCATACATACATGCTATGTATTATTGTGCATTCATTTATTTTCCATACGATAAGTTAAAGCCCGTATTAATTATCATTAATTTTACATATTACATAATATGCATGCTCTTACATATTATATTTCCCCTATCAATTTTACCTCCATTATACTCTATGGTCGCCCCATTAGATCACGAGCTTAATCACCATGCCGCGTGAAACCAGCAACCCGCTCGGCAGGGATCCCCCTTCTCGCACCGGGCCCATA-TCTC
>HE617262.1_Mainland_TTGC42_Segura_et_al_2012
AAAAA-GCTTATTGTACAGTTACCACAACATCACAGTACTACGTCAGTATTAAAAGTAATTTGTTTTAAAAACATTTTACTGTACACATTACATATACATACACATGTGCATGCTAATA-TTT-AGTCT-CTCCTTGTAAATATTCATACATACATGCTATGTATTATTGTGTATTCATTTATTTTCCATACGATAAGTTAAAGCTCGTATTAATTATCATTAATTTTACATATTACATAATATGCATGCTCTTACATATTATATTTCCCCTATCAATTTTATCTCCATTATATTCTATGGTCACTCCATTAGATCACGAGCTTAATCACCATGCCGCGGGAAACCAGCAACCCGCTCGGCAGGGATCCCCCTTCTCGCACCGGGCCCATG-CTTC
>HE617263.1_C_TTGC43_Segura_et_al_2012
AAAAA-GCTTATTGTACAGTTACCACAACATCACAGTACTACGTCAGTATTAAAAGTAATTTGTTTTAAAAACATTTTACTGTACACATTACATATACATACACATGTGCATGCTAATA-TTT-AGTCT-CTCCTTGTAAATATTCATACATACATGCTATGTATTATTGTGCATTCATTTATTTTCCATACGATAAGTTAAAGCCCGTATTAATTATCATTAATTTTACATATTACATAATATGCATGCTCTTACATATTATATTTCCTCTATCAATTTTACCTCCATTATACCCTATGGTCGCTCCATTAGATCACGAGCTTAATCACCATGCCGCGTGAAACCAGCAACCCGCTCGGCAGGGATCCCTCTTCTCGCACCGGGCCCATA-TCTC
>HE617264.1_B_TTGC44_Segura_et_al_2012
AAAAA-GCTTATTGTACAGTTACCACAACATCACAGTACTACGTCAGTATTAAAAGTAATTTGTTTTAAAAACATTTTACTGTACACATTACATATACATACACATGTGCATGCTAATA-TTT-AGTCT-CTCCTTGTAAATATTCATACATACATGCTATGTATTATTGTGCATTCATTTATTTTCCATACGATAAGTTAAAGCCCGTATTAATTATCATTAATTTTACATATTACATAATATGCATGCTCTTACATATTATATTTCCCCTATCAATTTTACTTCCATTATACCCTATGGTCGCTCCATTAGATCACGAGCTTAATCACCATGCCGCGTGAAACCAGCAACCCGCTCGGCAGGGATCCCTCTTCTCGCACCGGGCCCATA-TCTC
>HE617265.1_C_TTGC45_Segura_et_al_2012
AAAAA-GCTTATTGTACAGTTACCACAACATCACAGTACTACGTCAGTATTAAAAGTAATTTGTTTTAAAAACATTTTACTGTACACATTACATATACATACACATGTGCATGCTAATA-TTT-AGTCT-CTCCTTGTAAATATTCATACATACATGCTATGTATTATTGTGCATTCATTTATTTTCCATACGATAAGTTAAAGCCCGTATTAATTATCATTAATTTTACATATTACATAATATGCATGCTCTTACATATTATATTTCCCCTATCAATTTTACCTCCATTATACCCTATGGTCACCCCATTAGATCACGAGCTTAATCACCATGCCGCGTGAAACCAGCAACCCGCTCGGCAGGGATCCCCCTTCTCGCACCGGGCCCATA-TCTC
>HE617267.1_C_TTGC47_Segura_et_al_2012
AAAAA-GCTTATTGTACAGTTACCACAACATCACAGTACTACGTCAGTATTAAAAGTAATTTGTTTTAAAAACATTTTACTGTACACATTACATATACATACACATGTGCATGCTAATA-TTT-AGTCT-CTCCTTGTAAATATTCATACATACATGCTATGTATTATTGTGCATTCATTTATTTTCCATACGATAAGTTAAAGCCCGTATTAATTATCATTAATTTTACATATTACATAATATGCATGCTCTTACATATTATATTTCCCCTATCAATTTTACCTCCATTATACCCTATGGTCACTCCATTAGATCACGAGCTTAATCACCATGCCGCGTGAAACCAGCAACCCGCTCGGCAGGGATCCCCCTTCTCGCACCGGGCCCATA-TCTC
>HE617268.1_O_TTGC48_Segura_et_al_2012
AAAAA-GCTTATTGTACAGTTACCACAACATCACAGTACTACGTCAGTATTAAAAGTAATTTGTTTTAAAAACATTTTACTGTACACATTACATATATATACACATGTGCATGCTAATA-TTT-AGTCT-CTCCTTGTAAATATTCATACATACATGCTATGTATTATTGTGCATTCATTTATTTTCCATACGATAAGTTAAAGCCCGTATTAATTATCATTAATTTTACATATTACATAATATGCATGCTCTTACATATTATATCTCCCCTATCAATTTTACCTCCATTATATTCTATGGTCACTCCATTAGATCACGAGCTTAATCACCATGCCGCGTGAAACCAGCAACCCGCTCGGCAGGGATCCCTCTTCTCGCACCGGGCCCATA-TCTC
>HE617269.1_MAinland_TTGC49_Segura_et_al_2012
AAAAA-GCTTATTGTACAGTTACCACAACATCACAGTACTACGTCAGTATTAAAAGTAATTTGTTTTAAAAACATTTTACTGTACACATTACATATACATACACATGTGCATGCTAATA-TTT-AGTCT-CTCCTTGTAAATATTCATACATACATGCTATGTATTATTGTGCATTCATTTATTTTCCATACGATAAGTTAAAGCCCGTATTAATTATCATTAATTTTACATATTACATAATATGCATGCTCTTACATATTATATCTCCCCTATCAATTTTACCTCCATTATATTCTATGGTCACTCCATTAGATCACGAGCTTAATCACCATGCCGCGTGAAACCAGCAACCCGCTCGGCAGGGATCCCCCTTCTCGCACCGGGCCCATA-TCTC
>HE617270.1_O_NG_TTGC50_Segura_et_al_2012
AAAAA-GCTTATTGTACAGTTACCACAACATCACAGTACTACGTCAGTATTAAAAGTAATTTGTTTTAAAAACATTTTACTGTACACATTACATATACATACACATGTGCATGCTAATA-TTT-AGTCT-CTCCTTGTAAATATTCATACATACATGCTATGTATTATTGTGCATTCATTTATTTTCCATACGATAAGTTAAAGCCCGTATTAATTATCATTAATTTTACATATTACATAATATGCATGCTCTTACATATTATATCTCCCCTATCAACTTTACCTCCATTATATTCTATGGTCACTCCATTAGATCACGAGCTTAATCACCATGCCGCGTGAAACCAGCAACCCGCTCGGCAGGGATCCCCCTTCTCGCACCGGGCCCATA-TCTC
>HE617271.1_MAinland_TTGC51_Segura_et_al_2012
AAAAA-GCTTATTGTACAGTTACCACAACATCACAGTACTACGTCAGTATTAAAAGTAATTTGTTTTAAAAACATTTTACTGTACACATTACATATATATACACATGTGCATGCTAATA-TTT-AGTCT-CTCCTTGTAAATATTCATACATACATGCTATGTATTATTGTGCATTCATTTATTTTCCATACGATAAGTTAAAGCCCGTATTAATTATCATTAATTTTACATATTACATAATATGCATGCTCTTACATATTATATCTCCCCTATCAGTTTTACCTCCATTATATTCTATGGTCACTCCATTAGATCACGAGCTTAATCATCATGCCGCGTGAAACCAGCAACCCGCTCGGCAGGGATCCCCCTTCTCGCACCGGGCCCATA-TCTC
>HE617274.1_O_TTGC54_Segura_et_al_2012
AAAAA-GCTTATTGTACAGTTACCACAACATCACAGTACTACGTCAGTATTAAAAGTAATTTGTTTTAAAAACATTTTACTGTACACATTACATATATATACACATGTGCATGCTAATA-TTT-AGTCT-CTCCTTGTAAATATTCATACATACATGCTATGTATTATTGTGCATTCATTTATTTTCCATACGATAAGTTAAAGCCCGTATTAATTATCATTAATTTTACATATTACATAATATGCATGCTCTTACATATTATATCTCCCCTATCAATTTTACCTCCATTATATCCTATGGTCACTCCATTAGATCACGAGCTTAATCATCATGCCGCGTGAAACCAGCAACCCGCTTGGCAGGGATCCCCCTTCTCGCACCGGGCCCATA-TCTC
>HE617275.1_MAinland_TTGC55_Segura_et_al_2012
AAAAA-GCTTATTGTACAGTTACCACAACATCACAGTACTACGTCAGTATTAAAAGTAATTTGTTTTAAAAACATTTTACTGTACACATTACATATATATACACATGTGCATGCTAATA-TTT-AGTCT-CTCCTTGTAAATATTCATACATACATGCTATGTATTATTGTGCATTCATTTATTTTCCATACGATAAGTTAAAGCCCGTATTAATTATCATTAATTTTACATATTACATAATATGCATGCTCTTACATATTATATCTCCCCTATCAATTTTACCTCCATTGTATTCTATGGTCACTCCATTAGATCACGAGCTTAATCACCATGCCGCGTGAAACCAGCAACCCGCTCGGCAGGGATCCCCCTTCTCGCACCGGGCCCATA-TCTC
>HE617276.1_MAinland_TTGC56_Segura_et_al_2012
AAAAA-GCTTATTGTACAATTACCACAACATCACAGTACTACGTCAGTATTAAAAGTAATTTGTTTTAAAAACATTTTACTGTACACATTACATACACATACACGTGTGCATGCTAATA-TTT-AGTCT-CTCCTTGTAAATATTCATATATACATGCTATGTATTATTGTGCATTCATTTATTTTCCATACGATAAGTTAAAGCCCGTATTAATTATCATTAATTTTACATATTACATAATATGCATGCTCTTACATATTATATATCCTCTATCAATTCTATTTCCATTATATCCTATGGTCGCTCCATTAGATCACGAGCTTAATCACCATGCCGCGTGAAACCAGCAACCCGCTCGGCAGGGATCCCCCTTCTCGCACCGGGCCCATA-TCTC
>HE617277.1_O_TTGC57_Segura_et_al_2012
AAAAA-GCTTATTGTACAGTTACCACAACATCACAGTACTACGTCAGTATTAAAAGTAATTTGTTTTAAAAACATTTTACTGTACACATTACATATACACACACATGTGCATGCTAATA-TTT-AGTCT-CTCCTTGTAAATATTCATACATACATGCTATGTATTATTGTGCATTCATTTATTTTCCATACGATAAGTTAAAGCCCGTATTAATTATCATTAATTTTACATATTACATAATATGCATGCTCTTACATATTATACTTCCCCTATCAATTTTACCTCCATTATACCCTATGGTCACTCCATTAGATCACGAGCTTAATCACCATGCCGCGTGAAACCAGCAACCCGCTCGGCAGGGATCCCCCTTCTCGCACCGGGCCCATA-TCTC
>HE617278.1_O_TTGC58_Segura_et_al_2012
AAAAA-GCTTATTGTACAGTTACCACAACATCACAGTACTACGTCAGTATTAAAAGTAATTTGTTTTAAAAACATTTTACTGTACACATTACATATACATACACATGTGCATGCTAATA-TTT-AGTCT-CTCCTTGTAAATATTCATACATACATGCTATGTATTATTGTGCATTCATTTATTTTCCATACGATAAGTTAAAGCTCGTATTAATTATCATTAATTTTACATATTACATAATATGCATGCTCTTACATATTATATTTCCCCTATCAATTTTATCTCCATTATACTCTATGGTCACTCCATTAGATCACGAGCTTAATCACCATGCCGCGTGAAACCAGCAACCCGCTCGGCAGGGATCCCCCTTCTCGCACCGGGCCCATG-CCTC
>HE617284.1_Mainland_TTGC64_Segura_et_al_2012
AAAAA-GCTTATTGTACAATTACCACAATATTACAGTACTACGTCAGTATTAAAAGTAATTTGTTTTAAAAACATTTTACTGTACACATCACATATACATACACATGTGCATGCTAATA-TTT-AGTCT-CTCCTTGTAAATATTCATACATACATACTATGTATTATTGTGCATTCATTTATTTTCCATACGATAAGTTAAAGCTCGTATTAATTATCATTAATTTTACATATTACATAATATGCATACTTTTACATATTATATATCCCCTATCAATTTTATCTCCATTATACCCTATGGTCACTCCATTAGATCACGAGCTTAATCACCATGCCGCGTGAAACCAGCAACCCGCTTGGCAGGGATCCCTCTTCTCGCACCGGGCCCATA-TCTC
>HE617285.1_MAinnland_TTGC65_Segura_et_al_2012
AAAAA-GCTTATTGTACAGTTACCACAACATCACAGTACTACGTCAGTATTAAAAGTAATTTGTTTTAAAAACATTTTACTGTACACATTACATATACATACACATGTGCATGCTAATA-TTT-AGTCT-CTCCTTGTAAATATTCATACATACATGCTATGTATTATTGTGCATTCATTTATTTTCCATACGATAAGTTAAAGCTCGTATTAATTATCATTAATTTTACATATTACATAATATGCATGCTCTTACATATTATATTTCCCCTATCAATTTTATCTCCATTATATCCTATGGTCACTCCATTAGATCACGAGCTTAATCACCATGCCGCGTGAAACCAGCAACCCGCTCGGCAGGGATCCCCCTTCTCGCACCGGGCCCATG-CCTC
>HE617286.1_Mainland_TTGC66_Segura_et_al_2012
AAAAA-GCTTATTGTACAGTTACCACAACATCACAGTACTACGTCAGTATTAAAAGTAATTTGTTTTAAAAACATTTTACTGTACACATTACATATACATACACATGTGCATGCTAATA-TTT-AGTCT-CTCCTTGTAAATATTCATACATACATGCTATGTATTATTGTGCATTCATTTATTTTCCATACGATAAGTTAAAGCTCGTATTAATTATCATTAATTTTACATATTACATAATATGCATGCTCTTACATATTATATTTCCCCTATCAATTTTATCTCCATTATATCCTATGGTCGCTCCATTAGATCACGAGCTTAATCACCATGCCGCGTGAAACCAGCAACCCGCTCGGCAGGGATCCCCCTTCTCGCACCGGGCCCATG-CCTC
>HE617287.1_O_TTGC67_Segura_et_al_2012
AAAAA-GCTTATTGTACAGTTACCACAACATCACAGTACTACGTCAGTATTAAAAGTAATTTGTTTTAAAAACATTTTACTGTACACATTACATATACATACACATGTGCATGCTAATA-TTT-AGTCT-CTCCTTGTAAATATTCATACATACATGCTATGTATTATTGTGCATTCATTTATTTTCCATACGATAAGTTAAAGCTCGTATTAATTATCATTAATTTTACATATTACATAATATGCATGCTCTTACATATTATATTTCCCCTATCAATTTTATCTCCATTATATCCTATGGTCACTCCATTAGATCACGAGCTTAATCACCATGCCGCGTGAAACCAGCAACCCGCTCGGCAGGGATCCCCCTTCTCGCACCGGGCCCATA-CCTC
>HE617288.1_C_TTGC68_Segura_et_al_2012
AAAAA-GCTTATTGTACAGTTACCACAACATCACAGTACTACGTCAGTATTAAAAGTAATTTGTTTTAAAAACATTTTACTGTACACATTACATATACATACACATGTGCATGCTAATA-TTT-AGTCT-CTCCTTGTAAATATTCATACATACATGCTATGTATTATTGTGCATTCATTTATTTTCCATACGATAAGTTAAAGCCCGTATTAATTATCATTAATTTTACATATTACATAATATGCATGCTCTTACATATTATATTTCCCCTATCAATTTTACCTCCATTATACCCTATGGTCACTCCATTAGATCACGAGCTTAATCACCATGCCGCGTGAAACCAGCAACCCGCTCGGCAGGGATCCCCCTTCTCGCACCGGGCCCATA-TCTC
>HE617289.1_O_TTGC69_Segura_et_al_2012
AAAAA-GCTTATTGTACAGTTACCACAACATCACAGTACTACGTCAGTATTAAAAGTAATTTGTTTTAAAAACATTTTACTGTACACATTACATATACATACACATGTGCATGCTAATA-TTT-AGTCT-CTCCTTGTAAATATTCATACATACATGCTATGTATTATTGTGCATTCATTTATTTTCCATACGATAAGTTAAAGCCCGTATTAATTATCATTAATTTTACATATTACATAATATGCATGCTCTTACATATTATATTTCCCCTATCAATTTTACCTCCATTATATTCTATGGTCACTCCATTAGATCACGAGCTTAACCACCATGCCGCGTGAAACCAGCAACCCGCTTGGCAGGGATCCCCCTCCTCGCACCGGGCCCATA-TCTC
>HE617290.1_O_TTGC70_Segura_et_al_2012
AAAAA-GCTTATTGTACAGTTACCACAACATCACAGTACTACGTCAGTATTAAAAGTAATTTGTTTTAAAAACATTTTACTGTACACATTACATATACATACACATGTGCATGCTAATA-TTT-AGTCT-CTCCTTGTAAATATTCATACATACATGCTATGTATTATTGTGCATTCATTTATTTTCCATACGATAAGTTAAAGCCCGTATTAACTATCATTAATTTTACATATTACATAATATGCATGCTCTTACATATTATATTTCCTCTATCAATTTTACCTCCATTATACTCTATGGTCACTCCATTAGATCACGAGCTTAATCACCATGCCGCGTGAAACCAGCAACCCGCTCGGCAGGGATCCCCCTCCTCGCACCGGGCCCATA-TCTC
>HE617291.1_O_TTGC71_Segura_et_al_2012
AAAAA-GCTTATTGTACAGTTACCACAACATCACAGTACTACGTCAGTATTAAAAGTAATTTGTTTTAAAAACATTTTACTGTACACATTACATATACATACACATGTGCATGCTAATA-TTT-AGTCT-CTCCTTGTAAATATTCATACATACATGCTATGTATTATTGTGCATTCATTTATTTTCCATACGATAAGTTAAAGCCCGTATTAATTATCATTAATTTTACATATTACATAATATGCATGCTCTTACATATTATATTTCCCCTATCAATTTTATTTCCATTATACCCTATGGTCGCTCCATTAGATCACGAGCTTAATCACCATGCCGCGTGAAACCAGCAACCCGCTCGGCAGGGATCCCTCTTCTCGCACCGGGCCCATA-TCTC
>HE617292.1_O_TTGC72_Segura_et_al_2012
AAAAA-GCTTATTGTACAGTTACCACAACATCACAGTACTACGTCAGTATTAAAAGTAATTTGTTTTAAAAACATTTTACTGTACACATTACATACACATACACATGTGCATGCTAATA-TTT-AGTCT-CTCCTTGTAAATATTCATACATACATGCTATGTATTATTGTGCATTCATTTATTTTCCATACGATAAGTTAAAGCCCGTATTAATTATCATTAATTTTACATATTACATAATATGCATGCTCTTACATATTATATTTCCCCTATCAATTTTACTTCCATTATACCCTATGGTCGCTCCATTAGATCACGAGCTTAATCACCATGCCGCGTGAAACCAGCAACCCGCTCGGCAGGGATCCCCCTTCTCGCACCGGGCCCATA-TCTC
>HE617293.1_O_TTGC73_Segura_et_al_2012
AAAAA-GCTTATTGTACAGTTACCACAACATCACAGTACTACGTCAGTATTAAAAGTAATTTGTTTTAAAAACATTTTACTGTACACATTACATACACATACACATGTGCATGCTAATA-TTT-AGTCT-CTCCTTGTAAATATTCATACATACATGCTATGTATTATTGTGCATTCATTTATTTTCCATACGATAAGTTAAAGCCCGTATTAATTATCATTAATTTTACATATTACATAATATGCATGCTCTTACATATTATATTTCCCCTATCAATTTTACTTCCATTATACCCTATGGTCGCTCCATTAGATCACGAGCTTAATCACCATGCCGCGTGAAACCAGCAACCCGCTCGGCAGGGATCCCTCTTCTCGCACCGGGCCCATA-TCTC
>HE617294.1_C_TTGC74_Segura_et_al_2012
AAAAA-GCTTATTGTACAGTTACCACAACATCACAGTACTACGTCAGTATTAAAAGTAATTTGTTTTAAAAACATTTTACTGTACACATTACATATACATACACATGTGCATGCTAATA-TTT-AGTCT-CTCCTTGTAAATATTCATACATACATGCTATGTATTATTGTGCATTCATTTATTTTCCATACGATAAGTTAAAGCCCGTATTAATTATCATTAATTTTACATATTACATAATATGCATGCTCTTACATATTATATTTCCTCTATCAATTTTACTTCCATTATACCCTATGGTCGCTCCATTAGATCACGAGCTTAATCACCATGCCGCGTGAAACCAGCAACCCGCTCGGCAGGGATCCCTCTTCTCGCACCGGGCCCATA-TCTC
>HQ206659.1_B_CA_Ttru_01_Perrin_et_al._2010_popset
AAAAA-GCTTATTGTACAGTTACCACAACATCACAGTACTACGTCAGTATTAAAAGTAATTTGTTTTAAAAACATTTTACTGTACACATTACATATACATACACATGTGCATGCTAATA-TTT-AGTCT-CTCCTTGTAAATATTCATACATACATGCTATGTATTATTGTGCATTCATTTATTTTCCATACGATAAGTTAAAGCCCGTATTAATTATCATTAATTTTACATATTACATAATATGCATGCTCTTACATATTATATTTCCCCTATCAATTTTACTTCCATTATACCCTATGGTCGCTCCATTAGATCACGAGCTTAATCACCATGCCGCGTGAAACCAGCAACCCGCTCGGCAGGGATCCCTCTTCTCGCACCGGGCCCATA-TCTC
>HQ206660.1_C_CA_Ttru_02_Perrin_et_al._2010_popset
AAAAA-GCTTATTGTACAGTTACCACAACATCACAGTACTACGTCAGTATTAAAAGTAATTTGTTTTAAAAACATTTTACTGTACACATTACATATACATACACATGTGCATGCTAATA-TTT-AGTCT-CTCCTTGTAAATATTCATACATACATGCTATGTATTATTGTGCATTCATTTATTTTCCATACGATAAGTTAAAGCCCGTATTAATTATCATTAATTTTACATATTACATAATATGCATGCTCTTACATATTATATTTCCTCTATCAATTTTACCTCCATTATACCCTATGGTCACTCCATTAGATCACGAGCTTAATCACCATGCCGCGTGAAACCAGCAACCCGCTCGGCAGGGATCCCCCTTCTCGCACCGGGCCCATA-TCTC
>HQ206661.1_c_CA_Ttru_03_Perrin_et_al._2010_popset
AAAAA-GCTTATTGTACAGTTACCACAACATCACAGTACTACGTCAGTATTAAAAGTAATTTGTTTTAAAAACATTTTACTGTACACATTACATATACATACACATGTGCATGCTAATA-TTT-AGTCT-CTCCTTGTAAATATTCATACATACATGCTATGTATTATTGTGCATTCATTTATTTTCCATACGATAAGTTAAAGCCCGTATTAATTATCATTAATTTTACATATTACATAATATGCATGCTCTTACATATTATATTTCCCCTATCAATTTTACCTCCATTATACCCTATGGTCACTCCATTAGATCACGAGCTTAATCACCATGCCGCGTGAAACCAGCAACCCGCTCGGCAGGGATCCCCCTTCTCGCACCGGGCCCATA-TCTC
>HQ206662.1_C_CA_Ttru_04_Perrin_et_al._2010_popset
AAAAA-GCTTATTGTACAGTTACCACAACATCACAGTACTACGTCAGTATTAAAAGTAATTTGTTTTAAAAACATTTTACTGTACACATTACATATACATACACATGTGCATGCTAATA-TTT-AGTCT-CTCCTTGTAAATATTCATACATACATGCTATGTATTATTGTGCATTCATTTATTTTCCATACGATAAGTTAAAGCCCGTATTAATTATCATTAATTTTACATATTACATAATATGCATGCTCTTACATATTATATTTCCTCTATCAATTTTACCTCCATTATACCCTATGGTCGCTCCATTAGATCACGAGCTTAATCACCATGCCGCGTGAAACCAGCAACCCGCTCGGCAGGGATCCCTCTTCTCGCACCGGGCCCATA-TCTC
>HQ206663.1_B_CA_Ttru_05_Perrin_et_al._2010_popset
AAAAA-GCTTATTGTACAGTTACCACAACATCACAGTACTACGTCAGTATTAAAAGTAATTTGTTTTAAAAACATTTTACTGTACACATTACATATACATACACATGTGCATGCTAATA-TTT-AGTCT-CTCCTTGTAAATATTCATACATACATGCTATGTATTATTGTGCATTCATTTATTTTCCATACGATAAGTTAAAGCTCGTATTAATTATCATTAATTTTACATATTACATAATATGCATGCTCTTACATATTATATTTCCCCTATCAATTTTATCTCCATTATATTCTATGGTCACTCCATTAGATCACGAGCTTAATCACCATGCCGCGTGAAACCAGCAACCCGCTCGGCAGGGATCCCCCTTCTCGCACCGGGCCCATG-CCTC
>HQ206664.1_C_CA_Ttru_06_Perrin_et_al._2010_popset
AAAAA-GCTTATTGTACAGTTACCACAACATCACAGTACTACGTCAGTATTAAAAGTAATTTGTTTTAAAAACATTTTACTGTACACATTACATATACATACACATGTGCATGCTAATA-TTT-AGTCT-CTCCTTGTAAATATTCATACATACATGCTATGTATTATTGTGCATTCATTTATTTTCCATACGATAAGTTAAAGCCCGTATTAATTATCATTAATTTTACATATTACATAATATGCATGCTCTTACATATTATATTTCCCCTATCAATTTTACCTCCATTATACCCTATGGTCACCCCATTAGATCACGAGCTTAATCACCATGCCGCGTGAAACCAGCAACCCGCTCGGCAGGGATCCCCCTTCTCGCACCGGGCCCATA-TCTC
>HQ206665.1_O_CA_Ttru_07_Perrin_et_al._2010_popset
AAAAA-GCTTATTGTACAGTTACCACAACATCACAGTACTACGTCAGTATTAAAAGTAATTTGTTTTAAAAACATTTTACTGTACACATTACATATACACACACATGTGCATGCTAATA-TTT-AGTCT-CTCCTTGTAAATATTCATACATACATGCTATGTATTATTGTGCATTCATTTATTTTCCATACGATAAGTTAAAGCCCGTATTAATTATCATTAATTTTACATATTACATAATATGCATGCTCTTACATATTATATCTCCCCTATCAATTTTACCTCCATTATACCCTATGGTCACTCCATTAGATCACGAGCTTAATCACCATGCCGCGTGAAACCAGCAACCCGCTCGGCAGGGATCCCCCTTCTCGCACCGGGCCCATA-TCTC
>HQ206666.1_B_CA_Ttru_08_Perrin_et_al._2010_popset
AAAAA-GCTTATTGTACAGTTACCACAACATCACAGTACTACGTCAGTATTAAAAGTAATTTGTTTTAAAAACATTTTACTGTACACATTACATATATATACACATGTGCATGCTAATA-TTT-AGTCT-CTCCTTGTAAATATTCATACATACATGCTATGTATTATTGTGCATTCATTTATTTTCCATACGATAAGTTAAAGCCCGTATTAATTATCATTAATTTTACATATTACATAATATGCATGCTCTTACATATTATATCTCCCCTATCAATTTTACCTCCATTATATCCTATGGTCACTCCATTAGATCACGAGCTTAATCATCATGCCGCGTGAAACCAGCAACCCGCTCGGCAGGGATCCCCCTTCTCGCACCGGGCCCATA-TCTC
>HQ206669.1_B_CA_Ttru_11_Perrin_et_al._2010_popset
AAAAA-GCTTATTGTACAGTTACCACAACATCACAGTACTACGTCAGTATTAAAAGTAATTTGTTTTAAAAACATTTTACTGTACACATTACATATATATACACATGTGCATGCTAATA-TTT-AGTCT-CTCCTTGTAAATATTCATACATACATGCTATGTATTATTGTGCATTCATTTATTTTCCATACGATAAGTTAAAGCCCGTATTAATTATCATTAATTTTACATATTACATAATATGCATGCTCTTACATATTATATCTCCCCTATCAATTTTACCTCCATTATATTCTATGGTCACTCCATTAGATCACGAGCTTAATCATCATGCCGCGTGAAACCAGCAACCCGCTCGGCAGGGATCCCCCTTCTCGCACCGGGCCCATA-CCTC
>HQ206670.1_O_CA_Ttru_12_Perrin_et_al._2010_popset
AAAAAAGCTTATTGTACAGTTACCACAACATCACAGTACTACGTCAGTATTAAAAGTAATTTGTTTTAAAAACATTTTACTGTACACATTACATATACATACACATGTGCATGCTAATA-TTT-AGTCT-CTCCTTGTAAATATTCATACATACATGCTATGTATTATTGTGCATTCATTTATTTTCCATACGATAAGTTAAAGCCCGTATTAATTATCATTAATTTTACATATTACATAATATGCATGCTCTTACATATTATATTTCCCCTATCAATTTTATCTCCATTATACTCTATGGTCGCTCCATTAGATCACGAGCTTAATCACCATGCCGCGTGAAACCAGCAACCCGCTCGGCAGGGATCCCCCTTCTCGCACCGGGCCCATA-TCTC
>HQ206671.1_O_CA_Ttru_13_Perrin_et_al._2010_popset
AAAAA-GCTTATTGTACAGTTACCACAACACCACAGTACTACGTCAGTATTAAAAGTAATTTGTTTTAAAAACATTTTACTGTACACATTGCATATACATACACATGCGCATGCTAATA-TTT-AGTCTTCTCCTTGTAAATATTCATATATACATGCTATGTATTATTGTGCATTCATTTATTTTCCATACGATAAGTTAAAGCCCGTATTAATTATCATTAATTTTACATATTACATAATATGTATACTCTTACATATTATATCTCCCCTATCAATTCTACCTCCATTATATCCTATGGTCACTCCATTAGATCACGAGCTTAATCACCATGCCGCGTGAAACCAGCAACCCGCTCGGCAGGGATCCCTCTTCTCGCACCGGGCCCATA-TCTC
>HQ206672.1_O_CA_Ttru_14_Perrin_et_al._2010_popset__network
AAAAA-GCTTATTGTACAGTTACCACAACATCACAGTACTACGTCAGTATTAAAAGTAATTTGTTTTAAAAACATTTTACTGTACACATTACATATACATACACATGTGCATGCTAATA-TTT-AGTCT-CTCCTTGTAAATATTCATACATACATGCTATGTATTATTGTGCATTCATTTATTTTCCATACGATAAGTTAAAGCTCGTATTAATTATCATTAATTTTACATATTACATAATATGTATGCTCTTACATATTATATTTCCCCTATCAATTTTATCTCCATTATATCCTATGGTCACTCCATTAGATCACGAGCTTAATCACCATGCCGCGTGAAACCAGCAACCCGCTCGGCAGGGATCCCCCTTCTCGCACCGGGCCCATG-CCTC
>HQ206673.1_O_CA_Ttru_15_Perrin_et_al._2010_popset
AAAAA-GCTTATTGTACAATTACCACAACATCACAGTACTACGTCAGTATTAAAAGTAATTTATTTTAAAAACATTTTACTGTACACATTACATACACATACACGTGTGCATGCCAATA-TTT-AGTCT-CTCCTTGTAAATATTCATACATACATGCTATGTATTATTGTGCATTCATTTATTTTCCATACGATAAGTTAAAGCCCGTATTAATTATCATTAATTTTACATATTACATAATATGCATGCTCTTACATATTATATGTCCCCTATCAATTCTATCTCCATTATATCCTATGGTCGCTCCATTAGATCACGAGCTTAATCACCATGCCGCGTGAAACCAGCAACCCGCTCGGCAGGGATCCCTCTTCTCGCACCGGGCCCATA-TCTC
>HQ206674.1_O_CA_Ttru_16_Perrin_et_al._2010_popset
AAAAA-GCTTATTGTACAGTTACCACAACACCACAGTACTACGTCAGTATTAAAAGTAATTTGTTTTAAAAACATTTTACTGTACACATTACATATACATACACATGCGCATGCTAATA-TTT-AGTCT-CTCCTTGTAAATATTCATATATACATGCTATGTATTATTGTGCATTCATTTATTTTCCATACGATAAGTTAAAGCTCGTATTAATTATCATTAATTTTACATATTACATAATATGCATGCTCTTACATATTATATCTCCCCTATCAATCCTACCTCCATTATATTCTATGGTTACTCCATTAGATCACGAGCTTAATCACCATGCCGCGTGAAACCAGCAACCCGCTCGGCAGGGATCCCTCTTCTCGCACCGGGCCCATA-CCTC
>HQ206675.1_O_CA_Ttru_17_Perrin_et_al._2010_popset
AAAAA-GCTTATTGTACAGTTACCACAACACCACAGTACTACGTCAGTATTAAAAGTAATTTGTTTTAAAAACATTTTACTGTACACATTACATATACATACACATGCGCATGCTAATA-TTT-AGTCT-CTCCTTGTAAATATTCATATGTACATGCTATGTATTATTGTGCATTCATTTATTTTCCATACGATAAGTTAAAGCCCGTATTAATTATCATTAATTTTACATATTACATAATATGTATGCTCTTACATATTATATCTCCCCTATCAATCCTACCTCCATTATATCCTATGGTCACTCCATTAGATCACGAGCTTAATCACCATGCCGCGTGAAACCAGCAACCCGCTCGGCAGGGATCCCTCTTCTCGCACCGGGCCCATA-TCTC
>HQ206676.1_O_CA_Ttru_18_Perrin_et_al._2010_popset
AAAAA-GCTTATTGTACAGTTACCACAACATCACAGTACTACGTCAGTATTAAAAGTAATTTGTTTTAAAAACATTTTACTGTACACATTACATATACACACACATGTGCATGCTAATA-TTT-AGTCT-CTCCTTGTAAATATTCATACATACATGCTATGTATTATTGTGCATTCATTTATTTTCCATACGATAAGTTAAAGCCCGTATTAATTATCATTAATTTTACATATTACATAATATGCATGCTCTTACATATTATATCTCCCCTGTCAATTTTACCTCCATTATACCCTATGGTCACTCCATTAGATCACGAGCTTAATCACCATGCCGCGTGAAACCAGCAACCCGCTCGGCAGGGATCCCCCTTCTCGCACCGGGCCCATA-TCTC
>HQ206677.1_B_CA_Ttru_19_Perrin_et_al._2010_popset
AAAAA-GCTTATTGTACAGTTACCACAACATCACAGTACTACGTCAGTATTAAAAGTAATTTGTTTTAAAAACATTTTACTGTACACATTACATATACATACACATGTGCATGCTAATA-TTT-AGTCT-CTCCTTGTAAATATTCATACATACATGCTATGTATTATTGTGCATTCATTTATTTTCCATACGATAAGTTAAAGCCCGTATTAATTATCATTAATTTTACATATTACATAATATGCATGCTCTTACATATTATATCTCCCCTATCAATTTCACCTCCATTATACCCTATGGTCACTCCATTAGATCACGAGCTTAATCACCATGCCGCGTGAAACCAGCAACCCGCTCGGCAGGGATCCCTCTTCTCGCACCGGGCCCATA-TCTC
>HQ206678.1_O_CA_Ttru_20_Perrin_et_al._2010_popset
AAAAA-GCTTATTGTACAGTTACCACAACATCACAGTACTACGTCAGTATTAAAAGTAATTTGTTTTAAAAACATTTTACTGTACACATTACATATACATACACATGTGCATGCTAATA-TTT-AGTCT-CTCCTTGTAAATATTCATACATACATGCTATGTATTATTGTGCATTCATTTATTTTCCATACGATAAGTTAAAGCCCGTATTAATTATCATTAATTTTACATATTACATAATATGCATGCTCTTACATATTATATTTCCCCTATCAATTTTACCTCCATTATACTCTATGGTCACTCCATTAGATCACGAGCTTAATCACCATGCCGCGTGAAACCAGCAACCCGCTTGGCAGGGATCCCCCTCCTCGCACCGGGCCCATA-TCTC
>HQ206679.1_CA_Ttru_21_Perrin_et_al._2010_popset
AAAAA-GCTTATTGTACAGTTACCACAACATCACAGTACTACGTCAGTATTAAAAGTAATTTGTTTTAAAAACATTTTACTGTACACATTACATATACATACACATGTGCATGCTAATA-TTT-AGTCT-CTCCTTGTAAATATTCATACATACATGCTATGTATTATTGTGCATTCATTTATTTTCCATACGATAAGTTAAAGCCCGTATTAATTATCATTAATTTTACATATTACATAATATGCATGCTCTTACATATTATATTTCCTCTATCAATTTTACTTCCATTATACCCTATGGTCGCTCCATTAGATCACGAGCTTAATCACCATGCCGCGTGAAACCAGCAACCCGCTCGGCAGGGATCCCTCTTCTCGCACCGGGCCCATA-TCTC
>HQ206681.1_O_CA_Ttru_23_Perrin_et_al._2010_popset
AAAAA-GCTTATTGTACAGTTACCACAACATCACAGTACTACGTCAGTATTAAAAGTAATTTGTTTTAAAAACATTTTACTGTACACATTACATATATATACACATGTGCATGCTAATA-TTT-AGTCT-CTCCTTGTAAATATTCATACATACATGCTATGTATTATTGTGCATTCATTTATTTTCCATACGATAAGTTAAAGCCCGTATTAATTATCATTAATTTTACATATTACATAATATGCATGCTCTTACATATTATATCTCCCCTATCAATTTTACCTCCATTATATTCTATGGTCACTCCATTAGATCACGAGCTTAATCATCATGCCGCGTGAAACCAGCAACCCGCTCGGCAGGGATCCCCCTTCTCGCACCGGGCCCATA-TCTC
>HQ206682.1_O_CA_Ttru_24_Perrin_et_al._2010_popset
AAAAA-GCTTATTGTACAGTTACCACAACATCACAGTACTACGTCAGTATTAAAAGTAATTTGTTTTAAAAACATTTTACTGTACACATTACATATATATACACATGTGCATGCTAATA-TTT-AGTCT-CTCCTTGTAAATATTCATACATACATGCTATGTATTATTGTGCATTCATTTATTTTCCATACGATAAGTTAAAGCCCGTATTAATTATCATTAATTTTACATATTACATAATATGCATGCTCTTACATATTATATCTCCCCTATCAATTTTACCTCCATTATATTCTATGGTCACTCCATTAGATCACGAGCTTAATCATCATGCCGCGTGAAACCAGCAACCCGCTCGGCAGGGATCCCTCTTCTCGCACCGGGCCCATA-CCTC
>HQ206684.1_CA_Ttru_26_Perrin_et_al._2010_popset
AAAAA-GCTTATTGTACAATTACCACAACATCACAGTACTACGTCAGTATTAAAAGTAATTTGTTTTAAAAACATTTTACTGTACACATTACATACACATACACGTGTGCATGCTAATA-TTT-AGTCT-CTCCTTGTAAATATTCATACATACATGCTATGTATTATTGTGCATTCATTTATTTTCCATACGATAAGTTAAAGCCCGTATTAATTATCATTAATTTTACATATTACATAATATGCATGCTCTTACATATTATATATCCCCTATCAATTCTATCTCCATTATACCCTATGGTCGCTCCATTAGATCACGAGCTTAATCACCATGCCGCGTGAAACCAGCAACCCGCTCGGCAGGGATCCCTCTTCTCGCACCGGGCCCATA-TCTC
>HQ206685.1_O_CA_Ttru_27_Perrin_et_al._2010_popset
AAAAA-GCTTATTGTACAATTACCACAACATCACAGTACTACGTCAGTATTAAAAGTAATTTGTTTTAAAAACATTTTACTGTACACATTACATACACATACACGTGTGCATGCTAATA-TTT-AGTCT-CTCCTTGTAAATATTCATATACACATGCTATGTATTATTGTGCATTCATTTATTTTCCATACGATAAGTTAAAGCCCGTATTAATTATCATTAATTTTACATATTACATAATATGCATGCTCTTACATATTATATATCCCCTATCAATTCTATCTCCATTATATCCTATGGTCGCTCCATTAGATCACGAGCTTAATCACCATGCCGCGTGAAACCAGCAACCCGCTCGGCAGGGATCCCCCTTCTCGCACCGGGCCCATA-TCTC
>HQ206686.1_O_CA_Ttru_28_Perrin_et_al._2010_popset
AAAAA-GCTTATTGTACAATTACCACAACATCACAGTACTACGTCAGTATTAAAAGTAATTTGTTTTAAAAACATTTTACTGTACACATTACATACACATACACGTGTGCATGCTAATA-TTT-AGTCT-CTCCTTGTAAATATTCATATACACATGCTATGTATTATTGTGCATTCATTTATTTTCCATACGATAAGTTAAAGCCCGTATTAATTATCATTAATTTTACATATTACATAATATGCATGCTCTTACATATTATATATCCCCTGTCAATTCTATCTCCATTATATCCTATGGTCGCTCCATTAGATCACGAGCTTAATCACCATGCCGCGTGAAACCAGCAACCCGCTCGGCAGGGATCCCCCTTCTCGCACCGGGCCCATA-TCTC
>HQ206687.1_O_CA_Ttru_29_Perrin_et_al._2010_popset
AAAAA-GCTTATTGTACAGTTACACCAACATCACAGTACTACGTCAGTATTAAAAGTAATTTGTTTTAAAAACATTTTACTGTACACATTACATATATATACACATGTGCATGCTAATA-TTT-AGTCT-CTCCTTGTAAATATTCATACATACATGCTATGTATTATTGTGCATTCATTTATTTTCCATACGATAAGTTAAAGCCCGTATTAATTATCATTAATTTTACATATTACATAATATGCATGCTCTTACATATTATATCTCCCCTATCAATTTTACCTCCATTATATTCTATGGTCACTCCATTAGATCACGAGCTTAATCATCATGCCGCGTGAAACCAGCAACCCGCTCGGCAGGGATCCCTCTTCTCGCACCGGGCCCATA-CCTC
>HQ206688.1_CA_Ttru_30_Perrin_et_al._2010_popset
AAAAA-GCTTATTGTACAGTTACCACAACACCACAGTACTATGTCAGTATTAAAAGTAATTTGTTTTAAAAACATTTTACTGCACACATTACATATACATACACATGCGCATGCTAATA-TTT-AGTCT-CTCCTTGTAAATATTCATATATACATGCTATGTATTATTGTGCATTCATTTATTTTCCATACGATAAGTTAAAGCCCGTATTAATTATCATTAATTTTACATATTACATAATATGCATGCTCTTACATATTATATCTCCCCTATCAATCCTACTTCCATTATATCCTATGGTCACTCCATTAGATCACGAGCTTAATCACCATGCCGCGTGAAACCAGCAACCCGCTCGGCAGGGATCCCTCTTCTCGCACCGGGCCCATA-TCTC
>HQ206690.1_CA_Ttru_32_Perrin_et_al._2010_popset
AAAAA-GCTTATTGTACAGTTACCACAACATCACAGTACTACGTCAGTATTAAAAGTAATTTATTTTAAAAACATTTTACTGTACACATTACATATACATACACATGTACATGTTAATA-TTTTAGTCT-CTCCTTGTAAATATTCATACATACATGCTATGTATTATTGTGCATTCATTTATTTTCCATACGATAAGTTAAAGCCCGTATTAATTATCATTAATTTTACATATTACATAATATGTATGCTCTTACATATTATATCTCCCCTATCAATTTCATCTCCATTGTATCCTATGGTCGCTCCATTAGATCACGAGCTTAATCACCATGCCGCGTGAAACCAGCAACCCGCTCGGCAGGGATCCCTCTTCTCGCACCGGGCCCATA-CTCC
>HQ206691.1_CA_Ttru_33_Perrin_et_al._2010_popset
AAAAA-GCTTATTGTACAGTTACCACAACATCACAGTACTACGTCAGTATTAAAAGTAATTTGTTTTAAAAACATTTTACTGTACACATTACATATACATACACATGTGCATGCTAATA-TTT-AGTCT-CTCCTTGTAAATACTCATACATACATGCTATGTATTATTGTGCATTCATTTATTTTCCATACGATAAGTTAAAGCCCGTATTAATTATCATTAATTTTACATATTACATAATATGCATGCTCTTACATATTATATTTCCCCTATCAATTTTACCTCCATTATACCCTATGGTCACTCCATTAGATCACGAGCTTAATCACCATGCCGCGTGAAACCAGCAACCCGCTCGGCAGGGATCCCCCTTCTCGCACCGGGCCCATA-TCTC
>HQ206692.1_CA_Ttru_34_Perrin_et_al_2010_popset
AAAAA-GCTTATTGTACAGTTACCACAACATCACAGTACTACGTCAGTATTAAAAGTAATTTGTTTTAAAAACATTTTACTGTACACATTACATATACATACACATGTGCATGCTAATA-TTT-AGTCT-CTCCTTGTAAATATTCATACATACATGCTATGTATTATTGTGCATTCAATTATTTTCCATACGATAAGTTAAAGCCCGTATTAATTATCATTAATTTTACATATTACATAATATGCATGCTCTTACATATTATATTTCCTCTATCAATTTTACTTCCATTATACCCTATGGTCGCTCCATTAGATCACGAGCTTAATCACCATGCCGCGTGAAACCAGCAACCCGCTCCGCAGGGATCCCTCTTCTCGCACCGGGCCCATA-TCTC
>HQ206693.1_CA_Ttru_35_Perrin_et_al._2010_popset
AAAAA-GCTTATTGTACAGTTACCACAACATCACAGTACTACGTCAGTATTAAAAGTAATTTGTTTTAAAAACATTTTACTGTACACATTACATATACATACACATGTGCATGCTAATA-TTT-AGTCT-CTCCTTGTAAATATTCATACATACATGCTATGTATTATTGTGCATTCATTTATTTTCCATACGATAAGTTAAAGCCCGTATTAATTATCATTAATTTTACATATCACATAATATGCATGCTCTTACATATTATATTTCCTCTATCAATTTTACCTCCATTATACCCTATGGTCACTCCATTAGATCACGAGCTTAATCACCATGCCGCGTGAAACCAGCAACCCGCTCGGCAGGGATCCCCCTTCTCGCACCGGGCCCATA-TCTC
>HQ206694.1_O_CA_Ttru_36_Perrin_et_al._2010_popset
AAAAA-GCTTATTGTACAGTTACCACAACATCACAGTACTACGTCAGTATTAAAAGTAATTTGTTTTAAAAACATTTTACTGTACACATTACATATACATACACATGTGCATGCTAATA-TTT-AGTCT-CTCCTTGTAAATATTCATACATACATGCTATGTATTATTGTGCATTCATTTATTTTCCATACGATAAGTTAAAGCCCGTATTAATTATCATTAATTTTACATATTACATAATATGCATGCTCTTACATATTATATCTCCCCTATCAATTTTACCTCCATTATATTCTATGGTCACTCCATTAGATCACGAGCTTAATCACCATGCCGCGTGAAACCAGCAACCCGCTCGGCAGGGATCCCTCTTCTCGCACCGGGCCCATA-TCTC
>HQ206697.1_O_CA_Ttru_39_Perrin_et_al._2010_popset
AAAAA-GCTTATTGTACAGTTACCACAACATCACAGTACTACGTCAGTATTAAAAGTAATTTGTTTTAAAAACATTTTACTGTACACATTACATATACATACACATGTGCATGCTAATA-TTT-AGTCT-CTCCTTGTAAATATTCATACATACATGCTATGTATTATTGTGCATTCATTTATTTTCCATACGATAAGTTAAAGCCCGTATTAATTATCATTAATTTTACATATTACATAATATGCATGCTCTTACATATTATATTTCCCCTATCAATTTTATCTCCATTATATTCTATGGTCACTCCATTAGATCACGAGCTTAATCACCATGCCGCGTGAAACCAGCAACCCGCTCGGCAGGGATCCCCCTTCTCGCACCGGGCCCATG-CCTC
>HQ206698.1_CA_Ttru_40_Perrin_et_al._2010_popset
AAAAA-GCTTATTGTACAGTTACCACAACATCACAGTACTACGTCAGTATTAAAAGTAATTTGTTTTAAAAACATTTTACTGTACACATTACATATACATACACATGTGCATGCTAATA-TTT-AGTCT-CTCCTTGTAAATATTCATACATACATGCTATGTATTATTGTGCATTCATTTATTTTCCATACGATAAGTTAAAGCCCGTATTAATTATCATTAATTTTACATATTACATAATATGCATGCTCTTACATATTATATTTCCTCTATCAATTTTACCTCCATTATACCCTATGGTCACTCCATTAGATCACGAGCTTAATCACCATGCCGCGTGAAACCAGCAACCCGCTCGGCAGGGATCCCCCT-CTCGCACCGGGCCCATA-TCTC
>HQ206699.1_O_CA_Ttru_41_Perrin_et_al._2010_popset
AAAAA-GCTTATTGTACAGTTACCACAACATCACAGTACTACGTCAGTATTAAAAGTAATTTGTTTTAAAAACATTTTACTGTACACATTACATATACATACACATGTGCATGCTAATA-TTT-AGTCT-CTCCTTGTAAATATTCATACATACATGCTATGTATTATTGTGCATTCATTTATTTTCCATACGATAAGTTAAAGCCCGTATTAATTATCATTAATTTTACATATTACATAATATGTATGCTCTTACATATTATATTTCCCCTATCAATTTTATCTCCATTATATCCTATGGTCACTCCATTAGATCACGAGCTTAATCACCATGCCGCGTGAAACCAGCAACCCGCTCGGCAGGGATCCCCCTTCTCGCACCGGGCCCATG-CCTC
>HQ206700.1_CA_Ttru_42_Perrin_et_al._2010_popset
AAAAA-GCTTATTGTACAGTTACCACAACATCACAGTACTACGTCAGTATTAAAAGTAATTTGTTTTAAAAACATTTTACTGTACACATTACATATACATACACATGTGCATGCTAATA-TTT-AGTCT-CTCCTTGTAAATATTCATACATACATGCTATGTATTATTGTGCATTCATTTATTTTCCATACGATAAGTTAAAGCCCGTATTAATTATTATTAATTTTACATATTACATAATATGCATGCTCTTACATATTATATTTCCCCTATCAATTTTACCTCCATTATACCCTATGGTCACTCCATTAGATCACGAGCTTAATCACCATGCCGCGTGAAACCAGCAACCCGCTCGGCAGGGATCCCCCTTCTCGCACCGGGCCCATA-TCTC
>HQ206701.1_CA_Ttru_43_Perrin_et_al._2010_popset
AAAAA-GCTTATTGTACAGTTACCACAACATCACAGTACTACGTCAGTATTAAAAGTAATTTGTTTTAAAAACATTTTACTGTACACATTACATATACATACACATGTGCATGCTAATA-TTT-AGTCT-CTCCTTGTAAATATTCATACATACATGCTATGTATTATTGTGCATTCATTTATTTTCCATACGATAAGTTAAAGCTCGTATTAATTATCATTAATTTTACATATTACATAATATGCATGCTCTTACATATTATATTTCCCCTATCAATTTTACCTCCATTATACCCTATGGTCACTCCATTAGATCACGAGCTTAATCACCATGCCGCGTGAAACCAGCAACCCGCTCGGCAGGGATCCCCCTTCTCGCACCGGGCCCATA-TCTC
>HQ206702.1_O_CA_Ttru_44_Perrin_et_al._2010_popset
AAAAA-GCTTATTGTACAGTTACCACAACATCACAGTACTACGTCAGTATTAAAAGTAATTTGTTTTAAAAACATTTTACTGTACACATTACATATACATACACATGTGCATGCTAATA-TTT-AGTCT-CTCCTTGTAAATATTCATACATACATGCTATGTATTATTGTGCATTCATTTATTTTCCATACGATAAGTTAAAGCTCGTATTAATTATCATTAATTTTACATATTACATAATATGCATGCTCTTACATATTATATTTCCCCTATCAATTTTATCTCCATTATATCCTATGGTCACTCCATTAGATCACGAGCTTAATCACCATGCCGCGTGAAACCAGCAACCCGCTCGGCAGGGATCCCCCTTCTCGCACCGGGCCCATG-CCTC
>HQ206703.1_O_CA_Ttru_45_Perrin_et_al._2010_popset
AAAAA-GCTTATTGTACAGTTACCACAACATCACAGTACTACGTCAGTATTAAAAGTAATTTGTTTTAAAAACATTTTACTGTACACATTACATATACATACACATGTGCATGCTAATA-TTT-AGTCT-CTCCTTGTAAATATTCATACATACATGCTATGTATTATTGTGCATTCATTTATTTTCCATACGATAAGTTAAAGCTCGTATTAATTATCATTAATTTTACATATTACATAATATGCATGCTCTTACATATTATATTTCCCCTATCAATTTTATCTCCATTATATTCTATGGTCACTCCATTAGATCACGAGCTTAATCACCATGCCGCGTGAAACCAGCAACCCGCTCGGCAGGGATCCCTCTTCTCGCACCGGGCCCATG-CCTC
>HQ206704.1_CA_Ttru_46_Perrin_et_al._2010_popset
AAAAA-GCTTATTGTACAGTTACCACAACATCACAGTACTACGTCAGTATTAAAAGTAATTTGTTTTAAAAACATTTTACTGTACACATTACATATACATACACGTGTGCATGCTAATA-TTT-AGTCT-CTCCTTGTAAATATTCATACATACATGCTATGTATTATTGTGCATTCATTTATTTTCCATACGATAAGTTAAAGCTCGTATTAATTATCATTAATTTTACATATTACATAATATGCATGCTCTTACATATTATATTTCCCCTATCAATTTTATCTCCATTATATTCTATGGTCACTCCATTAGATCACGAGCTTAATCACCATGCCGCGTGAAACCAGCAACCCGCTCGGCAGGGATCCCCCTTCTCGCACCGGGCCCATG-CCTC
>HQ206707.1_CA_Ttru_49_Perrin_et_al._2010_popset
AAAAA-GCTTATTGTACAGTTACCACAACATCACAGTACTACGTCAGTATTAAAAGTAATTTGTTTTAAAAACATTTTACTGTACACATTACATATATATACACATGTGCATGCTAATA-TTT-AGTCT-CTCCTTGTAAATATTCATACATACATGCTATGTATTATTGTGCATTCATTTATTTTCCATACGATAAGTTAAAGCCCGTATTAATTATCATTAATTTTACATATTACATAATATGCATGCTCTTACATATTATATCTCCCCTATCAATTTTACCTCCATTATATCCTATGGTCACTCCATTAGATCACGAGCTTAATCATCATGCCGCGTGAAACCAGCAACCCGCTTGGCAGGGATCCCCCTTCTCGCACCGGGCCCATA-TCTC
>HQ206708.1_C_CA_Ttru_50_Perrin_et_al._2010_popset
AAAAA-GCTTATTGTACAGTTACCACAACATCACAGTACTACGTCAGTATTAAAAGTAATTTGTTTTAAAAACATTTTACTGTACACATTACATATATATACACATGTGCATGCTAATA-TTT-AGTCT-CTCCTTGTAAATATTCATACATACATGCTATGTATTATTGTGCATTCATTTATTTTCCATACGATAAGTTAAAGCCCGTATTAATTATCATTAATTTTACATATTACATAATATGCATGCTCTTACATATTATATCTCCCCTATCAATTTTACCTCCATTATATTCTATGGTCACTCCATTAGATCACGAGCTTAATCACCATGCCGCGTGAAACCAGCAACCCGCTCGGCAGGGATCCCTCTTCTCGCACCGGGCCCATA-TCTC
>HQ206709.1_O_CA_Ttru_51_Perrin_et_al._2010_popset
AAAAAAGCTTATTGTACAGTTACCACAACATCACAGTACTACGTCAGTATTAAAAGTAATTTGTTTTAAAAACATTTTACTGTACACACTACATATACATACACATGTGCATACTAATA-TTT-AGTCT-CTCCTTGTAAATATTCATATATACATGCTATGTATTATTGTGCATTCATTTATTTTCCATACGATAAGTTAAAGCCCGTATTAATTATCATTAATTTTACATATTACATAATATGTATGCTCTTACATATTATATCTCCCCTATCAATCTTACCTCCATTATATCCTATGGTCGCTCCATTAGATCACGAGCTTAATCACCATGCCGCGTGAAACCAGCAACCCGCTCGGCAGGGATCCCTCTTCTCGCACCGGGCCCATA-TCTC
>HQ206714.1_O_CA_Ttru_56_Perrin_et_al._2010_popset
AAAAAAGCTTATTGTACAGTTACCACAACATCACAGTACTACGTCAGTATTAAAAGTAATTTGTTTTAAAAACATTTTACTGTACACATTACATATACATACACATGTGCATGCTAATA-TTT-AGTCT-CTCCTTGTAAATATTCATATATACATGCTATGTATTATTGTGCATTCATTTATTTTCCATACGATAAGTTAAAGCCCGTATTAATTATCATTAATTTTACATATTACATAATATGTATGCTCTTACATATTATATCTCCCCTATAAATCCTATCTCCATTATATCCTATGGTCACTCCATTAGATCACGAGCTTAATCACCATGCCGCGTGAAACCAGCAACCCGCTCGGCAGGGATCCCCCTTCTCGCACCGGGCCCATA-CCTT
>EF672700.1_SWFSC_Z18535_Martien_Robertson_popset
AAAAA-GCTTATTGTACAGTTACCACAACACCACAGTACTACGTCAGTATTAAAAGTAATTTGTTTTAAAAACATTTTACTGTACACATTACATATACATACACATGCGCATGCTAATA-TTT-AGTCT-CTCCTTGTAAATATTCATATATACATGCTATGTATTATTGTGCATTCATTTATTTTCCATACGATAAGTTAAAGCCCGTATTAATTATCATTAATTTTACATATTACATAATATGTATGCTCTTACATATTATATCTCCCCTATCAATCCTATCTCCATTATATCCTATGGTCACTCCATTAGATCACGAGCTTAATCACCATGCCGCGTGAAACCAGCAACCCGCTCGGCAGGGATCCCCCTTCTCGCACCGGGCCCATA-TCTC
>EF672701.1_SWFSC_Z18949_Martien_Robertson_popset
AAAAA-GCTTATTGTACAGTTACCACAACATCACAGTACTACGTCAGTATTAAAAGTAATTTGTTTTAAAAACATTTTACTGTACACATTACATATACATACACATGTGCATGCTAATA-TTT-AGTCT-CTCCTTGTAAATATTCATACATACATGCTATGTATTATTGTGCATTCATTTATTTTCCATACGATAAGTTAAAGCCCGTATTAATTATCATTAATTTTACATATTACATAATATGCATGCTCTTACATATTATATTTCCCCTATCAATTTTACCTCCATTATACCCTATGGTCACCCCATTAGATCACGAGCTTAATCACCATGCCGCGTGAAACCAGCAACCCGCTCGGCAGGGATCCCTCTTCTCGCACCGGGCCCATA-TCTC
>EF672702.1_SWFSC_Z18958_Martien_Robertson_popset
AAAAAAGCTTATTGTACAGTTACCACAACATCACAGTACTACGTCAGTATTAAAAGTAATTTGTTTTAAAAACATTTTACTATACACATTACATATACATACACACGTGCATGCTAATA-TTT-AGTCT-CTCCTTGTAAATATTCATATATACATGCTATGTATTATTGTGCATTCATTTATTTTCCATACGATAAGTTAAAGCCCGTATTAATTATCATTAATTTTACATATTACATAATATGTATGCTCTTACATATTATACCTCCCCTATCAATTTTATCTCCATTATATCCTATGGTCACTCCATTAGATCACGAGCTTAATCACCATGCCGCGTGAAACCAGCAACCCGCTTGGCAGGGATCCCTCTTCTCGCACCGGGCCCATA-CTCC
>EF672703.1_SWFSC_Z27402_Martien_Robertson_popset
AAAAA-GCTTATTGTACAGTTACCACAACACCACAGTACTACGTCAGTATTAAAAGTAATTTGTTTTAAAAACATTTTACTGTACACATTACATATACATACACATGCGCATGCTAATA-TTT-AGTCT-CTCCTTGTAAATATTCATATATACATGCTATGTATTATTGTGCATTCATTTATTTTCCATACGATAAGTTAAAGCTCGTATTAATTATCATTAATTTTACATATTACATAATATGCATGCTCTTACATATTATATCTCCCCTATCAATCCTACCTCCATTATATTCTATGGTCACTCCATTAGATCACGAGCTTAATCACCATGCCGCGTGAAACCAGCAACCCGCTCGGCAGGGATCCCTCTTCTCGCACCGGGCCCATA-CCTC
>EF672704.1_SWFSC_Z27419_Martien_Robertson_popset
AAAAA-GCTTATTGTACAGTTACCACAACACCACAGTACTACGTCAGTATTAAAAGTAATTTGTTTTAAAAACATTTTACTGTACACATTACATATACATACACATGCGCATGCTAATA-TTT-AGTCT-CTCCTTGTAAATATTCATATATACATGCTATGTATTATTGTGCATTCATTTATTTTCCATACGATAAGTTAAAGCCCGTATTAATTATCATTAATTTTACATATTACATAATATGTATGCTCTTACATATTATATCTCCCCTATCAATCCTACCTCCATTATATCCTATGGTCACTCCATTAGATCACGAGCTTAATCACCATGCCGCGTGAAACCAGCAACCCGCTCGGCAGGGATCCCCCTTCTCGCACCGGGCCCATA-TCTC
>EF672705.1_SWFSC_Z27446_Martien_Robertson_popset
AAAAAAGCTTATTGTACAGTTACCACAACATCACAGTACTACGTCAGTATTAAAAGTAATTTGTTTTAAAAACATTTTACTGTACACATTACATATACATACACATGTGCATACTAATA-TTT-AGTCT-CTCCTTGTAAATATTCATATATACATGCTATGTATTATTGTGCATTCATTTATTTTCCATACGATAAGTTAAAGCTCGTATTAATTATCATTAATTTTACATATTACATAATATGTATGCTCTTACATATTATACCTCCCCTATCAATCTTATCTCCATTATATCCTATGGTCACTCCATTAGATCACGAGCTTAATCACCATGCCGCGTGAAACCAGCAACCCGCTCGGCAGGGATCCCTCTTCTCGCACCGGGCCCATA-CTTC
>EF672706.1_SWFSC_Z27447_Martien_Robertson_popset
AAAAA-GCTTATTGTACAGTTACCACAACATCACAGTACTACGTCAGTATTAAAAGTAATTTGTTTTAAAAACATTTTACTGTACACATTACATATACATACACATGTGCATGCTAATA-TTT-AGTCT-CTCCTTGTAAATATTCATACATACATGCTATGTATTATTGTGCATTCATTTATTTTCCATACGATAAGTTAAAGCCCGTATTAATTATCATTAATTTTACATATTACATAATATGCATGCTCTTACATATTATATTTCCTCTATCAATTTTACCTCCATTATACCCTATGGTCACTCCATTAGATCACGAGCTTAATCACCATGCCGCGTGAAACCAGCAACCCGCTCGGCAGGGATCCCCCTTCTCGCACCGGGCCCATA-TCTC
>EF672707.1_SWFSC_Z30426_Martien_Robertson_popset
AAAAA-GCTTATTGTACAGTTACCACAACACCACAGTACTACGTCAGTATTAAAAGTAATTTGTTTTAAAAACATTTTACTGTACACATTACATATACATACACATGCGCATGCTAATA-TTT-AGTCT-CTCCTTGTAAATATTCATATGTACATGCTATGTATTATTGTGCATTCATTTATTTTCCATACGATAAGTTAAAGCCCGTATTAATTATCATTAATTTTACATATTACATAATATGTATGCTCTTACATATTATATCTCCCCTATCAATCCTACCTCCATTATATCCTATGGTCACTCCATCAGATCACGAGCTTAATCACCATGCCGCGTGAAACCAGCAACCCGCTCGGCAGGGATCCCTCTTCTCGCACCGGGCCCATA-TCTC
>EF672708.1_SWFSC_Z30495_Martien_Robertson_popset
AAAAAAGCTTATTGTACAGTTACCACAACATCACAGTACTACGTCAGTATTAAAAGTAATTTGTTTTAAAAACATTTTACTGTACACATTACATATACATACACATGTGCATACTAATA-TTT-AGTCT-CTCCTTGTAAATATTCATATATACATGCTATGTATTATTGTGCATTCATTTATTTTCCATACGATAAGTTAAAGCCCGTATTAATTATCATTAATTTTACATATTACATAATATGTATGCTCTTACATATTATACCTCCCCTATCAACCTTATCTCCATTATATCCTATGGTCACTCCATTAGATCACGAGCTTAATCACCATGCCGCGTGAAACCAGCAACCCGCTCGGCAGGGATCCCTCTTCTCGCACCGGGCCCATA-CTTC
>EF672709.1_SWFSC_Z30499_Martien_Robertson_popset
AAAAAAGCTTATTGTACAGTTACCACAACATCACAGTACTACGTCAGTATTAAAAGTAATTTGTTTTAAAAACATTTTACTGTACACATTACATATACATACACATGTGCATACTAATA-TTT-AGTCT-CTCCTTGTAAATATTCATATATACATGCTATGTATTATTGTGCATTCATTTATTTTCCATACGATAAGTTAAAGCCCGTATTAATTATCATTAATTTTACATATTACATAATATGTATGCTCTTACATATTATACCTCCCCTATCAATTTTATCTCCATTATATCCTATGGTCGCTCCATTAGATCACGAGCTTAATCACCATGCCGCGTGAAACCAGCAACCCGCTCGGCAGGGATCCCTCTTCTCGCACCGGGCCCATA-CTTC
>EF672710.1_SWFSC_Z33773_Martien_Robertson_popset
AAAAA-GCTTATTGTACAGTTACCACAACATCACAGTACTACGTCAGTATTAAAAGTAATTTGTTTTAAAAACATTTTACTGTACACATTACATATACATACACATGTGCATGCTAATA-TTT-AGTCT-CTCCTTGTAAATATTCATACATACATGCTATGTATTATTGTACATTCATTTATTTTCCATACGATAAGTTAAAGCCCGTATTAATTATCATTAATTTTACATATTACATAATATGCATGCTCTTACATATTATATTTCCCCTATCAATTTTACCTCCATTATACCCTATGGTCACCCCATTAGATCACGAGCTTAATCACCATGCCGCGTGAAACCAGCAACCCGCTCGGCAGGGATCCCTCTTCTCGCACCGGGCCCATA-TCTC
>EF672711.1_SWFSC_Z33864_Martien_Robertson_popset
AAAAA-GCTTATTGTACAGTTACCACAACACCACAGTACTACGTCAGTATTAAAAGTAATTCGTTTTAAAAACATTTTACTGTACACATTACATATACATACACATGCGCATGCTAATA-TTT-AGTCT-CTCCTTGTAAATATTCATATATACATGCTATGTATTATTGTGCATTCATTTATTTTCCATACGATAAGTTAAAGCCCGTATTAATTATCATTAATTTTACATATTACATAATATGTATGCTCTTACATATTATACCTCCCCTATCAAATTTACCTCCATTATATCCTATGGTCACTCCATTAGATCACGAGCTTAATCACCATGCCGCGTGAAACCAGCAACCCGCTCGGCAGGGATCCCTCTTCTCGCACCGGGCCCATA-TCTC
>EF672712.1_SWFSC_Z33871_Martien_Robertson_popset
AAAAA-GCTTATTGTACAGTTACCACAACACCACAGTACTATGTCAGTATTAAAAGTAATTTGTTTTAAAAACATTTTACTGTACACATTACATATACATACACATGCGCATGCTAATA-TTT-AGTCT-CTCCTTGTAAATATTCATATATACATGCTATGTATTATTGTGCATTCATTTATTTTCCATACGATAAGTTAAAGCCCGTATTAATTATCATTAATTTTACATATTACATAATATGCATGCTCTTACATATTATATCTCCCCTATCAATCCTACTTCCATTATATCCTATGGTCACTCCATTAGATCACGAGCTTAATCACCATGCCGCGTGAAACCAGCAACCCGCTCGGCAGGGATCCCTCTTCTCGCACCGGGCCCATA-TCTC
>EF672714.1_SWFSC_Z33950_Martien_Robertson_popset
AAAAA-GCTTATTGTACAGTTACCACAACACCACAGTACTACGTCAGTATTAAAAGTAATTTGTTTTAAAAACATTTTACTGTACACATTACATATACATACACATGCGCATGCTAATA-TTT-AGTCT-CTCCTTGTAAATATTCATATATACATGCTATGTATTATTGTGCATTCATTTATTTTCCATACGATAAGTTAAAGCTCGTATTAATTATCATTAATTTTACATATTACATAATATGTATGCTCTTACATATTATATCTCCCCTATCAATCCTATCTCCATTATATCCTATGGTCACTCCATTAGATCACGAGCTTAATCACCATGCCGCGTGAAACCAGCAACCCGCTCGGCAGGGATCCCTCTTCTCGCACCGGGCCCATA-TCTC
>EF672715.1_SWFSC_Z33986_Martien_Robertson_popset
AAAAAAGCTTATTGTACAGTTACCACAACATCACAGTACTACGTCAGTATTAAAAGTAATTTGTTTTAAAAACATTTTACTGTACACATTACATATACATACACGTGTGCATGCTAATA-TTT-AGTCT-CTCCTTGTAAATATTCATATATACATGCTATGTATTATTGTGCATTCATTTATTTTCCATACGATAAGTTAAAGCCCGTATTAATTATCATTAATTTTACATATTACATAATATGCATGCTCTTACATATTATATCTCCCCTGTCAATTCTATTTCCATTATATCCTATGGTCACTCCATTAGATCACGAGCTTAATCACCATGCCGCGTGAAACCAGCAACCCGCTCGGCAGGGATCCCCCTTCTCGCACCGGGCCCATA-CTTC
>EF672716.1_SWFSC_Z34019_Martien_Robertson_popset
AAAAA-GCTTATTGTACAGTTACCACAACATCACAGTACTACGTCAGTATTAAAAGTAATTTGTTTTAAAAACATTTTACTGTACACATTACATATATATACACATGTGCATGCTAATA-TTT-AGTCT-CTCCTTGTAAATATTCATACATACATGCTATGTATTATTGTGCATTCATTTATTTTCCATACGATAAGTTAAAGCCCGTATTAATTATCATTAATTTTACATATTACATAATATGCATGCTCTTACATATTATATCTCCCCTATCAATTTTACCTCCATTATATTCTATGGTCACTCCATTAGATCACGAGCTTAATCATCATGCCGCGTGAAACCAGCAACCCGCTCGGCAGGGATCCCCCTTCTCGCACCGGGCCCATA-TCTC
>EF672717.1_SWFSC_Z34023_Martien_Robertson_popset
AAAAA-GCTTATTGTACAGTTACCACAACATCACAGTACTACGTCAGTATTAAAAGTAATTTGTTTTAAAAACATTTTACTGTACACATTACATATATATACACATGTGCATGCTAATA-TTT-AGTCT-CTCCTTGTAAATATTCATACATACATGCTATGTATTATTGTGCATTCATTTATTTTCCATACGATAAGTTAAAGCCCGTATTAATCATCATTAATTTTACATATTACATAATATGCATGCTCTTACATATTATATCTCCCCTATCAATTTTACCTCCATTATATTCTATGGTCACTCCATTAGATCACGAGCTTAATCATCATGCCGCGTGAAACCAGCAACCCGCTCGGCAGGGATCCCCCTTCTCGCACCGGGCCCATA-TCTC
>EF672718.1_SWFSC_Z34024_Martien_Robertson_popset
AAAAA-GCTTATTGTACAGTTACCACAACATCACAGTACTACGTCAGTATTAAAAGTAATTTGTTTTAAAAACATTTTACTGTACACATTACATATACATACACATGTGCATGCTAATA-TTT-AGTCT-CTCCTTGTAAATATTCATACATACATGCTATGTATTATTGTGCATTCATTTATTTTCCATACGATAAGTTAAAGCTCGTATTAATTATCATTAATTTTACATATTACATAATATGCATGCTCTTACATATTATATTTCCCCTATCAATTTTACCTCCATTATACCCTATGGTCACCCCATTAGATCACGAGCTTAATCACCATGCCGCGTGAAACCAGCAACCCGCTCGGCAGGGATCCCTCTTCTCGCACCGGGCCCATA-TCTC
>EF672719.1_SWFSC_Z49066_Martien_Robertson_popset
AAAAAAGCTTATTGTACAGTTACCACAACATCACAGTACTACGTCAGTATTAAAAGTAATTTGTTTTAAAAACATTTTACTGTACACATTACATATACATACACATGTGCATACTAATA-TTT-AGTCT-CTCCTTGTAAATATTCATATATACATGCTATGTATTATTGTGCATTCATTTATTTTCCATACGATAAGTTAAAGCCCGTATTAATTATCATTAATTTTACATATTACATAATATGTATGCTCTTACATATTATACCTCCCCTATCAATCTTACCTCCATTATATCTTATGGTCGCTCCATTAGATCACGAGCTTAATCACCATGCCGCGTGAAACCAGCAACCCGCTCGGCAGGGATCCCTCTTCTCGCACCGGGCCCATA-CTTC
>EF672721.1_SWFSC_Z49086_Martien_Robertson_popset
AAAAAAGCTTATTGTACAGTTACCACAACATCACAGTACTACGTCAGTATTAAAAGTAATTTGTTTTAAAAACATTTTACTGTACACATTACATATACATACACATGTGCATACTAATA-TTT-AGTCT-CTCCTTGTAAATATTCATATATACATGCTATGTATTATTGTGCATTCATTTATTTTCCATACGATAAGTTAAAGCCCGTATTAATTGTCATTAATTTTACATATTACATAATATGTATGCTCTTACATATTATACCTCCCCTATCAATCTTATCTCCATTATATCCTATGGTCGCTCCATTAGATCACGAGCTTAATCACCATGCCGCGTGAAACCAGCAACCCGCTCGGCAGGGATCCCTCTTCTCGCACCGGGCCCATA-CTTC
>EF672723.1_SWFSC_Z49089_Martien_Robertson_popset
AAAAAAGCTTATTGTACAGTTACCACAACATCACAGTACTACGTCAGTATTAAAAGTAATTTGTTTTAAAAACATTTTACTGTACACATTACATATACATACACATGTGCATACTAATA-TTT-AGTCT-CTCCTTGTAAATATTCATATATACATGCTATGTATTATTGTGCATTCATTTATTTTCCATACGATAAGTTAAAGCCCGTATTAATTATCATTAATTTTACATATTACATAATATGTATGCTCTTACATATTATACCTCCCCTATCAATTTTATCCCCATTATATCCTATGGTCGCTCCATTAGATCACGAGCTTAATCACCATGCCGCGTGAAACCAGCAACCCGCTCGGCAGGGATCCCTCTTCTCGCACCGGGCCCATA-CTTC
>EF672724.1_SWFSC_Z53753_Martien_Robertson_popset
AAAAA-GCTTATTGTACAGTTACCACAACACCACAGTACTACGTCAGTATTAAAAGTAATTTGTTTTAAAAACATTTTACTGTACACATTACATATACATACACATGCGCATGCTAATA-TTT-AGTCT-CTCCTTGTAAATATTCATATGTACATGCTATGTATTATTGTGCATTCATTTATTTTCCATACGATAAGTTAAAGCCCGTATTAATTATCATTAATTTTACATATTACATAATATGTATGCTCTTACATATTATATCTCCCCTATCAATCCTATCTCCATTATATCCTATGGTCACTCCATTAGATCACGAGCTTAATCACCATGCCGCGTGAAACCAGCAACCCGCTCGGCAGGGATCCCTCTTCTCGCACCGGGCCCATA-TCTC
>AF355586.1_T1_Ji_et_al_2002_China
AAAAA-GCTTATTGTACAGTTACCACAACACCACAGTACTACGTCAGTATTAAAAGTAATTTGTTTTAAAAACATTTTACTGTACACATTACATATACATACACATGCGCATGCTAATA-TTT-AGTCT-CTCCTTGTAAATATTCATATATACATGCTATGTATTATTGTGCATTCATTTATTTTCCATACGATAAGTTAAAGCCCGTATTAATTATCATTAATTTTACATATTACATAATATGTATGCTCTTACATATTATATCTCCCCTATCAATCCTATCTCCATTATATTCTATGGTCACTCCATTAGATCACGAGCTTAATCACCATGCCGCGTGAAACCAGCAACCCGCTCGGCAGGGATCCCTCTTCTCGCACCGGGCCCATA-TCTC
>AF355587.1_T2_Ji_et_al_2002_China
AAAAA-GCTTATTGTACAGTTACCACAACACCACAGTACTACGTCAGTATTAAAAGTAATTTGTTTTAAAAACATTTTACTGCACACATTACATATACATACACATGCGCATGCTAATA-TTT-AGTCT-CTCCTTGTAAATATTCATATATACATGCTATGTATTATTGTGCATTCATTTATTTTCCATACGATAAGTTAAAGCCCGTATTAATTATCATTAATTTTACATATTACATAATATGTATGCTCTTACATATTATATCTCCCCTATCAATCCTATCTCCATTATATTCTATGGTCACTCCATTAGATCACGAGCTTAATCACCATGCCGCGTGAAACCAGCAACCCGCTCGGCAGGGATCCCTCTTCTCGCACCGGGCCCATA-TCTC
>AF355584.1_T4_Ji_et_al_2002
AAAAA-GCTTATTGTACAGTTACCACAACACCACAGTACTATGTCAGTATTAAAAGTAATTTGTTTTAAAAACATTTTACTGTACACATTACATATACATACACATGCGCATGCTAATA-TTT-AGTCT-CTCCTTGTAAATATTCATATATACATGCTATGTATTATTGTGCATTCATTTATTTTCCATACGATAAGTTAAAGCCCGTATTAATTATCATTAATTTTACATATTACATAATATGCATGCTCTTACATATTATATCTCCCCTATCAATCCTACTTCCATTATATCCTATGGTCACTCCATTAGATCACGAGCTTAATCACCATGCCGCGTGAAACCAGCAACCTGCTCGGCAGGGATCCCTCTTCTCGCACCGGGCCCATA-TCTC
>AF355585.1_T5_Ji_et_al_2002
AAAAA-GCTTATTGTACAGTTACCACAACACCACAGTACTACGTCAGTATTAAAAGTAATTTGTTTTAAAAACATTTTACTGTACACATTACATATACATACACATGCGCATGCTAATA-TTT-AGTCT-CTCCTTGTAAATATTCATATGTACATGCTATGTATTATTGTGCATTCATTTATTTTCCATACGATAAGTTAAAGCCCGTATTAATTATCATTAATTTTACATATTACATAATATGTATGCTCTTACATATTATATCTCCCCTATCAATCCTACCTCCATTATATCCTATGGTCACTCCATCAGATCACGAGCTTAATCACCATGCCGCGTGAAACCAGCAACCCGCTCGGCAGGGATCCCTCTTCTCGCACCGGGCCCATA-TCTC
>AF355583.1_T8_Ji_et_al_2002
AAAAAAGCTTAATGTACAGTTGCCACAACATCACAGTACTACGTCAGTATTAAAAGTAATTTGTTTTAATAACATTTTACTGTACACATTACATATACATACACATGTGCATACTAATA-TTT-AGTCT-CTCCTTGTAAATATTCATATATACATGCTATGTATTATTGTGCATTCATTTATTTTCCATACGTTAAGTTAAAGCCCGTATTAATTATCATTTATTTTACATATTACATAATATGTATGCTCTTACATATTATACCTCCCCTATCAACCTTATCTCCATTATATCCTATGGTCACTCCATTAGATCACGAGCTTAATCACCATGCCGCGTGAAACCAGCAACCCGCTCGGCAGGGATCCCTCTTCTCGCACCGGGCCCATA-CTTC
>AF459508.1_Ttr_0051_Ji_et_al_2002_popset_China
AAAAA-GCTTATTGTACAGTTACCACAACACCACAGTACTACGTCAGTATTAAAAGTAATTTGTTTTAAAAACATTTTACTGTACACATTACATATACATACACATGCGCATGCTAATA-TTT-AGTCT-CTCCTTGTAAATATTCATATATACATGCTATGTATTATTGTGCATTCATTTATTTTCCATACGATAAGTTAAAGCCCGTATTAATTATCATTAATTTTACATATTACATAATATGTATGCTCTTACATATTATATCTCCCCTATCAATCCTATCTCCATTATATTCTATGGTCACTCCATTAGATCACGAGCTTAATCACCATGCCGCGTGAAACCAGCAACCCGCTCGGCAGGGATCCCTCTTCTCGCACCGGGCCCATA-TCTC
>AF459509.1_Ttr_0036_Ji_et_al_2002_popset
AAAAA-GCTTATTGTACAGTTACCACAACACCACAGTACTATGTCAGTATTAAAAGTAATTTGTTTTAAAAACATTTTACTGTACACATTACATATACATACACATGCGCATGCTAATA-TTT-AGTCT-CTCCTTGTAAATATTCATATATACATGCTATGTATTATTGTGCATTCATTTATTTTCCATACGATAAGTTAAAGCCCGTATTAATTATCATTAATTTTACATATTACATAATATGCATGCTCTTACATATTATATCTCCCCTATCAATCCTACTTCCATTATATCCTATGGTCACTCCATTAGATCACGAGCTTAATCACCATGCCGCGTGAAACCAGCAACCCGCTCGGCAGGGATCCCTCTTCTCGCACCGGGCCCATA-TCTC
>AF459510.1_Ttr_0045_Ji_et_al_2002_popset
AAAAA-GCTTATTGTACAGTTACCACAACACCACAGTACTATGTCAGTATTAAAAGTAATTTGTTTTAAAAACATTTTACTGTACACATTACATATACATACACATGCGCATGCTAATA-TTT-AGTCT-CTCCTTGTAAATATTCATATATACATGCTATGTATTATTGTGCATTCATTTATTTTCCATACGATAAGTTAAAGCCCGTATTAATTATCATTAATTTTACATATTACATAATATGCATGCTCTTACATATTATATCTCCCCTATCAATCCTACTTCCATTATATCCTATGGTCACTCCATTAGATCACGAGCTTAATCACCATGCCGCGTGAAACCAGCAACCCGCTCGGCAGGGATCCCTCTTCTCGCACCGGGCCCATA-TCTC
>AF459511.1_Ttr_d1_Ji_et_al_2002_popset
AAAAA-GCTTATTGTACAGTTACCACAACACCACAGTACTATGTCAGTATTAAAAGTAATTTGTTTTAAAAACATTTTACTGTACACATTACATATACATACACATGCGCATGCTAATA-TTT-AGTCT-CTCCTTGTAAATATTCATATATACATGCTATGTATTATTGTGCATTCATTTATTTTCCATACGATAAGTTAAAGCCCGTATTAATTATCATTAATTTTACATATTACATAATATGCATGCTCTTACATATTATATCTCCCCTATCAATCCTACTTCCATTATATCCTATGGTCACTCCATTAGATCACGAGCTTAATCACCATGCCGCGTGAAACCAGCAACCCGCTCGGCAGGGATCCCTCTTCTCGCACCGGGCCCATA-TCTC
>AF459512.1_Ttr_0043_Ji_et_al_2002_popset
AAAAA-GCTTATTGTACAGTTACCACAACACCACAGTACTATGTCAGTATTAAAAGTAATTTGTTTTAAAAACATTTTACTGTACACATTACATATACATACACATGCGCATGCTAATA-TTT-AGTCT-CTCCTTGTAAATATTCATATATACATGCTATGTATTATTGTGCATTCATTTATTTTCCATACGATAAGTTAAAGCCCGTATTAATTATCATTAATTTTACATATTACATAATATGCATGCTCTTACATATTATATCTCCCCTATCAATCCTACTTCCATTATATCCTATGGTCACTCCATTAGATCACGAGCTTAATCACCATGCCGCGTGAAACCAGCAACCCGCTCGGCAGGGATCCCTCTTCTCGCACCGGGCCCATA-TCTC
>AF459513.1_Ttr_0056_Ji_et_al_2002_popset
AAAAA-GCTTATTGTACAGTTACCACAACACCACAGTACTATGTCAGTATTAAAAGTAATTTGTTTTAAAAACATTTTACTGTACACATTACATATACATACACATGCGCATGCTAATA-TTT-AGTCT-CTCCTTGTAAATATTCATATATACATGCTATGTATTATTGTGCATTCATTTATTTTCCATACGATAAGTTAAAGCCCGTATTAATTATCATTAATTTTACATATTACATAATATGCATGCTCTTACATATTATATCTCCCCTATCAATCCTACTTCCATTATATCCTATGGTCACTCCATTAGATCACGAGCTTAATCACCATGCCGCGTGAAACCAGCAACCCGCTCGGCAGGGATCCCTCTTCTCGCACCGGGCCCATA-TCTC
>AF459514.1_Ttr_0042_Ji_et_al_2002_popset
AAAAA-GCTTATTGTACAGTTACCACAACACCACAGTACTATGTCAGTATTAAAAGTAATTTGTTTTAAAAACATTTTACTGTACACATTACATATACATACACATGCGCATGCTAATA-TTT-AGTCT-CTCCTTGTAAATATTCATATATACATGCTATGTATTATTGTGCATTCATTTATTTTCCATACGATAAGTTAAAGCCCGTATTAATTATCATTAATTTTACATATTACATAATATGCATGCTCTTACATATTATATCTCCCCTATCAATCCTACTTCCATTATATCCTATGGTCACTCCATTAGATCACGAGCTTAATCACCATGCCGCGTGAAACCAGCAACCCGCTCGGCAGGGATCCCTCTTCTCGCACCGGGCCCATA-TCTC
>AF459515.1_Ttr_0046_Ji_et_al_2002_popset
AAAAA-GCTTATTGTACAGTTACCACAACACCACAGTACTATGTCAGTATTAAAAGTAATTTGTTTTAAAAACATTTTACTGTACACATTACATATACATACACATGCGCATGCTAATA-TTT-AGTCT-CTCCTTGTAAATATTCATATATACATGCTATGTATTATTGTGCATTCATTTATTTTCCATACGATAAGTTAAAGCCCGTATTAATTATCATTAATTTTACATATTACATAATATGCATGCTCTTACATATTATATCTCCCCTATCAATCCTACTTCCATTATATCCTATGGTCACTCCATTAGATCACGAGCTTAATCACCATGCCGCGTGAAACCAGCAACCCGCTCGGCAGGGATCCCTCTTCTCGCACCGGGCCCATA-TCTC
>AF459522.1_Ttr_0230_Ji_et_al_2002_popset
AAAAA-GCTTATTGTACAGTTACCACAACACCACAGTACTACGTCAGTATTAAAAGTAATTTGTTTTAAAAACATTTTACTGTACACATTACATATACATACACATGCGCATGCTAATA-TTT-AGTCT-CTCCTTGTAAATATTCATATATACATGCTATGTATTATTGTGCATTCATTTATTTTCCATACGATAAGTTAAAGCTCGTATTAATTATCATTAATTTTACATATTACATAATATGTATGCTCTTACATATTATATCTCCCCTATCAATCCTACCTCCATTATATCCTATGGTCACTCCATTAGATCACGAGCTTAATCACCATGCCGCGTGAAACCAGCAACCCGCTCGGCAGGGATCCCTCTTCTCGCACCGGGCCCATA-CCTC
>AF459523.1_Ttr_0232_Ji_et_al_2002_popset
AAAAA-GCTTATTGTACAGTTACCACAACACCACAGTACTACGTCAGTATTAAAAGTAATTTGTTTTAAAAACATTTTACTGTACACATTACATATACATACACATGCGCATGCTAATA-TTT-AGTCT-CTCCTTGTAAATATTCATATATACATGCTATGTATTATTGTGCATTCATTTATTTTCCATACGATAAGTTAAAGCTCGTATTAATTATCATTAATTTTACATATTACATAATATGTATGCTCTTACATATTATATCTCCCCTATCAATTCTACCTCCATTATATCCTATGGTCACTCCATTAGATCACGAGCTTAATCACCATGCCGCGTGAAACCAGCAACCCGCTCGGCAGGGATCCCTCTTCTCGCACCGGGCCCATA-CCTC
>AB610376.1_EW01286_Kitamura_Abe_2013
AAAAA-GCTTATTGTACAATTACCACAACATCACAGTACTACGTCAGTATTAAAAGTAATTTGTTTTAAAAACATTTTACTGTACACATTACATACACATACACGTGTACATGCCAATA-TTT-AGTCT-CTCCTTGTAAATATTCATACATACATGCTATGTATTATTGTGCATTCATTTATTTTCCATACGATAAGTTAAAGCTCGTATTAATTATCATTAATTTTACATATTACATAATATGCATACTCTTACATATTATATATCCCCTATCAATTCTATCTCCATTATACCCTATGGTCGCTCCATTAGATCACGAGCTTAATCACCATGCCGCGTGAAACCAGCAACCCGCTCGGCAGGGATCCCTCTTCTCGCACCGGGCCCATA-CCTC
>AB303154.1_Japon_h_01_Kita_et_al_2013
AAAAA-GCTTATTGTACAGTTACCACAACACCACAGTACTACGTCAGTATTAAAAGTAATTTGTTTTAAAAACATTTTACTGTACACATTACATATACATACACATGCGCATGCTAATA-TTT-AGTCT-CTCCTTGTAAATATTCATATGTACATGCTATGTATTATTGTGCATTCATTTATTTTCCATACGGTAAGTTAAAGCCCGTATTAATTATCATTAATTTTACATATTACATAATATGTATGCTCTTACATATTATATCTCCCCTATCAATCTTACCTCCATTATATCCTATGGTCACTCCATTAGATCACGAGCTTAATCACCATGCCGCGTGAAACCAGCAACCCGCTCGGCAGGGATCCCTCTTCTCGCACCGGGCCCATA-TCTC
>AB303155.1_haplotype_02_Kita_et_al_2013
AAAAA-GCTTATTGTACAGTTACCACAACACCACAGTACTACGTCAGTATTAAAAGTAATTTGTTTTAAAAACATTTTACTGTACACATTACATATACATACACATGCGCATGCTAATA-TTT-AGTCT-CTCCTTGTAAATATTCATATGTACATGCTATGTATTATTGTGCATTCATTTATTTTCCATACGATAAGTTAAAGCCCGTATTAATTATCATTAATTTTACATATTACATAATATGTATGCTCTTACATATTATATCTCCCCTATCAATCTTACTTCCATTATATCCTATGGTCACTCCATCAGATCACGAGCTTAATCACCATGCCGCGTGAAACCAGCAACCCGCTCGGCAGGGATCCCTCTTCTCGCACCGGGCCCATA-TCTC
>AB303156.1_haplotype_03_Kita_et_al_2013
AAAAA-GCTTATTGTACAGTTACCACAACACCACAGTACTACGTCAGTATTAAAAGTAATTTGTTTTAAAAACATTTTACTGTACACATTACATATACATACACATGCGCATGCTAATA-TTT-AGTCT-CTCCTTGTAAATATTCATATGTACATGCTATGTATTATTGTGCATTCATTTATTTTCCATACGATAAGTTAAAGCCCGTATTAATTATCATTAATTTTACATATTACATAATATGTATGCTCTTACATATTATATCTCCCCTATCAATCCTACCTCCATTATATCCTATGGTCACTCCATCAGATCACGAGCTTAATCACCATGCCGCGTGAAACCAGCAACCCGCTCGGCAGGGATCCCTCTTCTCGCACCGGGCCCATA-TCTC
>AB303157.1_haplotype_04_Kita_et_al_2013
AAAAA-GCTTATTGTACAGTTACCACAACACCACAGTACTACGTCAGTATTAAAAGTAATTTGTTTTAAAAACATTTTACTGTACACATTACATATACATACACATGCGCATGCTAATA-TTT-AGTCT-CTCCTTGTAAATATTCATATATACATGCTATGTATTATTGTGCATTCATTTATTTTCCATACGATAAGTTAAAGCCCGTATTAATTATCATTAATTTTACATATTACATAATATGTATGCTCTTACATATTATATCTCCCCTATCAATCCTACCTCCATTATATCCTATGGTCACTCCATTAGATCACGAGCTTAATCACCATGCCGCGTGAAACCAGCAACCCGCTCGGCAGGGATCCCTCTTCTCGCACCGGGCCCATA-CCTC
>AB303158.1_haplotype_05_Kita_et_al_2013
AAAAA-GCTTATTGTACAGTTACCACAACACCACAGTACTACGTCAGTATTAAAAGTAATTTGTTTTAAAAACATTTTACTGTACACATTACGTATACATACACATGCGCATGCTAATA-TTT-AGTCT-CTCCTTGTAAATATTCATATATACATGCTATGTATTATTGTGCATTCATTTATTTTCCATACGATAAGTTAAAGCCCGTATTAATTATCATTAATTTTACATATTACATAATATGTATGCTCTTACATATTATATCTCCCCTATCAATCCTATCTCCATTATATCCTATGGTCACTCCATTAGATCACGAGCTTAATCACCATGCCGCGTGAAACCAGCAACCCGCTCGGCAGGGATCCCTCTTCTCGCACCGGGCCCATA-TCTC
>AB303159.1_Japon_h_06_Kita_et_al_2013
AAAAA-GCTTATTGTACAGTTACCACAACACCACAGTACTATGTCAGTATTAAAAGTAATTTGTTTTAAAAACATTTTACTGTACACATTACATATACATACACATGCGCATGCTAATA-TTT-AGTCT-CTCCTTGTAAATATTCATATATACATGCTATGTATTATTGTGCATTCATTTATTTTCCATACGATAAGTTAAAGCCCGTATTAATTATCATTAATTTTACATATTACATAATATGCATGCTCTTACATATTATATCTCCCCTATCAATCCTACTTCCATTATATCCTATGGTCACTCCATTAGATCACGAGCTTAATCACCATGCCGCGTGAAACCAGCAACCCGCTCGGCAGGGATCCCTCTTCTCGCACCGGGCCCATA-TCTC
>AB303160.1_h_07_Kita_et_al_2013
AAAAA-GCTTATTGTACAGTTACCACAACACCACAGTACTACGTCAGTATTAAAAGTAATTTGTTTTAAAAACATTTTACTGTACACATTACATATACATACACATGCGCATGCTAATA-TTT-AGTCT-CTCCTTGTAAATATTCATATGTACATGCTATGTATTATTGTGCATTCATTTATTTTCCATACGATAAGTTAAAGCCCGTATTAATTATCATTAATTTTACATATTACATAATATGTATGCTCTTACATATTATATCTCCCCTATCAATCTTACCTCCATTATATCCTATGGTCACTCCATCAGATCACGAGCTTAATCACCATGCCGCGTGAAACCAGCAACCCGCTCGGCAGGGATCCCTCTTCTCGCACCGGGCCCATA-TCTC
>AB303162.1_haplotype_09_Kita_et_al_2013
AAAAA-GCTTATTGTACAGTTACCACAACACCACAGTACTACGTCAGTATTAAAAGTAATTTGTTTTAAAAACATTTTACTGTACACATTACATATACATACACATGCGCATGCTAATA-TTT-AGTCT-CTCCTTGTAAATATTCATATATACATGCTATGTATTATTGTGCATTCATTTATTTTCCATACGATAAGTTAAAGCTCGTATTAATTATCATTAATTTTACATATTACATAATATGCATGCTCTTACATATTATATCTCCCCTATCAATCCTACCTCCATTATATTCTATGGTTACTCCATTAGATCACGAGCTTAATCACCATGCCGCGTGAAACCAGCAACCCGCTCGGCAGGGATCCCTCTTCTCGCACCGGGCCCATA-CCTC
>AB303163.1_haplotype_10_Kita_et_al_2013
AAAAA-GCTTATTGTACAATTACCACAACATCACAGTACTACGTCAGTATTAAAAGTAATTTGTTTTAAAAACATTTTACTGTACACATTACATACACATACACGTGTACATGCCAATA-TTT-AGTCT-CTCCTTGTAAATATTCATACATACATGCTATGTATTATTGTGCATTCATTTATTTTCCATACGATAAGTTAAAGCTCGTATTAATTATCATTAATTTTACATATTACATAATATGCATACTCTTACATATTATATATCCCCTATCAATTCTATCTCCATTATACCCTATGGTCGCTCCATTAGATCACGAGCTTAATCACCATGCCGCGTGAAACCAGCAACCCGCTCGGCAGGGATCCCTCTTCTCGCACCGGGCCCATA-CCTC
>AB303164.1_haplotype_11_Kita_et_al_2013
AAAAA-GCTTATTGTACAGTTACCACAACACCACAGTACTACGTCAGTATTAAAAGTAATTTGTTTTAAAAACATTTTACTGTACACATTACATATACATACACATGCGCATGCTAATA-TTT-AGTCT-CTCCTTGTAAATATTCATATATACATGCTATGTATTATTGTGCATTCATTTATTTTCCATACGATAAGTTAAAGCTCGTATTAATTATCATTAATTTTACATATTACATAATATGTATGCTCTTACATATTATATCTCCCCTATCAATCCTACCTCCATTATATTCTATGGTCACTCCATTAGATCACGAGCTTAATCACCATGCCGCGTGAAACCAGCAACCCGCTCGGCAGGGATCCCTCTTCTCGCACCGGGCCCATA-CCTC
>AB303166.1_haplotype_13_Kita_et_al_2013
AAAAA-GCTTATTGTACAGTTACCACAACACCACAGTACTACGTCAGTATTAAAAGTAATTTGTTTTAAAAACATTTTACTGTACACATTACATATACATACACATGCGCATGCTAATA-TTT-AGTCT-CTCCTTGTAAATATTCATATATACATGCTATGTATTATTGTGCATTCATTTATTTTCCATACGATAAGTTAAAGCCCGTATTAATTATCATTAATTTTACATATTACATAATATGTATGCTCTTACATATTATATCTCCCCTATCAATCCTACCTCCATTATATCCTATGGTCACTCCATTAGATCACGAGCTTAATCACCATGCCGCGTGAAACCAGCAACCCGCTCGGCAGGGATCCCTCTTCTCGCACCGGGCCCATA-TCTC
>AB303167.1_haplotype_14_Kita_et_al_2013
AAAAA-GCTTATTGTACAGTTACCACAACACCACAGTACTACGTCAGTATTAAAAGTAATTTGTTTTAAAAACATTTTACTGTACACATTACATATACATACACATGCGCATGCTAATA-TTT-AGTCT-CTCCTTGTAAATATTCATATGTACATGCTATGTATTATTGTGCATTCATTTATTTTCCATACGATAAGTTAAAGCCCGTATTAATTATCATTAATTTTACATATTACATAATATGTATGCTCTTACATATTATATCTCCCCTATCAATCTTACCTCCATTATATCCTATGGTCACTCCATTAGATCACGAGCTTAATCACCATGCCGCGTGAAACCAGCAACCCGCTCGGCAGGGATCCCTCTTCTCGCACCGGGCCCATA-TCTC
>AB303168.1_haplotype_15_Kita_et_al_2013
AAAAA-GCTTATTGTACAGTTACCACAACACCACAGTACTATGTCAGTATTAAAAGTAATTTGTTTTAAAAACATTTTACTGTACACATTACATATACATACACATGCGCATGCTAATA-TTT-AGTCT-CTCCTTGTAAATATTCATATATACATGCTATGTATTATTGTGCATTCATTTATTTTCCATACGATAAGTTAAAGCCCGTATTAATTATCATTAATTTTACATATTACATAATATGCATGCTCTTACATATTATATCTCCCCTATCAATCCTACTTCCATTATATCCTATGGTCACTCCATTAGATCACGAGCTTAATCACCATGCCGCGTGAAACCAGCAACCCGCTCGGCAGGGATCCCTCTTCTCGCACCGGGCCCATATCCTC
>AB303169.1_haplotype_16_Kita_et_al_2013
AAAAA-GCTTATTGTACAGTTACCACAACACCACAGTACTACGTCAGTATTAAAAGTAATTTGTTTTAAAAACATTTTACTGTACACATTACATATACATACACATGCGCATGCTAATA-TTT-AGTCT-CTCCTTGTAAATATTCATATGTACATGCTATGTATTATTGTGCATTCATTTATTTTCCATACGATAAGTTAAAGCCCGTATTAATTATCATTAATTTTACATATTACATAATATGCATGCTCTTACATATTATATCTCCCCTATCAATCCTACCTCCATTATATCCTATGGTCACTCCATCAGATCACGAGCTTAATCACCATGCCGCGTGAAACCAGCAACCCGCTCGGCAGGGATCCCTCTTCTCGCACCGGGCCCATA-TCTC
>AB303170.1_haplotype_17_Kita_et_al_2013
AAAAA-GCTTATTGTACAGTTACCACAACACCACAGTACTACGTCAGTATTAAAAGTAATTTGTTTTAAAAACATTTTACTGTACACATTACATATACATACACATGCGCATGCTAATA-TTT-AGTCT-CTCCTTGTAAATATTCATATATACATGCTATGTATTATTGTGCATTCATTTATTTTCCATACGATAAGTTAAAGCCCGTATTAATTATCATTAATTTTACATATTACATAATATGTATGCTCTTACATATTATATCTCCCCTATCAATCCTACTTCCATTATATCCTATGGTCACTCCATTAGATCACGAGCTTAATCACCATGCCGCGTGAAACCAGCAACCCGCTCGGCAGGGATCCCTCTTCTCGCACCGGGCCCATA-TCTC
>AB303171.1_haplotype_18_Kita_et_al_2013
AAAAA-GCTTATTGTACAGTTACCACAACACCACAGTACTATGTCAGTATTAAAAGTAATTTGTTTTAAAAACATTTTACTGTACACATTACATATACATACACATGCGCATGCTAATA-TTT-AGTCT-CTCCTTGTAAATATTCATATATACATGCTATGTATTATTGTGCATTCATTTATTTTCCATACGATAAGTTAAAGCCCGTATTAATTATCATTAATTTTACATATTACATAATATGCATGCTCTTACATATTATATCTCCCCTATCAATCCTACTTCCATTATATCCTATGGTCACTCCATTAGATCACGAGCTTAATCACCATGCCGCGTGAAACCAGCAACCCGCTCGGCAGGGATCCCTCTTCTCGCACCGGGCCCATA-CCTC
>AB303172.1_haplotype_19_Kita_et_al_2013
AAAAA-GCTTATTGTACAGTTACCACAACACCACAGTACTACGTCAGTATTAAAAGTAATTTGTTTTAAAAACATTTTACTGTACACATTACATATACATACACATGCGCATGCTAATA-TTT-AGTCT-CTCCTTGTAAATATTCATATGTACATGCTATGTATTATTGTGCATTCATTTATTTTCCATACGATAAGTTAAAGCCCGTATTAATTATCATTAATTTTACATATTACATAATATGTATGCTCTTACATATTATATCTCCCCTATCAATCCTACCTCCATTATATCCTATGGTCACTCCATCAGACCACGAGCTTAATCACCATGCCGCGTGAAACCAGCAACCCGCTCGGCAGGGATCCCTCTTCTCGCACCGGGCCCATA-TCTC
>AB303173.1_haplotype_20_Kita_et_al_2013
AAAAA-GCTTATTGTACAGTTACCACAACACCACAGTACTACGTCAGTATTAAAAGTAATTTGTTTTAAAAACATTTTACTGTACACATTACATATACATACACATGCGCATGCTAATA-TTT-AGTCT-CTCCTTGTAAATATTCATATATACATGCTATGTATTATTGTGCATTCATTTATTTTCCATACGATAAGTTAAAGCTCGTATTAATTATCATTAATTTTACATATTACATAATATGTATGCTCTTACATATTATATCTCCCCTATCAATCCTACCTCCATTATATTCTATGGTCACTCCATTAGATCACGAGCTTAATCACCATGCCGCGTGAAACCAGCAACCCGCTCGGCAGGGATCCCTCTTCTCGCACCGGGCCCATA-TCTC
>AB303174.1_haplotype_21_Kita_et_al_2013
AAAAA-GCTTATTGTACAATTACCACAACATCACAGTACTACGTCAGTATTAAAAGTAATTTGTTTTAAAAACATTTTACTGTACACATTACATACACATACACGTGTACATGCCAATA-TTT-AGTCT-CTCCTTGTAAATATTCATACATACATGCTATGTATTATTGTGCATTCATTTATTTTCCATACGATAAGTTAAAGCTCGTATTAATTATCATTAATTTTACATATTACATAATATGCATACTCTTACATATTATATATCCCCTATCAATTCTATTTCCATTATACCCTATGGTCGCTCCATTAGATCACGAGCTTAATCACCATGCCGCGTGAAACCAGCAACCCGCTCGGCAGGGATCCCTCTTCTCGCACCGGGCCCATA-CCTC
>EU121118.1_CRTtruBoINZ08_Caballero_et_al_2008
AAAAA-GCTTATTGTACAGTTACCACAACATCACAGTACTACGTCAGTATTAAAAGTAATTTGTTTTAAAAACATTTTACTGTACACATTACATATACATACGCATGTGCATGCTAATA-TTT-AGTCT-CTCCTTGTAAATATTCATACATACATGCTATGTATTATTGTGCATTCATTTATTTTCCATACGATAAGTTAAAGCCCGTATTAATTATCATTAATTTTACATATTACATAATATGTATGCTCTTACATATTATATATCCCCTAT-AATCTTACCTCCATTATATCCTATGGTCGCTCCATTAGATCACGAGCTTAATCACCATGCCGCGTGAAACCAGCAACCCGCTTGGCAGGGATCCCTCTTCTCGCACCGGGCCCATA-CCTC
>KF570316.1_EMED4_network
AAAAAAGCTTATTGTACAGTTACCACAACATCACAGTACTACGTCAGTATTAAAAGTAATTTGTTTTAAAAACATTTTACTGTACACATTACATACACATACACATGTGCATGCTAATA-TTT-AGTCT-CTCCTTGTAAATATTCATACATACATGCTATGTATTATTGTGCATTCATTTATTTTCCATACGATAAGTTAAAGCTCGTATTAATTATCATTAATTTTACATATTACATAATATGCATGCTCTTACATATTATACATCCCCTATCAATTCTACCTCCATTATATCCTATGGTCGCTCCATTAGATCACGAGCTTAATCACCATGCCGCGTGAAACCAGCAACCCGCTTGGCAGGGATCCCCCTTCTCGCACCGGGCCCATA-CATC
>KF570317.1_EMED5_network
AAAAAAGCTTATTGTACAGTTACCACAACATCACAGTACTACGTCAGTATTAAAAGTAATTTGTTTTAAAAACATTTTACTGTACACATTACATACACATACACATGTGCATGCTAATA-TTT-AGTCT-CTCCTTGTAAATATTCATACATACATGCTATGTATTATTGTGCATTCATTTATTTTCCATACGATAAGTTAAAGCTCGTATTAATTATCATTAATTTTACATATTACATAATATGCATGCTCTTACATATTATATATCCCCTATCAATTCTACCTCCATTATATCCTATGGTCGCTCCATTAGATCACGAGCTTAATCACCATGCCGCGTGAAACCAGCAACCCGCTTGGCAGGGATCCCCCTTCTCGCACCGGGCCCATA-CATC
>KF570318.1_EMED1_network
AAAAAAGCTTATTGTACAGTTACCACAACATCACAGTACTACGTCAGTATTAAAAGTAATTTGTTTTAAAAACATTTTACTGTACACATTACATACACATACACATGTGCATGCTAATA-TTT-AGTCT-CTCCTTGTAAATATTCATACATACATGCTATGTATTATTGTGCATTCATTTATTTTCCATACGATAAGTTAAAGCTCGTATTAATTATCATTAATTTTACATATTACATAATATGCATGCTCTTACATATTATACATCCCCTATCAATTCTACCTCCATTATATCCTATGGTCGCTCCATTAGATCACGAGCTTAATCACCATGCCGCGTGAAACCAGCAACCCGCTTGGCAGGGATCCCCCTTCTCGCACCGGGCCCATA-CATC
>KF570319.1_EMED2
AAAAAAGCTTATTGTACAGTTACCACAACATCACAGTACTACGTCAGTATTAAAAGTAATTTGTTTTAAAAACATTTTACTGTACACATTACATACACATACACATGTGCATGCTAATA-TTT-AGTCT-CTCCTTGTAAATATTCATACATACATGCTATGTATTATTGTGCATTCATTTATTTTCCATACGATAAGTTAAAGCTCGTATTAATTATCATTAATTTTACATATTACATAATATGCATGCTCTTACATATTATATATCCCCTATCAATTCTACCTCCATTATATCCTATGGTCGCTCCATTAGATCACGAGCTTAATCACCATGCCGCGTGAAACCAGCAACCCGCTTGGCAGGGATCCCCCTTCTCGCACCGGGCCCATA-TATC
>KF570320.1_EMED10
AAAAA-GCTTATTGTACAGTTACCACAACATCACAGTACTACGTCAGTATTAAAAGTAATTTGTTTTAAAAACATTTTACTGTACACATTACATATACATACACATGTGCATGCTAATA-TTT-AGTCT-CTCCTTGTAAATATTCATACATACATGCTATGTATTATTGTGCATTCATTTATTTTCCATACGATAAGTTAAAGCCCGTATTAATTATCATTAATTTTACATATTACATAATATGTATGCTCTTACATATTATATATCCCCTATCAATCCTACCTCCATTATATTCTATGGTCACTCCATTAGATCACGAGCTTAATCACCATGCCGCGTGAAACCAGCAACCCGCTTGGCAGGGATCCCTCTTCTCGCACCGGGCCCATA-CCTC
>KF570321.1_EMED6_network
AAAAA-GCTTATTGTACAGTTACCACAACATCACAGTACTACGTCAGTATTAAAAGTAATTTGTTTTAAAAACATTTTACTGTACACATTACATATACATACACATGTGCATGCTAATA-TTT-AGTCT-CTCCTTGTAAATATTCATACATACATGCTATGTATTATTGTGCATTCATTTATTTTCCATACGATAAGTTAAAGCCCGTATTAATTATCATTAATTTTACATATTACATAATATGTATGCTCTTACATATTATATATCCCCTATCAATCTTACCTCCATTATATTCTATGGTCGCTCCATTAGATCACGAGCTTAATCACCATGCCGCGTGAAACCAGCAACCCGCTTGGCAGGGATCCCTCTTCTCGCACCGGGCCCATA-CCTC
>KF570322.1_EMED9
AAAAAAGCTTATTGTACAGTTACCACAACATCACAGTACTACGTCAGTATTAAAAGTAATTTGTTTTAAAAACATTTTACTGTACACATTACATATACATACACATGTGCATGCTAATA-TTT-AGTCT-CTCCTTGTAAATATTCATATATACATGCTATGTATTATTGTGCATTCATTTATTTTCCATACGATAAGTTAAAGCTCGTATTAATTATCATTAATTTTACATATTACATAATATGTATGCTCTTACATATTATACCTCCACTATCAATTCTACCTCCATTATATCCTATGGTCACTCCATTAGATCACGAGCTTAATCACCATGCCGCGTGAAACCAGCAACCCGCTCGGCAGGGATCCCTCTTCTCGCACCGGGCCCATA-CTTC
>KF570323.1_EMED7
AAAAA-GCTTATTGTACAGTTACCACAACATCACAGTACTACGTCAGTATTAAAAGTAATTTGTTTTAAAAACATTTTACTGTACACATTACATATACATACACATGTGCATGCTAATA-TTT-AGTCT-CTCCTTGTAAATATTCATACATACATGCTATGTATTATTGTGCATTCATTTATTTTCCATACGATAAGTTAAAGCCCGTATTAATTATCATTAATTTTACATATTACATAATATGTATGCTCTTACATATTATATATCCCCTATCAATTTTACCTCCATTATATTCTATGGTCGCTCCATTAGATCACGAGCTTAATCACCATGCCGCGTGAAACCAGCAACCCGCTTGGCAGGGATCCCTCTTCTCGCACCGGGCCCATA-CCTC
>KF570324.1_EMED8_network
AAAAA-GCTTATTGTACAGTTACCACAACATCACAGTACTACGTCAGTATTAAAAGTAATTTGTTTTAAAAACATTTTACTGTACACATTACATATACATACACATGTGCATGCTAATA-TTT-AGTCT-CTCCTTGTAAATATTCATACATACATGCTATGTATTATTGTGCATTCATTTATTTTCCATACGATAAGTTAAAGCCCGTATTAATTATCATTAATTTTACATATTACATAATATGTATGCTCTTACATATTATATATCCCCTATCAATTCTACCTCCATTATATTCTATGGTCGCTCCATTAGATCACGAGCTTAATCACCATGCCGCGTGAAACCAGCAACCCGCTTGGCAGGGATCCCTCTTCTCGCACCGGGCCCATA-CCTC
>KF570326.1_BSEA3
AAAAAAGCTTATTGTACAGTTACCACAACATCACAGTACTACGTCAGTATTAAAAGTAATTTGTTTTAAAAACATTTTACTGTACACATTACATATACATACACATGTGCATGCTAATA-TTT-AGTCT-CTCCTTGTAAATATTCATATATACATGCTATGTATTACTGTGCATTCATTTATTTTCCATACGATAAGTTAAAGCTCGTATTAATTATCATTAATTTTACATATTACATAATATGTATGCTCTTACATATTATATCTCCACTATCAATTCTACCTCCATTATATCCTATGGTCACTCCATTAGATCACGAGCTTAATCACCATGCCGCGTGAAACCAGCAACCCGCTCGGCAGGGATCCCTCTTCTCGCACCGGGCCCATA-CTTC
>KF570327.1_BSEA1
AAAAAAGCTTATTGTACAGTTACCACAACATCACAGTACTACGTCAGTATTAAAAGTAATTTGTTTTAAAAACATTTTACTGTACACATTACATATACATACACATGTGCATGCTAATA-TTT-AGTCT-CTCCTTGTAAATATTCATATATACATGCTATGTATTACTGTGCATTCATTTATTTTCCATACGATAAGTTAAAGCTCGTATTAATTATCATTAATTTTACATATTACATAATATGTATGCTCTTACATATTATACCTCCACTATCAATTCTACCTCCATTATATCCTATGGTCACTCCATTAGATCACGAGCTTAATCACCATGCCGCGTGAAACCAGCAACCCGCTCGGCAGGGATCCCTCTTCTCGCACCGGGCCCATA-CTTC
>KF570328.1_BSEA6
AAAAA-GCTTATTGTACAGTTACCACAACATCACAGTACTACGTCAGTATTAAAAGTAATTTGTTTTAAAAACATTTTACTGTACACATTACATATACATACACATGTGCATGCTAATA-TTT-AGTCT-CTCCTTGTAAATATTCATACATACATGCTATGTATTATTGTGCATTCATTTATTTTCCATACGATAAGTTAAAGCCCGTATTAATTATCATTAATTTTACATATTACATAATATGTATGCTCTTACATATTATATATCCCCTATCAATCCTACCTCCATTATATTCTATGGTCGCTCCATTAGATCACGAGCTTAATCACCATGCCGCGTGAAACCAGCAACCCGCTTGGCAGGGATCCCTCTTCTCGCACCGGGCCCATA-CCTC
>KF570329.1_BSEA7
AAAAA-GCTTATTGTACAGTTACCACAACATCACAGTACTACGTCAGTATTAAAAGTAATTTGTTTTAAAAACATTTTACTGTACACATTACATATACATACACATGTGCATGCTAATA-TTT-AGTCT-CTCCTTGTAAATATTCATACATACATGCTATGTATTATTGTGCATTCATTTATTTTCCATACGATAAGTTAAAGCCCGTATTAATTATCATTAATTTTACATATTACATAATATGTATGCTCTTACATATTATACATCCCCTATCAATTCTACCTCCATTATATTCTATGGTCGCTCCATTAGATCACGAGCTTAATCACCATGCCGCGTGAAACCAGCAACCCGCTTGGCAGGGATCCCTCTTCTCGCACCGGGCCCATA-CCTC
>KF570331.1_BSEA4
AAAAAAGCTTATTGTACAGTTACCACAACATCACAGTACTACGTCAGTATTAAAAGTAATTTGTTTTAAAAACATTTTACTGTACACATTACATATACATACACATGTGCATGCTAATA-TTT-AGTCT-CTCCTTGTAAATATTCATATATACATGCTATGTATTACTGTGCATTCATTTATTTTCCATACGATAAGTTAAAGCTCGTATTAATTATCATTAATTTTACATATTACATAATATGTATGCTCTTACATATTATACCTCCACTATCAATTCTACCTCCATTATATCCTATGGTCACTCCATTAGATCACGAGCTTAATCACCATGCCGCGTGAAACCAGCAACCCGCTCGGCAGGGATCCCTCTTCTCGCACCGGGCCCATA-CTTC
>KF570332.1_BSEA8
AAAAAAGCTTATTGTACAGTTACCACAACATCACAGTACTACGTCAGTATTAAAAGTAATTTGTTTTAAAAACATTTTACTGTACACATTACATATACATACACATGTGCATGCTAATA-TTT-AGTCT-CTCCTTGTAAATATTCATATATACATGCTATGTATTACTGTGCATTCATTTATTTTCCATACGATAAGTTAAAGCTCGTATTAATTATCATTAATTTTACATATTACATAATATGTATGCTCTTACATATTATACCTCCACTGTCAATTCTACCTCCATTATATCCTATGGTCACTCCATTAGATCACGAGCTTAATCACCATGCCGCGTGAAACCAGCAACCCGCTCGGCAGGGATCCCTCTTCTCGCACCGGGCCCATA-CTTC
>KF570333.1_BSEA9
AAAAA-GCTTATTGTACAGTTACCACAACATCACAGTACTACGTCAGTATTAAAAGTAATTTGTTTTAAAAACATTTTACTGTACACATTACATATACATACACATGTGCATGCTAATA-TTT-AGTCT-CTCCTTGTAAATATTCATACATACATGCTATGTATTATTGTGCATTCATTTATTTTCCATACGATAAGTTAAAGCCCGTATTAATTATCATTAATTTTACATATTACATAATATGTATGCTCTTACATATTATATCTCCCCTATCAATTCTACCTCCATTATATTCTATGGTCGCTCCATTAGATCACGAGCTTAATCACCATGCCGCGTGAAACCAGCAACCCGCTTGGCAGGGATCCCTCTTCTCGCACCGGGCCCATA-CCTC
>KF570334.1_BSEA10_network
AAAAA-GCTTATTGTACAGTTACCACAACATCACAGTACTACGTCAGTATTAAAAGTAATTTGTTTTAAAAACATTTTACTGTACACATTACATATACATACACATGTGCATGCTAATA-TTT-AGTCT-CTCCTTGTAAATATTCATACATACATGCTATGTATTATTGTGCATTCATTTATTTTCCATACGATAAGTTAAAGCCCGTATTAATTATCATTAATTTTACATATTACATAATATGTATGCTCTTACATATTATATATCCCCTATCAATTCTACCTCCATTATATTCTATGGTCGCTCCATTAGATCACGAGCTTAATCACCATGCCGCGTGAAACCAGCAACCCGCTTGGCAGGGATCCCTCTTCTCGCACCGGGCCCATA-CCTC
>KF570345.1_SCO7_network
AAAAA-GCTTATTGTACAGTTACCACAACATCACAGTACTACGTCAGTATTAAAAGTAATTTGTTTTAAAAACATTTTACTGTACACATTACATACACATACACATGTGCATGCTAATA-TTT-AGTCT-CTCCTTGTAAATATTCATACATACATGCTATGTATTATTGTGCATTCATTTATTTTCCATACGATAAGTTAAAGCTCGTATTAATTATCATTAATTTTACATATTACATAATATGCATGCTCTTACATATTATATATCCCCTATCAATTCTACCTCCATTATATCCTATGGTCGCTCCATTAGATCACGAGCTTAATCACCATGCCGCGTGAAACCAGCAACCCGCTTGGCAGGGATCCCCCTTCTCGCACCGGGCCCATA-CATC
>KF570346.1_SCO1_network
AAAAA-GCTTATTGTACAGTTACCACAACATCACAGTACTACGTCAGTATTAAAAGTAATTTGTTTTAAAAACATTTTACTGTACACATTACATACACATACACATGTGCATGCTAATA-TTT-AGTCT-CTCCTTGTAAATATTCATACATACATGCTATGTATTATTGTGCATTCATTTATTTTCCATACGATAAGTTAAAGCTCGTATTAATTATCATTAATTTTACATATTACATAATATGCATGCTCTTACATATTATATATCCCCTATCAATTCTACCTCCATTATATCCTATGGTCGCTCCATTAGATCACGAGCTTAATCACCATGCCGCGTGAAACCAGCAACCCGCTTGGCAGGGATCCCCCTTCTCGCACCGGGCCCATA-CATC
>KF570347.1_SCO6_network
AAAAAAGCTTATTGTACAGTTACCACAACATCACAGTACTACGTCAGTATTAAAAGTAATTTGTTTTAAAAACATTTTACTGTACACATTACATACACATACACATGTGCATGCTAATA-TTT-AGTCT-CTCCTTGTAAATATTCATACATACATGCTATGTATTATTGTGCATTCATTTATTTTCCATACGATAAGTTAAAGCTCGTATTAATTATCATTAATTTTACATATTACATAATATGCATGCTCTTACATATTATATATCCCCTATCAATTCTACCTCCATTATATCCTATGGTCGCTCCATTAGATCACGAGCTTAATCACCATGCCGCGTGAAACCAGCAACCCGCTTGGCAGGGATCCCCCTTCTCGCACCGGGCCCATA-CATC
>KF570348.1_SCO2_network
AAAAA-GCTTATTGTACAGTTACCACAACATCACAGTACTACGTCAGTATTAAAAGTAATTTGTTTTAAAAACATTTTACTGTACACATTACATACACATACACATGTGCATGCTAATA-TTT-AGTCT-CTCCTTGTAAATATTCATACATACATGCTATGTATTATTGTGCATTCATTTATTTTCCATACGATAAGTTAAAGCTCGTATTAATTATCATTAATTTTACATATTACATAATATGCATGCTCTTACATATTATATATCCCCTATCAATTCTACCTCCATTATATCCTATGGTCGCTCCATTAGATCACGAGCTTAATCACCATGCCGCGTGAAACCAGCAACCCGCTTGGCAGGGATCCCCCTTCTCGCACCGGGCCCATA-CATC
>KF570349.1_SCO3_metwork
AAAAA-GCTTATTGTACAGTTACCACAACATCACAGTACTACGTCAGTATTAAAAGTAATTTGTTTTAAAAACATTTTACTGTACACATTACATACACATACACATGTGCATGCTAATA-TTT-AGTCT-CTCCTTGTAAATATTCATACATACATGCTATGTATTATTGTGCATTCATTTATTTTCCATACGATAAGTTAAAGCTCGTATTAATTATCATTAATTTTACATATTACATAATATGCATGCTCTTACATATTATATATCCCCTATCAATTCTACCTCCATTATATCCTATGGTCGCTCCATTAGATCACGAGCTTAATCACCATGCCGCGTGAAACCAGCAACCCGCTTGGCAGGGATCCCCCTTCTCGCACCGGGCCCATA-CATC
>KF570350.1_SCO4_network
AAAAA-GCTTATTGTACAGTTACCACAACATCACAGTACTACGTCAGTATTAAAAGTAATTTGTTTTAAAAACATTTTACTGTACACATTACATACACATACACATGTGCATGCTAATA-TTT-AGTCT-CTCCTTGTAAATATTCATACATACATGCTATGTATTATTGTGCATTCATTTATTTTCCATACGATAAGTTAAAGCTCGTATTAATTATCATTAATTTTACATATTACATAATATGCATGCTCTTACATATTATATATCCCCTATCAATTCTACCTCCATTATATCCTATGGTCGCTCCATTAGATCACGAGCTTAATCACCATGCCGCGTGAAACCAGCAACCCGCTTGGCAGGGATCCCCCTTCTCGCACCGGGCCCATA-CATC
>KF570351.1_SCO8_network
AAAAAAGCTTATTGTACAGTTACCACAACATCACAGTACTACGTCAGTATTAAAAGTAATTTGTTTTAAAAACATTTTACTGTACACATTACATACACATACACATGTGCATGCTAATA-TTT-AGTCT-CTCCTTGTAAATATTCATACATACATGCTATGTATTATTGTGCATTCATTTATTTTCCATACGATAAGTTAAAGCTCGTATTAATTATCATTAATTTTACATATTACATAATATGCATGCTCTTACATATTATATATCCCCTATCAATTCTACCTCCATTATATCCTATGGTCGCTCCATTAGATCACGAGCTTAATCACCATGCCGCGTGAAACCAGCAACCCGCTTGGCAGGGATCCCCCTTCTCGCACCGGGCCCATA-CATC
>KF570352.1_SCO5_network
AAAAA-GCTTATTGTACAGTTACCACAACATCACAGTACTACGTCAGTATTAAAAGTAATTTGTTTTAAAAACATTTTACTGTACACATTACATACACATACACATGTGCATGCTAATA-TTT-AGTCT-CTCCTTGTAAATATTCATACATACATGCTATGTATTATTGTGCATTCATTTATTTTCCATACGATAAGTTAAAGCTCGTATTAATTATCATTAATTTTACATATTACATAATATGCATGCTCTTACATATTATATATCCCCTATCAATTCTACCTCCATTATATCCTATGGTCGCTCCATTAGATCACGAGCTTAATCACCATGCCGCGTGAAACCAGCAACCCGCTTGGCAGGGATCCCCCTTCTCGCACCGGGCCCATA-TATC
>KF570370.1_WNAC11
AAAAA-GCTTATTGTACAGTTACCACAACATCACAGTACTACGTCAGTATTAAAAGTAATTTATTTTAAAAACATTTTACTGTACACATTACATATACATACACATGTACATGTTAATAATTTTAGTCT-CTCCTTGTAAATATTCATACATACATGCTATGTATTATTGTGCATTCATTTATTTTCCATACGATAAGTTAAAGCTCGTATTAATTATCATTAATTTTACATATTACATAATATGTATGCTCTTACATATTATATCTCCCCTATCAATCCTACCTCCATTGTATCCTATGGTCGCTCCATTAGATCACGAGCTTAATCATCATGCCGCGTGAAACCAGCAACCCGCTCGGCAGGGATCCCTCTTCTCGCACCGGGCCCATA-CTCC
>KF570371.1_WNAC13
AAAAA-GCTTATTGTACAGTTACCACAACATCACAGTACTACGTCAGTATTAAAAGTAATTTATTTTAAAAACATTTTACTGTACACATTACATATACATACACATGTACATGTTAATAATTTTAGTCT-CTCCTTGTAAATATTCATACATACATGCTATGTATTATTGTGCATTCATTTATTTTCCATACGATAAGTTAAAGCTCGTATTAATTATCATTAATTTTACATATTACATAATATGTATGCTCTTACATATTATATCTCCCCTATCAATCCCATCTCCATTGTATCCTATGGTCGCTCCATTAGATCACGAGCTTAATCACCATGCCGCGTGAAACCAGCAACCCGCTCGGCAGGGATCCCTCTTCTCGCACCGGGCCCATA-CTCC
>KF570372.1_WNAC14
AAAAA-GCTTATTGTACAGTTACCACAACATCACAGTACTACGTCAGTATTAAAAGTAATTTATTTTAAAAACATTTTACTGTACACATTACATATACATACACATGTGCATGCTAATA-TTT-AGTCT-CTCCTTGTAAATATTCATATATACATGCTATGTATTATTGTGCATTCATTTATTTTCCATACGATAAGTTAAAGCTCGTATTAATTATCATTAATTTTACATATTACATAATATGTATGCTCTTACATATTATATCTCCCCTATCAATCCTACCTCCATTGTATCCTATGGTCGCTCCATTAGATCACGAGCTTAATCACCATGCCGCGTGAAACCAGCAACCCGCTCGGCAGGGATCCCTCTTCTCGCACCGGGCCCATA-CTCC
>KF570373.1_WNAC16
AAAAA-GCTTATTGTACAGTTACCACAACATCACAGTACTACGTCAGTATTAAAAGTAATTTATTTTAAAAACATTTTACTGTACACATTACATATACATACACATGTACATGTTAATAATTTTAGTCT-CTCCTTGTAAATATTCATACATACATGCTATGTATTATTGTGCATTCATTTATTTTCCATACGATAAGTTAAAGCTCGTATTAATTATCATTAATTTTACATATTACATAATATGTATGCTCTTACATATTATATCTCCCCTATCAATTCTATCTCCATTGTATCCTATGGTCGCTCCATTAGATCACGAGCTTAATCACCATGCCGCGTGAAACCAGCAACCCGCTCGGCAGGGATCCCTCTTCTCGCACCGGGCCCATA-CTCC
>KF570374.1_WNAC19
AAAAA-GCTTATTGTACAGTTACCACAACATCACAGTACTACGTCAGTATTAAAAGTAATTTATTTTAAAAACATTTTACTGTACACATTACATATACATACACATGTACATGTTAATAATTTTAGTCT-CTCCTTGTAAATATTCATACATACATGCTATGTATTATTGTGCATTCATTTATTTTCCATACGATAAGTTAAAGCTCGTATTAATTATCATTAATTTTACATATTACATAATATGTATGCTCTTACATATTATATCTCCCCTATCAATTCTATCTCCATTGTATCCTATGGTCGCTCCATTAGATCACGAGCTTAATCACCATGCCGCGTGAAACCAGCAACCCGCTCGGCAGGGATCCCTCTTCTCGCACCGGGCCCATA-CTCC
>KF570375.1_WNAC22
AAAAA-GCTTATTGTACAGTTACCACAACATCACAGTACTACGTCAGTATTAAAAGTAATTTATTTTAAAAACATTTTACTGTACACATTACATATACATACACATGTACATGTTAATAATTTTAGTCT-CTCCTTGTAAATATTCATACATACATGCTATGTATTATTGTGCATTCATTTATTTTCCATACGATAAGTTAAAGCTCGTATTAATTATCATTAATTTTACATATTACATAATATGTATGCTCTTACATATTATATCTCCCCTATCAATTC-ATCTCCATTGTATCCTATGGTCGCTCCATTAGATCACGAGCTTAATCACCATGCCGCGTGAAACCAGCAACCCGCTCGGCAGGGATCCCTCTTCTCGCACCGGGCCCATA-CTCC
>KF570376.1_WNAC23
AAAAA-GCTTATTGTACAGTTACCACAACATCACAGTACTACGTCAGTATTAAAAGTAATTTATTTTAAAAACATTTTACTGTACACATTACATATACATACACATGTACATGTTAATA-TTTTAGTCT-CTCCTTGTAAATATTCATACATACATGCTATGTATTATTGTGCATTCATTTATTTTCCATACGATAAGTTAAAGCTCGTATTAATTATCATTAATTTTACATATTACATAATATGTATGCTCTTACATATTATATCTCCCCTATCAATTTCATCTCCATTATATCCTATGGTCGCTCCATTAGATCACGAGCTTAATCACCATGCCGCGTGAAACCAGCAACCCGCTCGGCAGGGATCCCTCTTCTCGCACCGGGCCCATA-CTCC
>KF570378.1_WNAC8
AAAAA-GCTTATTGTACAGTTACCACAACATCACAGTACTACGTCAGTATTAAAAGTAATTTATTTTAAAAACATTTTACTGTACACATTACATATACATACACATGTACATGTTAATAATTTTAGTCT-CTCCTTGTAAATATTCATACATACATGCTATGTATTATTGTGCATTCATTTATTTTCCATACGATAAGTTAAAGCTCGTATTAATTATCATTAATTTTACATATTACATAATATGCATGCTCTTACATATTATATCTCCCCTATCAATTCTATCTCCATTGTATCCTATGGTCGCTCCATTAGATCACGAGCTTAATCACCATGCCGCGTGAAACCAGCAACCCGCTCGGCAGGGATCCCTCTTCTCGCACCGGGCCCATA-CTCC
>KF570379.1_WNAP11
AAAAA-GCTTATTGTACAGTTACCACAACACCACAGTACTACGTCAGTATTAAAAGTAATTTGTTTTAAAAACATTTTACTGTACACATTACATATACATACACATGCGCATGCTAATA-TTT-AGTCT-CTCCTTGTAAATATTCATATATACATGCTATGTATTATTGTGCATTCATTTATTTTCCATACGATAAGTTAAAGCCCGTATTAATTATCATTAATTTTACATATTACATAATATGTATGCTTTTACATATTATATTTCCCCTATCAATCCTACCTCCATTATATCCTATGGTCACTCCATTAGATCACGAGCTTAATCACCATGCCGCGTGAAACCAGCAACCCGCTCGGCAGGGATCCCTCTTCTCGCACCGGGCCCATA-TCTC
>KF570381.1_WNAP17
AAAAA-GCTTATTGTACAGTTACCACAACATCACAGTACTACGTCAGTATTAAAAGTAATTTGTTTTAAAAACATTTTACTGTACACATTACATATACATACACATGTGCATGCTAATA-TTT-AGTCT-CTCCTTGTAAATATTCATACATACATGCTATGTATTATTGTGCATTCATTTATTTTCCATACGATAAGTTAAAGCCCGTATTAATTATCATTAATTTTACATATTACATAATATGCATGCTCTTACATATTATATCTCCCCTATCAATCCTACCTCCATTATATCCTATGGTCGCTCCATTAGATCACGAGCTTAATCACCATGCCGCGTGAAACCAGCAACCCGCTTGGCAGGGATCCCTCTTCTCGCACCGGGCCCATA-CCTC
>KF570383.1_WNAP21
AAAAA-GCTTATTGTACAGTTACCACAACATCACAGTACTACGTCAGTATTAAAAGTAATTTGTTTTAAAAACATTTTACTGTACACATTACATACACATACACATGTGCATGCTAATA-TTT-AGTCT-CTCCTTGTAAATATTCATACATACATGCTATGTATTATTGTGCATTCATTTATTTTCCATACGATAAGTTAAAGCTCGTATTAATTATCATTAATTTTACATATTACATAATATGCATGCTCTTACATATTATATATCCCCTATCAATTCTACCTCCATTATATCCTATGGTCGCTCCATTAGATCACGAGCTTAATCACCATGCCGCGTGAAACCAGCAACCCGCTTGGCAGGGATCCCCCTTCTCGCACCGGGCCCATA-CTTC
>KF570384.1_WNAP22
AAAAA-GCTTATTGTACAGTTACCACAACATCACAGTACTACGTCAGTATTAAAAGTAATTTGTTTTAAAAACATTTTACTGTACACATTACATATACATACACATGTGCATGCTAATA-TTT-AGTCT-CTCCTTGTAAATATTCATACATACATGCTATGTATTATTGTGCATTCATTTATTTTCCATACGATAAGTTAAAGCCCGTATTAATTATCATTAATTTTACATATTACATAATATGTATGCTCTTACATATTATATATCCCCTATCAATTCTACCTCCATTATATCCTATGGTCGCTCCATTAGATCACGAGCTTAATCACCATGCCGCGTGAAACCAGCAACCCGCTTGGCAGGGATCCCTCTTCTCGCACCGGGCCCATA-CCTC
>KF570385.1_WNAP26
AAAAA-GCTTATTGTACAGTTACCACAACACCACAGTACTACGTCAGTATTAAAAGTAATTTGTTTTAAAAACATTTTACTGTACACATTACATATACATACACATGCGCATGCTAATA-TTT-AGTCT-CTCCTTGTAAATATTCATATATACATGCTATGTATTATTGTGCATTCATTTATTTTCCATACGATAAGTTAAAGCTCGTATTAATTATCATTAATTTTACATATTACATAATATGTATGCTCTTACATATTATATCTCCTCTATCAATCCTATCTCCATTATATCCTATGGTCACTCCATTAGATCACGAGCTTAATCACCATGCCGCGTGAAACCAGCAACCCGCTCGGCAGGGATCCCTCTTCTCGCACCGGGCCCATA-TCTC
>KF570386.1_WNAP7
AAAAAAGCTTATTGTACAGTTACCACAACACCACAGTACTACGTCAGTATTAAAAGTAATTTGTTTTAAAAACATTTTACTGTACACATTACATATACATACACATGCGCATGCTAATA-TTT-AGTCT-CTCCTTGTAAATATTCATATATACATGCTATGTATTATTGTGCATTCATTTATTTTCCATACGATAAGTTAAAGCTCGTATTAATTATCATTAATTTTACATATTACATAATATGTATGCTCTTACATATTATATCTCCTCTATCAATCCTATCTCCATTATATCCTATGGTCACTCCATTAGATCACGAGCTTAATCACCATGCCGCGTGAAACCAGCAACCCGCTCGGCAGGGATCCCTCTTCTCGCACCGGGCCCATA-TCTC
>KF570387.1_WNAP8
AAAAAAGCTTATTGTACAGTTACCACAACATCACAGTACTATGTCAGTATTAAAAGTAATTTGTTTTAAAAACATTTTACTGTACACATTACATATACATACACATGTGCATGCTAATA-TTT-AGTCT-CTCCTTGTAAATATTCATACATACATGCTATGTATTATTGTGCATTCATTTATTTTCCATACGATAAGTTAAAGCCCGTATTAATTATCATTAATTTTACATATTACATAATATGCATGCTCTTACATATTATATCTCCCCTATCAATCCTATCTCCATTATATCCTATGGTCGCTCCATTAGATCACGAGCTTAATCACCATGCCGCGTGAAACCAGCAACCCGCTTGGCAGGGATCCCCCTTCTCGCACCGGGCCCATA-CTTC
>KF570389.1_GC1
AAAAA-GCTTATTGTACAGTTACCACAACATCACAGTACTACGTCAGTATTAAAAGTAATTTGTTTTAAAAACATTTTACTGTACACATTACATATACATACACATGTGCATGCTAATA-TTT-AGTCT-CTCCTTGTAAATATTCATACATACATGCTATGTATTATTGTGCATTCATTTATTTTCCATACGATAAGTTAAAGCCCGTATTAATTATCATTAATTTTACATATTACATAATATGCATGCTCTTACATATTATATTTCCCCTATCAATTTTACTTCCATTATACTCTATGGTCGCTCCATTAGATCACGAGCTTAATCACCATGCCGCGTGAAACCAGCAACCCGCTCGGCAGGGATCCCTCTTCTCGCACCGGGCCCATA-TCTC
>KT601188.1_ENAC1
AAAAA-GCTTATTGTACAGTTACCACAACATCACAGTACTACGTCAGTATTAAAAGTAATTTGTTTTAAAAACATTTTACTGTACACATTACATATACATACACATGTGCATGCTAATA-TTT-AGTCT-CTCCTTGTAAATATTCATACATACATGCTATGTATTATTGTGCATTCATTTATTTTCCATACGATAAGTTAAAGCCCGTATTAATTATCATTAATTTTACATATTACATAATATGTATGCTCTTACATATTATATATCCCCTATCAACCTTACCTCCATTATATTCTATGGTCGCTCCATTAGATCACGAGCTTAATCACCATGCCGCGTGAAACCAGCAACCCGCTTGGCAGGGATCCCTCTTCTCGCACCGGGCCCATA-CCTC
>KT601189.1_ENAC2
AAAAA-ACTTATTGTACAGTTACCACAACATCACAGTACTACGTCAGTATTAAAAGTAATTTGTTTTAAAAACATTTTACTGTACACATTACATATACATACACATGTGCATGCTAATA-TTT-AGTCT-CTCCTTGTAAATATTCATACATACATGCTATGTATTATTGTGCATTCATTTATTTTCCATACGATAAGTTAAAGCCCGTATTAATTATCATTAATTTTACATATTACATAATATGTATGCTCTTACATATTATATATCCCCTATCAACCTTACCTCCATTATATTCTATGGTCGCTCCATTAGATCACGAGCTTAATCACCATGCCGCGTGAAACCAGCAACCCGCTTGGCAGGGATCCCTCTTCTCGCACCGGGCCCATA-CCTC
>KT601190.1_ENAC3_network
AAAAA-GCTTATTGTACAGTTACCACAACATCACAGTACTACGTCAGTATTAAAAGTAATTTGTTTTAAAAACATTTTACTGTACACATTACATACACATACACATGTGCATGCTAATA-TTT-AGTCT-CTCCTTGTAAATATTCATACATACATGCTATGTATTATTGTGCATTCATTTATTTTCCATACGATAAGTTAAAGCTCGTATTAATTATCATTAATTTTACATATTACATAATATGCATGCTCTTACATATTATATATCCCCTATCAATTCTACCTCCATTATATCCTATGGTCGCTCCATTAGATCACGAGCTTAATCACCATGCCGCGTGAAACCAGCAACCCGCTTGGCAGGGATCCCCCTTCTCGCACCGGGCCCATA-CATC
>KT601191.1_ENAC4_network
AAAAA-GCTTATTGTACAGTTACCACAACATCACAGTACTACGTCAGTATTAAAAGTAATTTGTTTTAAAAACATTTTACTGTACACATTACATACACATACACATGTGCATGCTAATA-TTT-AGTCT-CTCCTTGTAAATATTCATACATACATGCTATGTATTATTGTGCATTCATTTATTTTCCATACGATAAGTTAAAGCTCGTATTAATTATCATTAATTTTACATATTACATAATATGCATGCTCTTACATATTATATATCCCCTATCAATTCTACCTCCATTATATCCTATGGTCGCTCCATTAGATCACGAGCTTAATCACCATGCCGCGTGAAACCAGCAACCCGCTTGGCAGGGATCCCCCTTCTCGCACCGGGCCCATA-CATC
>KT601192.1_ENAC5_network
AAAAA-GCTTATTGTACAGTTACCACAACATCACAGTACTACGTCAGTATTAAAAGTAATTTGTTTTAAAAACATTTTACTGTACACATTACATACACATACACATGTGCATGCTAATA-TTT-AGTCT-CTCCTTGTAAATATTCATACATACATGCTATGTATTATTGTGCATTCATTTATTTTCCATACGATAAGTTAAAGCTCGTATTAATTATCATTAATTTTACATATTACATAATATGCATGCTCTTACATATTATATATCCCCTATCAATTCTACCTCCATTATATCCTATGGTCGCTCCATTAGATCACGAGCTTAATCACCATGCCGCGTGAAACCAGCAACCCGCTTGGCAGGGATCCCCCTTCTCGCACCGGGCCCATA-TATC
>KT601193.1_ENAC6_network
AAAAA-GCTTATTGTACAGTTACCACAACATCACAGTACTACGTCAGTATTAAAAGTAATTTGTTTTAAAAACATTTTACTGTACACATTACATACACATACACATGTGCATGCTAATA-TTT-AGTCT-CTCCTTGTAAATATTCATACATACATGCTATGTATTATTGTGCATTCATTTATTTTCCATACGATAAGTTAAAGCTCGTATTAATTATCATTAATTTTACATATTACATAATATGCATGCTCTTACATATTATATATCCCCTATCAATTCTACCTCCATTATATCCTATGGTCGCTCCATTAGATCACGAGCTTAATCACCATGCCGCGTGAAACCAGCAACCCGCTTGGCAGGGATCCCCCTTCTCGCACCGGGCCCATA-TATC
>KT601194.1_ENAC7
AAAAA-GCTTATTGTACAGTTACCACAACATCACAGTACTACGTCAGTATTAAAAGTAATTTGTTTTAAAAACATTTTACTGTACACATTACATACACATACACATGTGCATGCTAATA-TTT-AGTCT-CTCCTTGTAAATATTCATACATACATGCTATGTATTATTGTGCATTCATTTATTTTCCATACGATAAGTTAAAGCTCGTATTAATTATCATTAATTTTACATATTACATAATATGCATGCTCTTACATATTATATGTCCCCTATCAATTCTACCTCCATTATATCCTATGGTCGCTCCATTAGATCACGAGCTTAATCACCATGCCGCGTGAAACCAGCAACCCGCTTGGCAGGGATCCCCCTTCTCGCACCGGGCCCATA-TATC
>KT601195.1_ENAC8_network
AAAAA-GCTTATTGTACAGTTACCACAACATCACAGTACTACGTCAGTATTAAAAGTAATTTGTTTTAAAAACATTTTACTGTACACATTACATATACATACACATGTGCATGCTAATA-TTT-AGTCT-CTCCTTGTAAATATTCATACATACATGCTATGTATTATTGTGCATTCATTTATTTTCCATACGATAAGTTAAAGCCCGTATTAATTATCATTAATTTTACATATTACATAATATGTATGCTCTTACATATTATATATCCCCTATCAATCTTACCTCCATTATATTCTATGGTCGCTCCATTAGATCACGAGCTTAATCACCATGCCGCGTGAAACCAGCAACCCGCTTGGCAGGGATCCCTCTTCTCGCACCGGGCCCATA-CCTC
>KT601196.1_ENAC9
AAAAA-GCTTATTGTACAGTTACCACAACATCACAGTACTACGTCAGTATTAAAAGTAATTTGTTTTAAAAACATTTTACTGTACACATTACATATACATACACATGTGCATGCTAATA-TTT-AGTCT-CTCCTTGTAAATATTCATACATACATGCTATGTATTATTGTGCATTCATTTATTTTCCATACGACAAGTTAAAGCCCGTATTAATTATCATTAATTTTACATATTACATAATATGTATGCTCTTACATATTATATATCCCCTATCAATCTTACCTCCATTATATCCTATGGTCGCTCCATTAGATCACGAGCTTAATCACCATGCCGCGTGAAACCAGCAACCCGCTTGGCAGGGATCCCTCTTCTCGCACCGGGCCCATA-CCTC
>KT601197.1_ENAP1_
AAAAA-GCTTATTGTACAGTTACCACAACATCACAGTACTACGTCAGTATTAAAAGTAATTTGTTTTAAAAACATTTTACTGTACACATTACATACACATACACATGTGCATGCTAATA-TTT-AGTCT-CTCCTTGTAAATATTCATACATACATGCTATGTATTATTGTGCATTCATTTATTTTCCATACGATAAGTTAAAGCTCGTATTAATTATCATTAATTTTACATATTACATAATATGTATGCTCTTACATATTATATATCCCCTATCAATTCTACCTCCATTATATCCTATGGTCGCTCCATTAGATCACGAGCTTAATCACCATGCCGCGTGAAACCAGCAACCCGCTTGGCAGGGATCCCCCTTCTCGCACCGGGCCCATA-TATC
>KT601198.1_ENAP2
AAAAAAGCTTATTGTACAGTTACCACAACATCACAGTACTACGTCAGTATTAAAAGTAATTTGTTTTAAAAACATTTTACTGTACACATTACATATACATACACATGTGCATGCTAATA-TTT-AGTCT-CTCCTTGTAAATATTCATATATACATGCTATGTATTATTGTGCATTCATTTATTTTCCATACGATAAGTTAAAGCTCGTATTAATTATCATTAATTTTACATATTACATAATATGCATGCTCTTACATATTATACCTCCACTATCAATCCTACTTCCATTATATCCTATGGTCACTCCATTAGATCACGAGCTTAATCACCATGCCGCGTGAAACCAGCAACCCGCTCGGCAGGGATCCCTCTTCTCGCACCGGGCCCATA-CCTC
>KT601199.1_ENAP3
AAAAA-GCTTATTGTACAGTTACCACAACATCACAGTACTACGTCAGTATTAAAAGTAATTTGTTTTAAAAACATTTTACTGTACACATTACATATACATACACATGTGCATGCTAATA-TTT-AGTCT-CTCCTTGTAAATATTCATACATACATGCTATGTATTATTGTGCATTCATTTATTTTCCATACGATAAGTTAAAGCCCGTATTAATTATCATTAATTTTACATATTACATAATATGCATGCTCTTACATATTATATATCCCCTATCAATCCTACCTCCATTATATCCTATGGTCGCTCCATTAGATCACGAGCTTAATCACCATGCCGCGTGAAACCAGCAACCCGCTTGGCAGGGATCCCTCTTCTCGCACCGGGCCCATA-TCTC
>KT601200.1_ENAP4_network
AAAAA-GCTTATTGTACAGTTACCACAACATCACAGTACTACGTCAGTATTAAAAGTAATTTGTTTTAAAAACATTTTACTGTACACATTACATATACATACACATGTGCATGCTAATA-TTT-AGTCT-CTCCTTGTAAATATTCATACATACATGCTATGTATTATTGTGCATTCATTTATTTTCCATACGATAAGTTAAAGCCCGTATTAATTATCATTAATTTTACATATTACATAATATGTATGCTCTTACATATTATATATCCCCTATCAATCTTACCTCCATTATATTCTATGGTCGCTCCATTAGATCACGAGCTTAATCACCATGCCGCGTGAAACCAGCAACCCGCTTGGCAGGGATCCCTCTTCTCGCACCGGGCCCATA-CCTC
>KT601202.1_ENAP6
AAAAA-GCTTATTGTACAGTTACCACAACATCACAGTACTACGTCAGTATTAAAAGTAATTTGTTTTAAAAACATTTTACTGTACACATTACATATACATACACATGTGCATGCTAATA-TTT-AGTCT-CTCCTTGTAAATATTCATACATACATGCTATGTATTATTGTGCATTCATTTATTTTCCATACGATAAGTTAAAGCCCGTATTAATTATCATTAATTTTACATATTACATAATATGTATGCTCTTACATATTATATATCCTCTATCAATCTTACCTCCATTATATCCTATGGTCGCTCCATTAGATCACGAGCTTAATCACCATGCCGCGTGAAACCAGCAACCCGCTTGGCAGGGATCCCTCTTCTCGCACCGGGCCCATA-CCTC
>KT601203.1_ENAP7
AAAAA-GCTTATTGTACAGTTACCACAACATCACAGTACTACGTCAGTATTAAAAGTAATTTGTTTTAAAAACATTTTACTGTACACATTACATATACATACACATGTGCATGCTAATA-TTT-AGTCT-CTCCTTGTAAATATTCATACATACATGCTATGTATTATTGTGCATTCATTTATTTTCCATACGATAAGTTAAAGCCCGTATTAATTATCATTAATTTTACATATTACATAATATGCATGCTCTTACATATTATATATCCCCTATCAATCCTACCTCCATTATATCCTATGGTCGCTCCATTAGATCACGAGCTTAATCACCATGCCGCGTGAAACCAGCAACCCGCTTGGCAGGGATCCCTCTTCTCGCACCGGGCCCATA-TCTC
>KT601204.1_ENAP8
AAAAA-GCTTATTGTACAGTTACCACAACACCACAGTACTACGTCAGTATTAAAAGTAATTTGTTTTAAAAACATTTTACTGTACACATTACATATACATACACATGCGCATGCTAATA-TTT-AGTCT-CTCCTTGTAAATATTCATATATACATGCTATGTATTATTGTGCATTCATTTATTTTCCATACGATAAGTTAAAGCTCGTATTAATTATCATTAATTTTACATATTACATAATATGTATGCTCTTACATATTATATCTCCTCTATCAATCCTATCTCCATTATATCCTATGGTCACTCCATTAGATCACGAGCTTAATCACCATGCCGCGTGAAACCAGCAACCCGCTCGGCAGGGATCCCTCTTCTCGCACCGGGCCCATA-TCTC
>KT601205.1_ENAP9
AAAAA-GCTTATTGTACAGTTACCACAACATCACAGTACTACGTCAGTATTAAAAGTAATTTGTTTTAAAAACATTTTACTGTACACATTACATACACATACACATGTGCATGCTAATA-TTT-AGTCT-CTCCTTGTAAATATTCATACATACATGCTATGTATTATTGTGCATTCATTTATTTTCCATACGATAAGTTAAAGCTCGTATTAATTATCATTAATTTTACATATTACATAATATGCATGCTCTTACATATTATATGTCCCCTATCAATTCTACCTCCATTATATCCTATGGTCGCTCCATTAGATCACGAGCTTAATCACCATGCCGCGTGAAACCAGCAACCCGCTTGGCAGGGATCCCCCTTCTCGCACCGGGCCCATA-TATC
>KT601206.1_ENAP10
AAAAA-GCTTATTGTACAGTTACCACAACATCACAGTACTACGTCAGTATTAAAAGTAATTTGTTTTAAAAACATTTTACTGTACACATTACATATACATACACATGTGCATGCTAATA-TTT-AGTCT-CTCCTTGTAAATATTCATACATACATGCTATGTATTATTGTGCATTCATTTATTTTCCATACGACAAGTTAAAGCCCGTATTAATTATCATTAATTTTACATATTACATAATATGTATGCTCTTACATATTATATATCCCCTATCAATCTTACCTCCATTATATCCTATGGTCGCTCCATTAGATCACGAGCTTAATCACCATGCCGCGTGAAACCAGCAACCCGCTTGGCAGGGATCCCTCTTCTCGCACCGGGCCCATA-CCTC
>KT601207.1_ENAP11
AAAAA-GCTTATTGTACAGTTACCACAACATCACAGTACTACGTCAGTATTAAAAGTAATTTGTTTTAAAAACATTTTACTGTACACATTACATATACATACACATGTGCATGCTAATA-TTT-AGTCT-CTCCTTGTAAATATTCATACATACATGCTATGTATTATTGTGCATTCATTTATTTTCCATACGACAAGTTAAAGCCCGTATTAATTATCATTAATTTTACATATTACATAATATGCATGCTCTTACATATTATATATCCCCTATCAATCCTACCTCCATTATATCCTATGGTCGCTCCATTAGATCACGAGCTTAATCACCATGCCGCGTGAAACCAGCAACCCGCTTGGCAGGGATCCCTCTTCTCGCACCGGGCCCATA-TCTC
>AY963588.1_BS1_Natoli_et_al__2014_popset_network
AAAAA-GCTTATTGTACAGTTACCACAACATCACAGTACTACGTCAGTATTAAAAGTAATTTGTTTTAAAAACATTTTACTGTACACATTACATATACATACACATGTGCATGCTAATA-TTT-AGTCT-CTCCTTGTAAATATTCATACATACATGCTATGTATTATTGTGCATTCATTTATTTTCCATACGATAAGTTAAAGCCCGTATTAATTATCATTAATTTTACATATTACATAATATGTATGCTCTTACATATTATATATCCCCTATCAATCTTACCTCCATTATATTCTATGGTCGCTCCATTAGATCACGAGCTTAATCACCATGCCGCGTGAAACCAGCAACCCGCTTGGCAGGGATCCCTCTTCTCGCACCGGGCCCATA-CCTC
>AY963589.1_BS2_Natoli_et_al__2014_popset
AAAAA-GCTTATTGTACAGTTACCACAACATCACAGTACTACGTCAGTATTAAAAGTAATTTGTTTTAAAAACATTTTACTGTACACATTACATATACATACACATGTGCATGCTAATA-TTT-AGTCT-CTCCTTGTAAATATTCATACATACATGCTATGTATTATTGTGCATTCATTTATTTTCCATACGATAAGTTAAAGCCCGTATTAATTATCATTAATTTTACATATTACATAATATGTATGCTCTTACATATTATATATCCCCTATCAATCTTACCTCCATTATATTCTATGGTCGCTCCATTAGATCACGAGCTTAATCACCATGCCGCGTGAAACCAGCAACCCGCTCGGCAGGGATCCCTCTTCTCGCACCGGGCCCATA-CCTC
>AY963590.1_BS5_Natoli_et_al__2014_popset
AAAAAAGCTTATTGTACAGTTACCACAACATCACAGTACTACGTCAGTATTAAAAGTAATTTGTTTTAAAAACATTTTACTGTACACATTACATATACATACACATGTGCATGCTAATA-TTT-AGTCT-CTCCTTGTAAATATTCATATATACATGCTATGTATTACTGTGCATTCATTTATTTTCCATACGATAAGTTAAAGCTCGTATTAATTATCATTAATTTTACATATTACATAATATGTATGCTCTTACATATTATATCTCCACTATCAATTCTACCTCCATTATATCCTATGGTCACTCCATTAGATCACGAGCTTAATCACCATGCCGCGTGAAACCAGCAACCCGCTCGGCAGGGATCCCTCTTCTCGCACCGGGCCCATA-CTTC
>AY963591.1_BS7_Natoli_et_al__2014_popset
AAAAAAGCTTATTGTACAGTTACCACAACATCACAGTACTACGTCAGTATTAAAAGTAATTTGTTTTAAAAACATTTTACTGTACACATTACATATACATACACATGTGCATGCTAATA-TTT-AGTCT-CTCCTTGTAAATATTCATATATACATGCTATGTATTACTGTGCATTCATTTATTTTCCATACGATAAGTTAAAGCTCGTATTAATTATCATTAATTTTACATATTACATAATATGTATGCTCTTACATATTATACCTCCACTATCAATTCTACCTCCATTATATCCTATGGTCACTCCATTAGATCACGAGCTTAATCACCATGCCGCGTGAAACCAGCAACCCGCTCGGCAGGGATCCCTCTTCTCGCACCGGGCCCATA-CTTC
>AY963592.1_BS10_Natoli_et_al__2014_popset
AAAAAAGCTTATTGTACAGTTACCACAACATCACAGTACTACGTCAGTATTAAAAGTAATTTGTTTTAAAAACATTTTACTGTACACATTACATATACATACACATGTGCATGCTAATA-TTT-AGTCT-CTCCTTGTAAATATTCATATATACATGCTATGTATTACTGTGCATTCATTTATTTTCCATACGATAAGTTAAAGCTCGTATTAATTATCATTAATTTTACATATTACATAATATGTATGCTCTTACATATTATACCTCCACTGTCAATTCTACCTCCATTATATCCTATGGTCACTCCATTAGATCACGAGCTTAATCACCATGCCGCGTGAAACCAGCAACCCGCTCGGCAGGGATCCCTCTTCTCGCACCGGGCCCATA-CTTC
>AY963593.1_BS11_Natoli_et_al__2014_popset
AAAAA-GCTTATTGTACAGTTACCACAACATCACAGTACTACGTCAGTATTAAAAGTAATTTGTTTTAAAAACATTTTACTGTACACATTACATATACATACACATGTGCATGCTAATA-TTT-AGTCT-CTCCTTGTAAATATTCATACATACATGCTATGTATTATTGTGCATTCATTTATTTTCCATACGATAAGTTAAAGCCCGTATTAATTATCATTAATTTTACATATTACATAATATGTATACTCTTACATATTATATATCCCCTATCAATCTTACCTCCATTATATTCTATGGTCGCTCCATTAGATCACGAGCTTAATCACCATGCCGCGTGAAACCAGCAACCCGCTTGGCAGGGATCCCTCTTCTCGCACCGGGCCCATA-CCTC
>AY963594.1_EM_TtOG2_Natoli_et_al_2014_popset
AAAAAAGCTTATTGTACAGTTACCACAACATCACAGTACTACGTCAGTATTAAAAGTAATTTGTTTTAAAAACATTTTACTGTACACATTACATATACATACACATGTGCATGCTAATA-TTT-AGTCT-CTCCTTGTAAATATTCATATATACATGCTATGTATTATTGTGCATTCATTTATTTTCCATACGATAAGTTAAAGCTCGTATTAATTATCATTAATTTTACATATTACATAATATGTATGCTCTTACATATTATACCTCCACTATCAATTCTATCTCCATTATATCCTATGGTCGCTCCATTAGATCACGAGCTTAATCACCATGCCGCGTGAAACCAGCAACCCGCTCGGCAGGGATCCCTCTTCTCGCACCGGGCCCATA-CTTC
>AY963595.1_TURC1c_Natoli_et_al_2014_popset
AAAAAAGCTTATTGTACAGTAACCACAACATCACAGTACTACGTCAGTATTAAAAGTAATTTGTTTTAAAAACATTTTACTGTACACATTACATACACATACACATGTGCATGCTAATA-TTT-AGTCT-CTCCTTGTAAATATTCATACATACATGCTATGTATTATTGTGCATTCATTTATTTTCCATACGATAAGTTAAAGCTCGTATTAATTATCATTAATTTTACATATTACATAATATGCATGCTCTTACATATTATATATCCCCTATCAATTCTACCTCCATTATATCCTATGGTCGCTCCATTAGATCACGAGCTTAATCACCATGCCGCGTGAAACCAGCAACCCGCTTGGCAGGGATCCCCCTTCTCGCACCGGGCCCATA-TATC
>AY963596.1_TUR1c_Natoli_et_al_2014_popset
AAAAAAGCTTATTGTACAGTTACCACAACATCACAGTACTACGTCAGTATTAAAAGTAATTTGTTTTAAAAACATTTTACTGTACACATTACATACACATACACATGTGCATGCTAATA-TTT-AGTCT-CTCCTTGTAAATATTCATACATACATGCTATGTATTATTGTGCATTCATTTATTTTCCATACGATAAGTTAAAGCTCGTATTAATTATCATTAATTTTACATATTACATAATATGTATGCTCTTACATATTATATATCCCCTATCAATTCTACCTCCATTATATCCTATGGTCGCTCCATTAGATCACGAGCTTAATCACCATGCCGCGTGAAACCAGCAACCCGCTTGGCAGGGATCCCCCTTCTCGCACCGGGCCCATA-TATC
>AY963597.1_TUR2_Natoli_et_al_2014_popset_network
AAAAAAGCTTATTGTACAGTTACCACAACATCACAGTACTACGTCAGTATTAAAAGTAATTTGTTTTAAAAACATTTTACTGTACACATTACATACACATACACATGTGCATGCTAATA-TTT-AGTCT-CTCCTTGTAAATATTCATACATACATGCTATGTATTATTGTGCATTCATTTATTTTCCATACGATAAGTTAAAGCTCGTATTAATTATCATTAATTTTACATATTACATAATATGCATGCTCTTACATATTATATATCCCCTATCAATTCTACCTCCATTATATCCTATGGTCGCTCCATTAGATCACGAGCTTAATCACCATGCCGCGTGAAACCAGCAACCCGCTTGGCAGGGATCCCCCTTCTCGCACCGGGCCCATA-TATC
>AY963598.1_Tt2/97_Natoli_et_al_2014_popset
AAAAA-GCTTATTGTACAGTTACCACAACATCACAGTACTACGTCAGTATTAAAAGTAATTTGTTTTAAAAACATTTTACTGTACACATTACATATACATACACATGTGCATGCTAATA-TTT-AGTCT-CTCCTTGTAAATATTCATACATACATGCTATGTATTATTGTGCATTCATTTATTTTCCATACGATAAGTTAAAGCCCGTATTAATTATCATTAATTTTACATATTACATAATATGCATGCTCTTACATATTATATATCCCCTACCAATCCTACCTCCATTATATCCTATGGTCACTCCATTAGATCACGAGCTTAATCACCATGCCGCGTGAAACCAGCAACCCGCTCGGCAGGGATCCCTCTTCTCGCACCGGGCCCATA-TCTC
>AY963599.1_Tt27497_Natoli_et_al_2014_popset_network
AAAAA-GCTTATTGTACAGTTACCACAACATCACAGTACTACGTCAGTATTAAAAGTAATTTGTTTTAAAAACATTTTACTGTACACATTACATATACATACACATGTGCATGCTAATA-TTT-AGTCT-CTCCTTGTAAATATTCATACATACATGCTATGTATTATTGTGCATTCATTTATTTTCCATACGATAAGTTAAAGCCCGTATTAATTATCATTAATTTTACATATTACATAATATGTATGCTCTTACATATTATATATCCCCTATCAATCTTACCTCCATTATATTCTATGGTCGCTCCATTAGATCACGAGCTTAATCACCATGCCGCGTGAAACCAGCAACCCGCTTGGCAGGGATCCCTCTTCTCGCACCGGGCCCATA-CCTC
>AY963600.1_TtG20_Natoli_et_al_2014_popset
AAAAAAGCTTATTGTACAGTTACCACAACATCACAGTACTACGTCAGTATTAAAAGTAATTTGTTTTAAAAACATTTTACTGTACACATTACATATACATACACATGTGCATGCTAATA-TTT-AGTCT-CTCCTTGTAAATATTCATATATACATGCTATGTATTATTGTGCATTCATTTATTTTCCATACGATAAGTTAAAGCTCGTATTAATTATCATTAATTTTACATATTACATAATATGTATGCTCTTACATATTATACCTCCACTATCAATTCTACCTCCATTATATCCTATGGTCACTCCATTAGATCACGAGCTTAATCACCATGCCGCGTGAAACCAGCAACCCGCTCGGCAGGGATCCCTCTTCTCGCACCGGGCCCATA-CTTC
>AY963601.1_TRIMonk_Natoli_et_al_2014_popset
AAAAA-GCTTATTGTACAGTTACCACAACATCACAGTACTACGTCAGTATTAAAAGTAATTTGTTTTAAAAACATTTTACTGTACACATTACATATACATACACATGTGCATGCTAATA-TTT-AGTCT-CTCCTTGTAAATATTCATACATACATGCTATGTATTATTGTGCATTCATTTATTTTCCATACGATAAGTTAAAGCCCGTATTAATTATCATTAATTTTACATATTACATAATATGTATGCTCTTACATATTATATATCCCCTATCAATCTTACCTCCATTATATTCTATGGTCACTCCATTAGATCACGAGCTTAATCACCATGCCGCGTGAAACCAGCAACCCGCTTGGCAGGGATCCCTCTTCTCGCACCGGGCCCATA-CCTC
>AY963602.1_LIDO_Natoli_et_al_2014_popset_network
AAAAA-GCTTATTGTACAGTTACCACAACATCACAGTACTACGTCAGTATTAAAAGTAATTTGTTTTAAAAACATTTTACTGTACACATTACATACACATACACATGTGCATGCTAATA-TTT-AGTCT-CTCCTTGTAAATATTCATACATACATGCTATGTATTATTGTGCATTCATTTATTTTCCATACGATAAGTTAAAGCTCGTATTAATTATCATTAATTTTACATATTACATAATATGCATGCTCTTACATATTATATATCCCCTATCAATTCTACCTCCATTATATCCTATGGTCGCTCCATTAGATCACGAGCTTAATCACCATGCCGCGTGAAACCAGCAACCCGCTTGGCAGGGATCCCCCTTCTCGCACCGGGCCCATA-TATC
>AY963603.1_CL529_Natoli_et_al_2014_popset
AAAAAAGCTTATTGTACAGTTACCACAACATCACAGTACTACGTCAGTATTAAAAGTAATTTGTTTTAAAAACATTTTACTGTACACATTACATATACATACACATGTGCATGCTAATA-TTT-AGTCT-CTCCTTGTAAATATTCATATATACATGCTATGTATTATTGTGCATTCATTTATTTTCCATACGATAAGTTAAAGCTCGTATTAATTATCATTAATTTTACATATTACATAATATGTATGCTCTTACATATTATACCTCCACTATCAATTCTACCTCCATTATATCCTATGGTCACTCCATTAGATCACGAGCTTAATCACCATGCCGCGTGAAACCAGCAACCCGCTCGGCAGGGATCCCTCTTCTCGCACCGGGCCCATA-CTTC
>AY963604.1_TtFil_Natoli_et_al_2014_popset_network
AAAAA-GCTTATTGTACAGTTACCACAACATCACAGTACTACGTCAGTATTAAAAGTAATTTGTTTTAAAAACATTTTACTGTACACATTACATATACATACACATGTGCATGCTAATA-TTT-AGTCT-CTCCTTGTAAATATTCATACATACATGCTATGTATTATTGTGCATTCATTTATTTTCCATACGATAAGTTAAAGCCCGTATTAATTATCATTAATTTTACATATTACATAATATGTATGCTCTTACATATTATATATCCCCTATCAATCTTACCTCCATTATATCCTATGGTCGCTCCATTAGATCACGAGCTTAATCACCATGCCGCGTGAAACCAGCAACCCGCTTGGCAGGGATCCCTCTTCTCGCACCGGGCCCATA-CCTC
>AY963605.1_WM_CL551_Natoli_et_al_2014_popset
AAAAA-GCTTATTGTACAGTTACCACAACATCACAGTACTACGTCAGTATTAAAAGTAATTTGTTTTAAAAACATTTTACTGTACACATTACATATACATACACATGTGCATGCTAATA-TTT-AGTCT-CTCCTTGTAAATATTCATACATACATGCTATGTATTATTGTGCATTCATTTATTTTCCATACGATAAGTTAAAGCTCGTATTAATTATCATTAATTTTACATATTACATAATATGTATGCTCTTACATATTATATATCCCCTAT-AATCCTACCTCCATTATATCCTATGGTCGCTCCATTAGATCACGAGCTTAATCACCATGCCGCGTGAAACCAGCAACCCGCTTGGCAGGGATCCCTCTTCTCGCACCGGGCCCATA-CCTC
>AY963606.1_AATt9_Natoli_et_al_2014_popset
AAAAA-GCTTATTGTACAGTTACCACAACATCACAGTACTACGTCAGTATTAAAAGTAATTTGTTTTAAAAACATTTTACTGTACACATTACATATACATACACATGTGCATGCTAATA-TTT-AGTCT-CTCCTTGTAAATATTCATACATACATGCTATGTATTATTGTGCATTCATTTATTTTCCATACGATAAGTTAAAGTCCGTATTAATTATCATTAATTTTACATATTACATAATATGTATGCTCTTACATATTATATATCCCCTATCAATCTTACCTCCATTATATTCTATGGTCGCTCCATTAGATCACGAGCTTAATCACCATGCCGCGTGAAACCAGCAACCCGCTTGGCAGGGATCCCTCTTCTCGCACCGGGCCCATA-CCTC
>AY963607.1_AATt13_Natoli_et_al_2014_popset
AAAAA-GCTTATTGTACAGTTACCACAACACCACAGTACTACGTCAGTATTAAAAGTAATTTGTTTTAAAAACATTTTACTGTACACATTACATATACATACACATGCGCATGCTAATA-TTT-AGTCT-CTCCTTGTAAATATTCATATATACATGCTATGTATTATTGTGCATTCATTTATTTTCCATACGATAAGTTAAAGCCCGTATTAATTATCATTAATTTTACATATTACATAATATGTATGCTCTTACATATTATATCTCCCCTATCAATTCTACCTCCATTATATCCTATGGTCACTCCATTAGATCACGAGCTTAATCACCATGCCGCGTGAAACCAGCAACCCGCTCGGCAGGGATCCCTCTTCTCGCACCGGGCCCATA-TCTC
>AY963608.1_AATt14_Natoli_et_al_2014_popset
AAAAAAGCTTATTGTACAGTTACCACAACATCACAGTACTACGTCAGTATTAAAAGTAATTTGTTTTAAAAACATTTTACTGTACACATTACATATACATACACGTGTGCATGCTAATA-TTT-AGTCT-CTCCTTGTAAATATTCATATATACATGCTATGTATTATTGTGCATTCATTTATTTTCCATACGATAAGTTAAAGCCCGTATTAATTATCATTAATTTTACATATTACATAATATGTATGCTCTTACATATTATATCTCCCCTATCAATCCTATCTCCATTATATCCTATGGTCGCTCCATTAGATCACGAGCTTAATCACCATGCCGCGTGAAACCAGCAACCCGCTCGGCAGGGATCCCTCTTCTCGCACCGGGCCCATA-CTTC
>AY963609.1_AAT24_Natoli_et_al_2014_popset
AAAAA-GCTTATTGTACAGTTACCACAACATCACAGTACTACGTCAGTATTAAAAGTAATTTGTTTTAAAAACATTTTACTGTACACATTACATATACATACACATGTGCATGCTAATA-TTT-AGTCT-CTCCTTGTAAATATTCATACATACATGCTATGTATTATTGTGCATTCATTTATTTTCCATACGATAAGTTAAAGCCCGTATTAATTATCATTAATTTTACATATTACATAATATGTATGCTCTTACATATTATATATCCCCTATCAATCTTACCTCCATTATATCCTATGGTCGCTCCATTAGATCACGAGCTTAATCACCATGCCGCGTGAAACCAGCAACCCGCTTGGCAGGGATCCCTCTTCTCGCACCGGGCCCATA-CCTC
>AY963610.1_AATt25_Natoli_et_al_2014_popset
AAAAAAGCTTATTGTACAGTTACCACAACATCACAGTACTACGTCAGTATTAAAAGTAATTTGTTTTAAAAACATTTTACTGTACACATTACATATACATACACATGTGCATGCTAATA-TTT-AGTCT-CTCCTTGTAAATATTCATATATACATGCTATGTATTATTGTGCATTCATTTATTTTCCATACGATAAGTTAAAGCTCGTATTAATTATCATTAATTTTACATATTACATAATATGTATGCTCTTACATATTATACCTCCACTATCAATTCTATCTCCATTATATCCTATGGTCACTCCATTAGATCACGAGCTTAATCACCATGCCGCGTGAAACCAGCAACCCGCTCGGCAGGGATCCCTCTTCTCGCACCGGGCCCATA-CTTC
>AY963611.1_AATt2_Natoli_et_al_2014_popset_network
AAAAA-GCTTATTGTACAGTTACCACAACATCACAGTACTACGTCAGTATTAAAAGTAATTTGTTTTAAAAACATTTTACTGTACACATTACATATACATACACATGTGCATGCTAATA-TTT-AGTCT-CTCCTTGTAAATATTCATACATACATGCTATGTATTATTGTGCATTCATTTATTTTCCATACGATAAGTTAAAGCCCGTATTAATTATCATTAATTTTACATATTACATAATATGTATGCTCTTACATATTATATATCCCCTATCAATCTTACCTCCATTATATTCTATGGTCGCTCCATTAGATCACGAGCTTAATCACCATGCCGCGTGAAACCAGCAACCCGCTTGGCAGGGATCCCTCTTCTCGCACCGGGCCCATA-CCTC
>AY963612.1_AATt3_Natoli_et_al_2014_popset
AAAAA-GCTTATTGTACAGTTACCACAACATCACAGTACTACGTCAGTATTAAAAGTAATTTGTTTTAAAAACATTTTACTGTACACATTACATATACATACACATGTGCATGCTAATA-TTT-AGTCT-CTCCTTGTAAATATTCATACATACATGCTATGTATTATTGTGCATTCATTTATTTTCCATACGATAAGTTAAAGCCCGTATTAATTATCATTAATTTTACATATTACATAATATGTATGCTCTTACATATTATATATCCCCTACCAATCCTACCTCCATTATATCCTATGGTCACTCCATTAGATCACGAGCTTAATCACCATGCCGCGTGAAACCAGCAACCCGCTCGGCAGGGATCCCTCTTCTCGCACCGGGCCCATA-TCTC
>AY963613.1_AATt16_Natoli_et_al_2014_popset
AAAAA-GCTTATTGTACAGTTACCACAACATCACAGTACTACGTCAGTATTAAAAGTAATTTGTTTTAAAAACATTTTACTGTACACATTACATATACATACACATGCGCATGCTAATA-TTT-AGTCT-CTCCTTGTAAATATTCATATATACATGCTATGTATTATTGTGCATTCATTTATTTTCCATACGATAAGTTAAAGCCCGTATTAATTATCATTAATTTTACATATTACATAATATGTATGCTCTTACATATTATATCTCCCCTATCAATTCTACCTCCATTATATCCTATGGTCACTCCATTAGATCACGAGCTTAATCACCATGCCGCGTGAAACCAGCAACCCGCTCGGCAGGGATCCCTCTTCTCGCACCGGGCCCATA-TCTC
>AY963614.1_AATt17_Natoli_et_al_2014_popset
AAAAAAGCTTATTGTACAGTTACCACAACATCACAGTACTACGTCAGTATTAAAAGTAATTTGTTTTAAAAACATTTTACTGTACACATTACATATACATACACGTGTGCATGCTAATA-TTT-AGTCT-CTCCTTGTAAATATTCATATATACATGCTATGTATTATTGTGCATTCATTTATTTTCCATACGATAAGTTAAAGCCCGTATTAATTATCATTAATTTTACATATTACATAATATGTATGCTCTTACATATTATATTTCCCCTATCAATCCTACCTCCATTATATCCTATGGTCACTCCATTAGATCACGAGCTTAATCACCATGCCGCGTGAAACCAGCAACCCGCTCGGCAGGGATCCCTCTTCTCGCACCGGGCCCATA-CTTC
>AY963615.1_AAT43a_Natoli_et_al_2014_popset
AAAAA-GCTTATTGTACAGTTACCACAACATCACAGTACTACGTCAGTATTAAAAGTAATTTGTTTTAAAAACATTTTACTGTACACATTACATATACATACACATGTGCATGCTAATA-TTT-AGTCT-CTCCTTGTAAATATTCATACATACATGCTATGTATTATTGTGCATTCATTTATTTTCCATACGATAAGTTAAAGCCCGTATTAATTATCATTAATTTTACATATTACATAATATGCATGCTCTTACATATTATATATCCCCTATCAATCCTACCTCCATTATATCCTATGGTCACTCCATTAGATCACGAGCTTAATCACCATGCCGCGTGAAACCAGCAACCCGCTCGGCAGGGATCCCTCTTCTCGCACCGGGCCCATA-TCTC
>AY963616.1_AAT47_Natoli_et_al_2014_popset
AAAAAAGCTTATTGTACAGTTACCACAACATCACAGTACTATGTCAGTATTAAAAGTAATTTGTTTTAAAAACATTTTACTGTACACATTACATATACATACACATGTGCATGCTAATA-TTT-AGTCT-CTCCTTGTAAATATTCATACATACATGCTATGTATTATTGTGCATTCATTTATTTTCCATACGATAAGTTAAAGCCCGTATTAATTATCATTAATTTTACATATTACATAATATGCATGCTCTTACATATTATATATCCCCTATCAATCCTATCTCCATTATATCCTATGGTCGCTCCATTAGATCACGAGCTTAATCACCATGCCGCGTGAAACCAGCAACCCGCTTGGCAGGGATCCCCCTTCTCGCACCGGGCCCATA-TCTC
>AY963617.1_ENA_TTR8_Natoli_et_al_2014_popset
AAAAA-GCTTATTGTACAGTTACCACAACATCACAGTACTACGTCAGTATTAAAAGTAATTTGTTTTAAAAACATTTTACTGTACACATTACATATACATACACATGTGCATGCTAATA-TTT-AGTCT-CTCCTTGTAAATATTCATACATACATGCTATGTATTATTGTGCATTCATTTATTTTCCATACGATAAGTTAAAGCTCGTATTAATTGTCATTAATTTTACATATTACATAATATGTATGCTCTTACATATTATATATCCCCTAT-AATCTTACCTCCATTATATCCTATGGTCGCTCCATTAGATCACGAGCTTAATCACCATGCCGCGTGAAACCAGCAACCCGCTTGGCAGGGATCCCTCTTCTCGCACCGGGCCCATA-CCTC
>AY963618.1_AAT49_Natoli_et_al_2014_popset_network
AAAAA-GCTTATTGTACAGTTACCACAACATCACAGTACTACGTCAGTATTAAAAGTAATTTGTTTTAAAAACATTTTACTGTACACATTACATATACATACACATGTGCATGCTAATA-TTT-AGTCT-CTCCTTGTAAATATTCATACATACATGCTATGTATTATTGTGCATTCATTTATTTTCCATACGATAAGTTAAAGCTCGTATTAATTATCATTAATTTTACATATTACATAATATGTATGCTCTTACATATTATATATCCCCTAT-AATCTTACCTCCATTATATCCTATGGTCGCTCCATTAGATCACGAGCTTAATCACCATGCCGCGTGAAACCAGCAACCCGCTTGGCAGGGATCCCTCTTCTCGCACCGGGCCCATA-CCTC
>AY963619.1_AAT50_Natoli_et_al_2014_popset
AAAAA-GCTTATTGTACAGTTACCACAACATCACAGTACTACGTCAGTATTAAAAGTAATTTGTTTTAAAAACATTTTACTGTACACATTACATACACATACACATGTGCATGCTAATA-TTT-AGTCT-CTCCTTGTAAATATTCATACATACATGCTATGTATTATTGTGCATTCATTTATTTTCCATACGATAAGTTAAAGCTCGTATTAATTATCATTAATTTTACATATTACATAATATGCATGCTCTTACATATTATATGTCCCCTATCAATTCTACCTCCATTATATCCTATGGTCGCTCCATTAGATCACGAGCTTAATCACCATGCCGCGTGAAACCAGCAACCCGCTTGGCAGGGATCCCCCTTCTCGCACCGGGCCCATA-TATC
>AY963620.1_AAT54_Natoli_et_al_2014_popset
AAAAA-GCTTATTGTACAGTTACCACAACATCACAGTACTACGTCAGTATTAAAAGTAATTTGTTTTAAAAACATTTTACTGTACACATTACATATACATACACATGTGCATGCTAATA-TTT-AGTCT-CTCCTTGTAAATATTCATACATACATGCTATGTATTATTGTGCATTCATTTATTTTCCATACGATAAGTTAAAGCCCGTATTAATTATCATTAATTTTACATATTACATAATATGTATGCTCTTACATATTATATATCCCCTAT-AATTTTACCTCCATTATATCCTATGGTCGCTCCATTAGATCACGAGCTTAATCACCATGCCGCGTGAAACCAGCAACCCGCTTGGCAGGGATCCCTCTTCTCGCACCGGGCCCATA-TCTC
>AY963621.1_TtAL5_Natoli_et_al_2014_popset
AAAAA-GCTTATTGTACAGTTACCACAACATCACAGTACTACGTCAGTATTAAAAGTAATTTGTTTTAAAAACATTTTACTGTACACATTACATATACATACACATGTGCATGCTAATA-TTT-AGTCT-CTCCTCGTAAATATTCATACATACATGCTATGTATTATTGTGCATTCATTTATTTTCCATACGATAAGTTAAAGCCCGTATTAATTATCATTAATTTTACATATTACATAATATGTATGCTCTTACATATTATATATCCCCTAT-AATTTTACCTCCATTATATCCTATGGTCGCTCCATTAGATCACGAGCTTAATCACCATGCCGCGTGAAACCAGCAACCCGCTTGGCAGGGATCCCTCTTCTCGCACCGGGCCCATA-CCTC
>AY963622.1_TtAL6_Natoli_et_al_2014_popset_network
AAAAA-GCTTATTGTACAGTTACCACAACATCACAGTACTACGTCAGTATTAAAAGTAATTTGTTTTAAAAACATTTTACTGTACACATTACATACACATACACATGTGCATGCTAATA-TTT-AGTCT-CTCCTTGTAAATATTCATACATACATGCTATGTATTATTGTGCATTCATTTATTTTCCATACGATAAGTTAAAGCTCGTATTAATTATCATTAATTTTACATATTACATAATATGCATGCTCTTACATATTATATATCCCCTATCAATTCTACCTCCATTATATCCTATGGTCGCTCCATTAGATCACGAGCTTAATCACCATGCCGCGTGAAACCAGCAACCCGCTTGGCAGGGATCCCCCTTCTCGCACCGGGCCCATA-CATC
>AY963623.1_TtAL9_Natoli_et_al_2014_popset
AAAAA-GCTTATTGTACAGTTACCACAACATCACAGTACTACGTCAGTATTAAAAGTAATTTGTTTTAAAAACATTTTACTGTACACATTACATATACATACACATGTGCATGCTAATA-TTT-AGTCT-CTCCTTGTAAATATTCATACATACATGCTATGTATTATTGTGCATTCATTTATTTTCCATACGACAAGTTAAAGCCCGTATTAATTATCATTAATTTTACATATTACATAATATGTATGCTCTTACATATTATATATCCCCTATCAATCTTACCTCCATTATATCCTATGGTCGCTCCATTAGATCACGAGCTTAATCACCATGCCGCGTGAAACCAGCAACCCGCTTGGCAGGGATCCCTCTTCTCGCACCGGGCCCATA-CCTC
>AY963624.1_TtAL14_Natoli_et_al_2014_popset
AAAAA-GCTTATTGTACAGTTACCACAACACCACAGTACTACGTCAGTATTAAAAGTAATTTGTTTTAAAAACATTTTACTGTACACATTACATATACATACACATGCGCATGCTAATA-TTT-AGTCT-CTCCTTGTAAATATTCATATATACATGCTATGTATTATTGTGCATTCATTTATTTTCCATACGATAAGTTAAAGCTCGTATTAATTATCATTAATTTTACATATTACATAATATGTATGCTCTTACATATTATATCTCCTCTATCAATCCTATCTCCATTATATCCTATGGTCACTCCATTAGATCACGAGCTTAATCACCATGCCGCGTGAAACCAGCAACCCGCTCGGCAGGGATCCCTCTTCTCGCACCGGGCCCATA-TCTC
>AY963625.1_TtAL16_Natoli_et_al_2014_popset
AAAAA-GCTTATTGTACAGTTACCACAACATCACAGTACTACGTCAGTATTAAAAGTAATTTGTTTTAAAAACATTTTACTGTACACATTACATATACATACACATGTGCATGCTAATA-TTT-AGTCT-CTCCTTGTAAATATTCATACATACATGCTATGTATTATTGTGCATTCATTTATTTTCCATACGATAAGTTAAAGCCCGTATTAATTATCATTAATTTTACATATTACATAATATGCATGCTCTTACATATTATATATCCCCTATCAATCCTACCTCCATTATATCCTATGGTCGCTCCATTAGATCACGAGCTTAATCACCATGCCGCGTGAAACCAGCAACCCGCTTGGCAGGGATCCCTCTTCTCGCACCGGGCCCATA-TCTC
>AY963626.1_TTR1_Natoli_et_al_2014_popset
AAAAA-GCTTATTGTACAGTTACCACAACATCACAGTACTACGTCAGTATTAAAAGTAATTTGTTTTAAAAACATTTTACTGTACACATTACATATACATACACATGTGCATGCTAATA-TTT-AGTCT-CTCCTTGTAAATATTCATACATACATGCTATGTATTATTGTGCATTCATTTATTTTCCATACGATAAGTTAAAGCCCGTATTAATTATCATTAATTTTACATATTACATAATATGTATGCTCTTACATATTATATATCCCCTATCAATCTTACCTCCATTATATTCTATGGTCGCTCCATTAGATCACGAGCTTAATCACCATGCCGCGTGAAACCAGCAACCCGCTCGGCAGGGATCCCTCTTCTCGCACCGGGCCCATA-CCCC
>DQ525357.1_Azores_TT071_Querouil_et_al_2007_popset
AAAAA-GCTTATTGTACAGTTACCACAACACCACAGTACTACGTCAGTATTAAAAGTAATTTGTTTTAAAAACATTTTACTGTACACATTACATATACATACACATGCGCATGCTAATA-TTT-AGTCT-CTCCTTGTAAATATTCATATATACATGCTATGTATTATTGTGCATTCATTTATTTTCCATACGATAAGTTAAAGCTCGTATTAATTATCATTAATTTTACATATTACATAATATGTATGCTCTTACATATTATATCTCCTCTATCAATCCTATCTCCATTATATCCTATGGTCACTCCATTAGATCACGAGCTTAATCACCATGCCGCGTGAAACCAGCAACCCGCTCGGCAGGGATCCCTCTTCTCGCACCGGGCCCATA-TCTC
>DQ525358.1_TT083_Querouil_et_al_2007_popset_network
AAAAA-GCTTATTGTACAGTTACCACAACACCACAGTACTACGTCAGTATTAAAAGTAATTTGTTTTAAAAACATTTTACTGTACACATTACATATACATACACATGCGCATGCTAATA-TTT-AGTCT-CTCCTTGTAAATATTCATATATACATGCTATGTATTATTGTGCATTCATTTATTTTCCATACGATAAGTTAAAGCCCGTATTAATTATCATTAATTTTACATATTACATAATATGCATGCTCTTACATATTATATCTCCCCTATCAATCCTACCTCCATTATATCCTATGGTCACTCCATTAGATCACGAGCTTAATCACCATGCCGCGTGAAACCAGCAACCCGCTCGGCAGGGATCCCTCTTCTCGCACCGGGCCCATA-TCTC
>DQ525359.1_TT084_Querouil_et_al_2007_popset_network
AAAAA-GCTTATTGTACAGTTACCACAACATCACAGTACTACGTCAGTATTAAAAGTAATTTGTTTTAAAAACATTTTACTGTACACATTACATACACATACACATGTGCATGCTAATA-TTT-AGTCT-CTCCTTGTAAATATTCATACATACATGCTATGTATTATTGTGCATTCATTTATTTTCCATACGATAAGTTAAAGCTCGTATTAATTATCATTAATTTTACATATTACATAATATGCATGCTCTTACATATTATATATCCCCTATCAATTCTACCTCCATTATATCCTATGGTCGCTCCATTAGATCACGAGCTTAATCACCATGCCGCGTGAAACCAGCAACCCGCTTGGCAGGGATCCCCCTTCTCGCACCGGGCCCATA-TATC
>DQ525360.1_TT085_Querouil_et_al_2007_popset
AAAAAAGCTTATTGTACAGTTACCACAACATCACAGTACTACGTCAGTATTAAAAGTAATTTGTTTTAAAAACATTTTACTGTACACATTACATATACATACACATGTGCATGCTAATA-TTT-AGTCT-CTCCTTGTAAATATTCATATATACATGCTATGTATTATTGTGCATTCATTTATTTTCCATACGATAAGTTAAAGCTCGTATTAATTATCATTAATTTTACATATTACATAATATGTATGCTCTTACATATTATACCTCCACTATCAATCCTACTTCCATTATATCCTATGGTCACTCCATTAGATCACGAGCTTAATCACCATGCCGCGTGAAACCAGCAACCCGCTCGGCAGGGATCCCTCTTCTCGCACCGGGCCCATA-CCTC
>DQ525361.1_TT086_Querouil_et_al_2007_popset
AAAAA-GCTTATTGTACAGTTACCACAACATCACAGTACTACGTCAGTATTAAAAGTAATTTGTTTTAAAAACATTTTACTGTACACATTACATATACATACACATGTGCATGCTAATA-TTT-AGTCT-CTCCTTGTAAATATTCATACATACATGCTATGTATTATTGTGCATTCATTTATTTTCCATACGATAAGTTAAAGCCCGTATTAATTATCATTAATTTTACATATTACATAATATGTATGCTCTTACATATTATATATCCCCTATCAATCTTATCTCCATTATATTCTATGGTCGCTCCATTAGATCACGAGCTTAATCACCATGCCGCGTGAAACCAGCAACCCGCTCGGCAGGGATCCCTCTTCTCGCACCGGGCCCATA-CCTC
>DQ525362.1_TT087_Querouil_et_al_2007_popset
AAAAA-GCTTATTGTACAGTTACCACAACACCACAGTACTACGTCAGTATTAAAAGTAATTTGTTTTAAAAACATTTTACTGTACACATTACATATACATACACATGCGCATGCTAATA-TTT-AGTCT-CTCCTTGTAAATATTCATATATACATGCTATGTATTATTGTGCATTCATTTATTTTCCATACGATAAGTTAAAGCTCGTATTAATTATCATTAATTTTACATATTACATAATATGTATGCTCTTACATATTATATCTCCTCTATCAATCCTATCTCCATTATATCCTATGGTCACTCCATTAGATCACGAGCTTAATCACCATGCCGCGTGAAACCAGCAACCCGCTCGGCAGGGATCCCTCTTCTCGCACCGGGCCCATA-TCTC
>DQ525363.1_Portugal_TT/54/2005_Querouil_et_al_2007_popset
AAAAA-GCTTATTGTACAGTTACCACAACATCACAGTACTACGTCAGTATTAAAAGTAATTTGTTTTAAAAACATTTTACTGTACACATTACATATACATACACATGTGCATGCTAATA-TTT-AGTCT-CTCCTTGTAAATATTCATACATACATGCTATGTATTATTGTGCATTCATTTATTTTCCATACGACAAGTTAAAGCCCGTATTAATTATCATTAATTTTACATATTACATAATATGTATGCTCTTACATATTATATATCCCCTATCAATCTTACCTCCATTATATCCTATGGTCGCTCCATTAGATCACGAGCTTAATCACCATGCCGCGTGAAACCAGCAACCCGCTTGGCAGGGATCCCTCTTCTCGCACCGGGCCCATA-CCTC
>DQ525364.1_Madeira_TTM001_Querouil_et_al_2007_popset_network
AAAAA-GCTTATTGTACAGTTACCACAACATCACAGTACTACGTCAGTATTAAAAGTAATTTGTTTTAAAAACATTTTACTGTACACATTACATATACATACACATGTGCATGCTAATA-TTT-AGTCT-CTCCTTGTAAATATTCATACATACATGCTATGTATTATTGTGCATTCATTTATTTTCCATACGATAAGTTAAAGCCCGTATTAATTATCATTAATTTTACATATTACATAATATGCATGCTCTTACATATTATATATCCCCTATCAATCCTACCTCCATTATATCCTATGGTCGCTCCATTAGATCACGAGCTTAATCACCATGCCGCGTGAAACCAGCAACCCGCTTGGCAGGGATCCCTCTTCTCGCACCGGGCCCATA-TCTC
>DQ525365.1_TTM002_Querouil_et_al_2007_popset_network
AAAAA-GCTTATTGTACAGTTACCACAACATCACAGTACTACGTCAGTATTAAAAGTAATTTGTTTTAAAAACATTTTACTGTACACATTACATATACATACACATGTGCATGCTAATA-TTT-AGTCT-CTCCTTGTAAATATTCATACATACATGCTATGTATTATTGTGCATTCATTTATTTTCCATACGATAAGTTAAAGCCCGTATTAATTATCATTAATTTTACATATTACATAATATGTATGCTCTTACATATTATATATCCCCTATCAATCTTACCTCCATTATATTCTATGGTCGCTCCATTAGATCACGAGCTTAATCACCATGCCGCGTGAAACCAGCAACCCGCTTGGCAGGGATCCCTCTTCTCGCACCGGGCCCATA-CCTC
>DQ525366.1_TTM003_Querouil_et_al_2007_popset
AAAAA-GCTTATTGTACAGTTACCACAACACCACAGTACTACGTCAGTATTAAAAGTAATTTGTTTTAAAAACATTTTACTGTACACATTACATATACATACACATGCGCATGCTAATA-TTT-AGTCT-CTCCTTGTAAATATTCATATATACATGCTATGTATTATTGTGCATTCATTTATTTTCCATACGATAAGTTAAAGCCCGTATTAATTATCATTAATTTTACATATTACATAATATGTATGCTCTTACATATTATATCTCCCCTATCAATTCTACCTCCATTATATCCTATGGTCACTCCATTAGATCACGAGCTTAATCACCATGCCGCGTGAAACCAGCAACCCGCTCGGCAGGGATCCCTCTTCTCGCACCGGGCCCATA-TCTC
>DQ525367.1_TTM004_Querouil_et_al_2007_popset_network
AAAAA-GCTTATTGTACAGTTACCACAACATCACAGTACTACGTCAGTATTAAAAGTAATTTGTTTTAAAAACATTTTACTGTACACATTACATATACATACACATGTGCATGCTAATA-TTT-AGTCT-CTCCTTGTAAATATTCATACATACATGCTATGTATTATTGTGCATTCATTTATTTTCCATACGATAAGTTAAAGCCCGTATTAATTATCATTAATTTTACATATTACATAATATGCATGCTCTTACATATTATATATCCCCTATCAATCTTACCTCCATTATATCCTATGGTCGCTCCATTAGATCACGAGCTTAATCACCATGCCGCGTGAAACCAGCAACCCGCTTGGCAGGGATCCCTCTTCTCGCACCGGGCCCATA-CCTC
>DQ525369.1_TTM006_Querouil_et_al_2007_popset
AAAAA-GCTTATTGTACAGTTACCACAACATCACAGTACTACGTCAGTATTAAAAGTAATTTGTTTTAAAAACATTTTACTGTACACATTACATATACATACACATGTGCATGCTAATA-TTT-AGTCT-CTCCTTGTAAATATTCATACATACATGCTATGTATTATTGTGCATTCATTTATTTTCCATACGATAAGTTAAAGCCCGTATTAATTATCATTAATTTTACATATTACATAATATGCATGCTCTTACATATTATATATCCCCTATCAATCCTATCTCCATTATATCCTATGGTCACTCCATTAGATCACGAGCTTAATCACCATGCCGCGTGAAACCAGCAACCCGCTTGGCAGGGATCCCTCTTCTCGCACCGGGCCCATA-TCTC
>DQ525370.1_TTM007_Querouil_et_al_2007_popset_network
AAAAA-GCTTATTGTACAGTTACCACAACATCACAGTACTACGTCAGTATTAAAAGTAATTTGTTTTAAAAACATTTTACTGTACACATTACATATACATACACATGTGCATGCTAATA-TTT-AGTCT-CTCCTTGTAAATATTCATACATACATGCTATGTATTATTGTGCATTCATTTATTTTCCATACGATAAGTTAAAGCCCGTATTAATTATCATTAATTTTACATATTACATAATATGTATGCTCTTACATATTATATATCCCCTAT-AATCCTACCTCCATTATATCCTATGGTCGCTCCATTAGATCACGAGCTTAATCACCATGCCGCGTGAAACCAGCAACCCGCTTGGCAGGGATCCCTCTTCTCGCACCGGGCCCATA-CCTC
>DQ525371.1_TTM008_Querouil_et_al_2007_popset
AAAAAAGCTTATTGTACAGTTACCACAACATCACAGTACTATGTCAGTATTAAAAGTAATTTGTTTTAAAAACATTTTACTGTACACATTACATATACATACACATGTGCATGCTAATA-TTT-AGTCT-CTCCTTGTAAATATTCATACATACATGCTATGTATTATTGTGCATTCATTTATTTTCCATACGATAAGTTAAAGCCCGTATTAATTATCATTAATTTTACATATTACATAATATGCATGCTCTTACATATTATATATCCCCTATCAATCCTATCTCCATTATATCCTATGGTCGCTCCATTAGATCACGAGCTTAATCACCATGCCGCGTGAAACCAGCAACCCGCTTGGCAGGGATCCCCCTTCTCGCACCGGGCCCATA-TCTC
>DQ525373.1_TTM010_Querouil_et_al_2007_popset_network
AAAAA-GCTTATTGTACAGTTACCACAACATCACAGTACTACGTCAGTATTAAAAGTAATTTGTTTTAAAAACATTTTACTGTACACATTACATATACATACACATGTGCATGCTAATA-TTT-AGTCT-CTCCTTGTAAATATTCATACATACATGCTATGTATTATTGTGCATTCATTTATTTTCCATACGATAAGTTAAAGCCCGTATTAATTATCATTAATTTTACATATTACATAATATGTATGCTCTTACATATTATATATCCCCTAT-AATCTTACCTCCATTATATCCTATGGTCGCTCCATTAGATCACGAGCTTAATCACCATGCCGCGTGAAACCAGCAACCCGCTTGGCAGGGATCCCTCTTCTCGCACCGGGCCCATA-CCTC
>DQ525374.1_TTM012_Querouil_et_al_2007_popset_network
AAAAA-GCTTATTGTACAGTTACCACAACATCACAGTACTACGTCAGTATTAAAAGTAATTTGTTTTAAAAACATTTTACTGTACACATTACATATACATACACATGTGCATGCTAATA-TTT-AGTCT-CTCCTTGTAAATATTCATACATACATGCTATGTATTATTGTGCATTCATTTATTTTCCATACGATAAGTTAAAGCCCGTATTAATTATCATTAATTTTACATATTACATAATATGTATGCTCTTACATATTATATATCCCCTATCAATCTTACCTCCATTATATTCTATGGTCGCTCCATTAGATCACGAGCTTAATCACCATGCCGCGTGAAACCAGCAACCCGCTTGGCAGGGATCCCTCTTCTCGCACCGGGCCCATA-CCTC
>DQ525376.1_TTM014_Querouil_et_al_2007_popset_network
AAAAA-GCTTATTGTACAGTTACCACAACATCACAGTACTACGTCAGTATTAAAAGTAATTTGTTTTAAAAACATTTTACTGTACACATTACATATACATACACATGTGCATGCTAATA-TTT-AGTCT-CTCCTTGTAAATATTCATACATACATGCTATGTATTATTGTGCATTCATTTATTTTCCATACGATAAGTTAAAGCCCGTATTAATTATCATTAATTTTACATATTACATAATATGCATGCTCTTACATATTATATATCCCCTATCAATCTTACCTCCATTATATCCTATGGTCGCTCCATTAGATCACGAGCTTAATCACCATGCCGCGTGAAACCAGCAACCCGCTTGGCAGGGATCCCTCTTCTCGCACCGGGCCCATA-CCTC
>DQ525377.1_TTM015_Querouil_et_al_2007_popset
AAAAA-GCTTATTGTACAGTTACCACAACATCACAGTACTACGTCAGTATTAAAAGTAATTTGTTTTAAAAACATTTTACTGTACACATTACATATACATACGCATGTGCATGCTAATA-TTT-AGTCT-CTCCTTGTAAATATTCATACATACATGCTATGTATTATTGTGCATTCATTTATTTTCCATACGATAAGTTAAAGCCCGTATTAATTATCATTAATTTTACATATTACATAATATGCATGCTCTTACATATTATATATCCCCTAT-AATCTTACCTCCATTATATCCTATGGTCGCTCCATTAGATCACGAGCTTAATCACCATGCCGCGTGAAACCAGCAACCCGCTTGGCAGGGATCCCTCTTCTCGCACCGGGCCCATA-CCTC
>DQ525378.1_TTM016_Querouil_et_al_2007_popset
AAAAA-GCTTATTGTACAGTTACCACAACACCACAGTACTACGTCAGTATTAAAAGTAATTTGTTTTAAAAACATTT-ACTGTACACATTACATATACATACACATGCGCATGCTAATA-TTT-AGTCT-CTCCTTGTAAATATTCATATATACATGCTATGTATTATTGTGCATTCATTTATTTTCCATACGATAAGTTAAAGCCCGTATTAATTATCATTAATTTTACATATTACATAATATGTATGCTCTTACATATTATATTTCCCCTATCAATCCCACCTCCATTATATCCTATGGTCACTCCATTAGATCACGAGCTTAATCACCATGCCGCGTGAAACCAGCAACCCGCTTGGCAGGGATCCCTCTTCTCGCACCGGGCCCATA-TCTC
>DQ525379.1_TTM019_Querouil_et_al_2007_popset_network
AAAAA-GCTTATTGTACAGTTACCACAACATCACAGTACTACGTCAGTATTAAAAGTAATTTGTTTTAAAAACATTTTACTGTACACATTACATATACATACACATGTGCATGCTAATA-TTT-AGTCT-CTCCTTGTAAATATTCATACATACATGCTATGTATTATTGTGCATTCATTTATTTTCCATACGATAAGTTAAAGCCCGTATTAATTATCATTAATTTTACATATTACATAATATGTATGCTCTTACATATTATATATCCCCTAT-AATCTTACCTCCATTATATCCTATGGTCGCTCCATTAGATCACGAGCTTAATCACCATGCCGCGTGAAACCAGCAACCCGCTTGGCAGGGATCCCTCTTCTCGCACCGGGCCCATA-CCTC
>DQ525380.1_TTM020_Querouil_et_al_2007_popset_network
AAAAA-GCTTATTGTACAGTTACCACAACATCACAGTACTACGTCAGTATTAAAAGTAATTTGTTTTAAAAACATTTTACTGTACACATTACATATACATACACATGTGCATGCTAATA-TTT-AGTCT-CTCCTTGTAAATATTCATACATACATGCTATGTATTATTGTGCATTCATTTATTTTCCATACGATAAGTTAAAGCCCGTATTAATTATCATTAATTTTACATATTACATAATATGCATGCTCTTACATATTATATATCCCCTATCAATCTTACCTCCATTATATCCTATGGTCGCTCCATTAGATCACGAGCTTAATCACCATGCCGCGTGAAACCAGCAACCCGCTTGGCAGGGATCCCTCTTCTCGCACCGGGCCCATA-CCTC
>DQ525381.1_TTM022_Querouil_et_al_2007_popset
AAAAA-GCTTATTGTACAGTTACCACAACATCACAGTACTACGTCAGTATTAAAAGTAATTTGTTTTAAAAACATTTTACTGTACACATTACATATACATACACATGTGCATGCTAATA-TTT-AGTCT-CTCCTTGTAAATATTCATACATACATGCTATGTATTATTGTGCATTCATTTATTTTCCATACGATAAGTTAAAGCTCGTATTAATTATCATTAATTTTACATATTACATAATATGCATGCTCTTACATATTATATATCCCCTATCAATCCTACTTCCATTATATCTTATGGTCACTCCATTAGATCACGAGCTTAATCACCATGCCGCGTGAAACCAGCAACCCGCTTGGCAGGGATCCCTCTTCTCGCACCGGGCCCATA-TCTC
>DQ525382.1_TM023_Querouil_et_al_2007_popset_network
AAAAA-GCTTATTGTACAGTTACCACAACATCACAGTACTACGTCAGTATTAAAAGTAATTTGTTTTAAAAACATTTTACTGTACACATTACATATACATACACATGTGCATGCTAATA-TTT-AGTCT-CTCCTTGTAAATATTCATACATACATGCTATGTATTATTGTGCATTCATTTATTTTCCATACGATAAGTTAAAGCCCGTATTAATTATCATTAATTTTACATATTACATAATATGTATGCTCTTACATATTATATATCCCCTAT-AATCTTACCTCCATTATATCCTATGGTCGCTCCATTAGATCACGAGCTTAATCACCATGCCGCGTGAAACCAGCAACCCGCTTGGCAGGGATCCCTCTTCTCGCACCGGGCCCATA-CCTC
>DQ525383.1_TTM025_Querouil_et_al_2007_popset_network
AAAAA-GCTTATTGTACAGTTACCACAACATCACAGTACTACGTCAGTATTAAAAGTAATTTGTTTTAAAAACATTTTACTGTACACATTACATATACATACACATGTGCATGCTAATA-TTT-AGTCT-CTCCTTGTAAATATTCATACATACATGCTATGTATTATTGTGCATTCATTTATTTTCCATACGATAAGTTAAAGCCCGTATTAATTATCATTAATTTTACATATTACATAATATGTATGCTCTTACATATTATATATCCCCTAT-AATCTTACCTCCATTATATCCTATGGTCGCTCCATTAGATCACGAGCTTAATCACCATGCCGCGTGAAACCAGCAACCCGCTTGGCAGGGATCCCTCTTCTCGCACCGGGCCCATA-CCTC
>DQ525384.1_TTM026_Querouil_et_al_2007_popset_network
AAAAA-GCTTATTGTACAGTTACCACAACATCACAGTACTACGTCAGTATTAAAAGTAATTTGTTTTAAAAACATTTTACTGTACACATTACATATACATACACATGTGCATGCTAATA-TTT-AGTCT-CTCCTTGTAAATATTCATACATACATGCTATGTATTATTGTGCATTCATTTATTTTCCATACGATAAGTTAAAGCCCGTATTAATTATCATTAATTTTACATATTACATAATATGTATGCTCTTACATATTATATATCCCCTAT-AATCTTACCTCCATTATATCCTATGGTCGCTCCATTAGATCACGAGCTTAATCACCATGCCGCGTGAAACCAGCAACCCGCTTGGCAGGGATCCCTCTTCTCGCACCGGGCCCATA-CCTC
>DQ525386.1_TTM028_Querouil_et_al_2007_popset
AAAAA-GCTTATTGTACAGTTACCACAACACCACAGTACTACGTCAGTATTAAAAGTAATTTGTTTTAAAAACATTTTACTGTACACATTACATATACATACACATGCGCATGCTAATA-TTT-AGTCT-CTCCTTGTAAATATTCATATATACATGCTATGTATTATTGTGCATTCATTTATTTTCCATACGATAAGTTAAAGCTCGTATTAATTTTCATTAATTTTACATATTACATAATATGTATGTTCTTACATATTATATCTCCTCTATCAATCCTATCTCCATTATATCCTATGGTCACTCCATTAGATCACGAGCTTAATCACCATGCCGCGTGAAACCAGCAACCCGCTCGGCAGGGATCCCTCTTCTCGCACCGGGCCCATA-TCTC
>DQ525387.1_TTM029_Querouil_et_al_2007_popset
AAAAA-GCTTATTGTACAGTTACCACAACACCACAGTACTACGTCAGTATTAAAAGTAATTTGTTTTAAAAACATTTTACTGTACACATTACATATACATACACATGCGCATGCTAATA-TTT-AGTCT-CTCCTTGTAAATATTCATATATACATGCTATGTATTATTGTGCATTCATTTATTTTCCATACGATAAGTTAAAGCTCGTATTAATTATCATTAATTTTACATATTACATAATATGTATGCTCTTACATATTATATCTCCTCTATCAATCCTATCTCCATTATATCCTATGGTCACTCCATTAGATCACGAGCTTAATCACCATGCCGCGTGAAACCAGCAACCCGCTCGGCAGGGATCCCTCTTCTCGCACCGGGCCCATA-TCTC
>DQ525388.1_MAdeira_TTM030_Querouil_et_al_2007_popset
AAAAA-GCTTATTGTACAGTTACCACAACATCACAGTACTACGTCAGTATTAAAAGTAATTTGTTTTAAAAACATTTTACTGTACACATTACATATACATACACATGTGCATGCTAATA-TTT-AGTCT-CTCCTTGTAAATATTCATACATACATGCTATGTATTATTGTGCATTCATTTATTTTCCATACGATAAGTTAAAGCTCGTATTAATTATCATTAATTTTACATATTACATAATATGCATGCTCTTACATATTATATATCCCCTATCAATCCTACTTCCATTATATCTTATGGTCACTCCATTAGATCACGAGCTTAATCACCATGCCGCGTGAAACCAGCAACCCGCTTGGCAGGGATCCCTCTTCTCGCACCGGGCCCATA-TCTC
>DQ073641.1_Azores_TT001_Querouil_et_al_2007_popset
AAAAA-GCTTATTGTACAGTTACCACAACACCACAGTACTACGTCAGTATTAAAAGTAATTTGTTTTAAAAACATTTTACTGTACACATTACATATACATACACATGCGCATGCTAATA-TTT-AGTCT-CTCCTTGTAAATATTCATATATACATGCTATGTATTATTGTGCATTCATTTATTTTCCATACGATAAGTTAAAGCTCGTATTAATTATCATTAATTTTACATATTACATAATATGTATGTTCTTACATATTATATCTCCTCTATCAATCCTATCTCCATTATATCCTATGGTCACTCCATTAGATCACGAGCTTAATCACCATGCCGCGTGAAACCAGCAACCCGCTCGGCAGGGATCCCTCTTCTCGCACCGGGCCCATA-TCTC
>DQ073642.1_TT002_Querouil_et_al_2007_popset_network
AAAAA-GCTTATTGTACAGTTACCACAACACCACAGTACTACGTCAGTATTAAAAGTAATTTGTTTTAAAAACATTTTACTGTACACATTACATATACATACACATGCGCATGCTAATA-TTT-AGTCT-CTCCTTGTAAATATTCATATATACATGCTATGTATTATTGTGCATTCATTTATTTTCCATACGATAAGTTAAAGCCCGTATTAATTATCATTAATTTTACATATTACATAATATGTATGCTCTTACATATTATATTTCCCCTATCAATCCTACCTCCATTATATCCTATGGTCACTCCATTAGATCACGAGCTTAATCACCATGCCGCGTGAAACCAGCAACCCGCTCGGCAGGGATCCCTCTTCTCGCACCGGGCCCATA-TCTC
>DQ073645.1_TT005_Querouil_et_al_2007_popset
AAAAA-GCTTATTGTACAGTTACCACAACACCACAGTACTACGTCAGTATTAAAAGTAATTTGTTTTAAAAACATTTTACTGTACACATTACATATACATACACATGCGCATGCTAATA-TTT-AGTCT-CTCCTTGTAAATATTCATATATACATGCTATGTATTATTGTGCATTCATTTATTTTCCATACGATAAGTTAAAGCTCGTATTAATTATCATTAATTTTACATATTACATAATATGTATGCTCTTACATATTATATCTCCTCTATCAATCCTATCTCCATTATATCCTATGGTCACTCCATTAGATCACGAGCTTAATCACCATGCCGCGTGAAACCAGCAACCCGCTCGGCAGGGATCCCTCTTCTCGCACCGGGCCCATA-TCTC
>DQ073646.1_TT006_Querouil_et_al_2007_popset
AAAAA-GCTTATTGTACAGTTACCACAACACCACAGTACTACGTCAGTATTAAAAGTAATTTGTTTTAAAAACATTT-ACTGTACACATTACATATACATACACATGCGCATGCTAATA-TTT-AGTCT-CTCCTTGTAAATATTCATATATACATGCTATGTATTATTGTGCATTCATTTATTTTCCATACGATAAGTTAAAGCCCGTATTAATTATCATTAATTTTACATATTACATAATATGTATGCTCTTACATATTATATTTCCCCTATCAATCCTACCTCCATTATATCCTATGGTCACTCCATTAGATCACGAGCTTAATCACCATGCCGCGTGAAACCAGCAACCCGCTTGGCAGGGATCCCTCTTCTCGCACCGGGCCCATA-TCTC
>DQ073647.1_TT007_Querouil_et_al_2007_popset
AAAAA-GCTTATTGTACAGTTACCACAACACCACAGTACTACGTCAGTATTAAAAGTAATTTGTTTTAAAAACATTT-ACTGTACACATTACATATACATACACATGCGCATGCTAATA-TTT-AGTCT-CTCCTTGTAAATATTCATATATACATGCTATGTATTATTGTGCATTCATTTATTTTCCATACGATAAGTTAAAGCCCGTATTAATTATCATTAATTTTACATATTACATAATATGTATGCTCTTACATATTATATTTCCCCTATCAATCCTACCTCCATTATATCCTATGGTCACTCCATTAGATCACGAGCTTAATCACCATGCCGCGTGAAACCAGCAACCCGCTTGGCAGGGATCCCTCTTCTCGCACCGGGCCCATA-TCTC
>DQ073648.1_TT008_Querouil_et_al_2007_popset_network
AAAAA-GCTTATTGTACAGTTACCACAACATCACAGTACTACGTCAGTATTAAAAGTAATTTGTTTTAAAAACATTTTACTGTACACATTACATATACATACACATGTGCATGCTAATA-TTT-AGTCT-CTCCTTGTAAATATTCATACATACATGCTATGTATTATTGTGCATTCATTTATTTTCCATACGATAAGTTAAAGCCCGTATTAATTATCATTAATTTTACATATTACATAATATGTATGCTCTTACATATTATATATCCCCTATCAATCTTATCTCCATTATATTCTATGGTCGCTCCATTAGATCACGAGCTTAATCACCATGCCGCGTGAAACCAGCAACCCGCTCGGCAGGGATCCCTCTTCTCGCACCGGGCCCATA-CCTC
>DQ073649.1_TT009_Querouil_et_al_2007_popset
AAAAA-GCTTATTGTACAGTTACCACAACATCACAGTACTACGTCAGTATTAAAAGTAATTTGTTTTAAAAACATTTTACTGTACACATTACATATACATACACATGTGCATGCTAATA-TTT-AGTCT-CTCCTTGTAAATATTCATACATACATGCTATGTATTATTGTGCATTCATTTATTTTCCATACGATAAGTTAAAGCCCGTATTAATTATCATTAATTTTACATATTACATAATATGTATGCTCTTACATATTATATATCCCCTATCAATCTTACCTCCATTATATCCTATGGTCGCTCCATTAGATCACGAGCTTAATCACCATGCCGCGTGAAACCAGCAACCCGCTTGGCAGGGATCCCTCTTCTCGCACCGGGCCCATA-TCTC
>DQ073650.1_TT010_Querouil_et_al_2007_popset
AAAAA-GCTTATTGTACAGTTACCACAACATCACAGTACTACGTCAGTATTAAAAGTAATTTGTTTTAAAAACATTTTACTGTACACATTACATATACATACGCATGTGCATGCTAATA-TTT-AGTCT-CTCCTTGTAAATATTCATACATACATGCTATGTATTATTGTGCATTCATTTATTTTCCATACGATAAGTTAAAGCCCGTATTAATTATCATTAATTTTACATATCACATAATATGTATGCTCTTACATATTATATATCCCCTAT-AATCTTACCTCCATTATATCCTATGGTCGCTCCATTAGATCACGAGCTTAATCACCATGCCGCGTGAAACCAGCAACCCGCTTGGCAGGGATCCCTCTTCTCGCACCGGGCCCATA-CCTC
>DQ073651.1_TT011_Querouil_et_al_2007_popset
AAAAA-GCTTATTGTACAGTTACCACAACACCACAGTACTACGTCAGTATTAAAAGTAATTTGTTTTAAAAACATTTTACTGTACACATTACATATACATACACATGCGCATGCTAATA-TTT-AGTCT-CTCCTTGTAAATATTCATATATACATGCTATGTATTATTGTGCATTCATTTATTTTCCATACGATAAGTTAAAGCTCGTATTAATTATCATTAATTTTACATATTACATAATATGTATGCTCTTACATATTATATCTCCTCTATCAATCCTATCTCCATTATATCCTATGGTCACTCCATTAGATCACGAGCTTAATCACCATGCCGCGTGAAACCAGCAACCCGCTCGGCAGGGATCCCTCTTCTCGCACCGGGCCCATA-TCTC
>DQ073652.1_TT012_Querouil_et_al_2007_popset_network
AAAAA-GCTTATTGTACAGTTACCACAACATCACAGTACTACGTCAGTATTAAAAGTAATTTGTTTTAAAAACATTTTACTGTACACATTACATATACATACACATGTGCATGCTAATA-TTT-AGTCT-CTCCTTGTAAATATTCATACATACATGCTATGTATTATTGTGCATTCATTTATTTTCCATACGATAAGTTAAAGCCCGTATTAATTATCATTAATTTTACATATTACATAATATGTATACTCTTACATATTATATATCCCCTATCAATCTTACCTCCATTATATCCTATGGTCGCTCCATTAGATCACGAGCTTAATCACCATGCCGCGTGAAACCAGCAACCCGCTTGGCAGGGATCCCTCTTCTCGCACCGGGCCCATA-CCTC
>DQ073653.1_TT013_Querouil_et_al_2007_popset_network
AAAAA-GCTTATTGTACAGTTACCACAACATCACAGTACTACGTCAGTATTAAAAGTAATTTGTTTTAAAAACATTTTACTGTACACATTACATATACATACACATGTGCATGCTAATA-TTT-AGTCT-CTCCTTGTAAATATTCATACATACATGCTATGTATTATTGTGCATTCATTTATTTTCCATACGATAAGTTAAAGCCCGTATTAATTATCATTAATTTTACATATTACATAATATGCATGCTCTTACATATTATATATCCCCTATCAATCTTACCTCCATTATATCCTATGGTCGCTCCATTAGATCACGAGCTTAATCACCATGCCGCGTGAAACCAGCAACCCGCTTGGCAGGGATCCCTCTTCTCGCACCGGGCCCATA-CCTC
>DQ073654.1_TT014_Querouil_et_al_2007_popset_network
AAAAA-GCTTATTGTACAGTTACCACAACATCACAGTACTACGTCAGTATTAAAAGTAATTTGTTTTAAAAACATTTTACTGTACACATTACATATACATACACATGTGCATGCTAATA-TTT-AGTCT-CTCCTTGTAAATATTCATACATACATGCTATGTATTATTGTGCATTCATTTATTTTCCATACGATAAGTTAAAGCCCGTATTAATTATCATTAATTTTACATATTACATAATATGTATGCTCTTACATATTATATATCCCCTAT-AATCTTACCTCCATTATATCCTATGGTCGCTCCATTAGATCACGAGCTTAATCACCATGCCGCGTGAAACCAGCAACCCGCTTGGCAGGGATCCCTCTTCTCGCACCGGGCCCATA-CCTC
>DQ073655.1_TT015_Querouil_et_al_2007_popset
AAAAA-GCTTATTGTACAGTTACCACAACACCACAGTACTACGTCAGTATTAAAAGTAATTTGTTTTAAAAACATTTTACTGTACACATTACATATACATACACATGCGCATGCTAATA-TTT-AGTCT-CTCCTTGTAAATATTCATATATACATGCTATGTATTATTGTGCATTCATTTATTTTCCATACGATAAGTTAAAGCCCGTATTAATTATCATTAATTTTACATATTACATAATATGTATGCTTTTACATATTATATTTCCCCTATCAATCCTACCTCCATTATATCCTATGGTCACTCCATTAGATCACGAGCTTAATCACCATGCCGCGTGAAACCAGCAACCCGCTCGGCAGGGATCCCTCTTCTCGCACCGGGCCCATA-TCTC
>DQ073656.1_TT016_Querouil_et_al_2007_popset_network
AAAAA-GCTTATTGTACAGTTACCACAACACCACAGTACTACGTCAGTATTAAAAGTAATTTGTTTTAAAAACATTTTACTGTACACATTACATATACATACACATGCGCATGCTAATA-TTT-AGTCT-CTCCTTGTAAATATTCATATATACATGCTATGTATTATTGTGCATTCATTTATTTTCCATACGATAAGTTAAAGCCCGTATTAATTATCATTAATTTTACATATTACATAATATGCATGCTCTTACATATTATATCTCCCCTATCAATCCTACCTCCATTATATCCTATGGTCACTCCATTAGATCACGAGCTTAATCACCATGCCGCGTGAAACCAGCAACCCGCTCGGCAGGGATCCCTCTTCTCGCACCGGGCCCATA-TCTC
>DQ073657.1_TT017_Querouil_et_al_2007_popset
AAAAA-GCTTATTGTACAGTTACCACAACATCACAGTACTACGTCAGTATTAAAAGTAATTTGTTTTAAAAACATTTTACTGTACACATTACATATACATACACATGTGCATGCTAATA-TTT-AGTCT-CTCCTTGTAAATATTCATACATACATGCTATGTATTATTGTGCATTCATTTATTTTCCATACGATAAGTTAAAGCTCGTATTAATTATCATTAATTTTACATATTACATAATATGCATGCTCTTACATATTATATATCCCCTATCAATCCTACTTCCATTATATCTTATGGTCACTCCATTAGATCACGAGCTTAATCACCATGCCGCGTGAAACCAGCAACCCGCTTGGCAGGGATCCCTCTTCTCGCACCGGGCCCATA-TCTC
>DQ073658.1_TT018_Querouil_et_al_2007_popset_network
AAAAA-GCTTATTGTACAGTTACCACAACACCACAGTACTACGTCAGTATTAAAAGTAATTTGTTTTAAAAACATTTTACTGTACACATTACATATACATACACATGCGCATGCTAATA-TTT-AGTCT-CTCCTTGTAAATATTCATATATACATGCTATGTATTATTGTGCATTCATTTATTTTCCATACGATAAGTTAAAGCCCGTATTAATTATCATTAATTTTACATATTACATAATATGTATGCTCTTACATATTATATTTCCCCTATCAATCCTACCTCCATTATATCCTATGGTCACTCCATTAGATCACGAGCTTAATCACCATGCCGCGTGAAACCAGCAACCCGCTCGGCAGGGATCCCTCTTCTCGCACCGGGCCCATA-TCTC
>DQ073659.1_TT019_Querouil_et_al_2007_popset_network
AAAAA-GCTTATTGTACAGTTACCACAACATCACAGTACTACGTCAGTATTAAAAGTAATTTGTTTTAAAAACATTTTACTGTACACATTACATATACATACACATGTGCATGCTAATA-TTT-AGTCT-CTCCTTGTAAATATTCATACATACATGCTATGTATTATTGTGCATTCATTTATTTTCCATACGATAAGTTAAAGCCCGTATTAATTATCATTAATTTTACATATTACATAATATGTATGCTCTTACATATTATATATCCCCTATCAATCTTACCTCCATTATATTCTATGGTCGCTCCATTAGATCACGAGCTTAATCACCATGCCGCGTGAAACCAGCAACCCGCTTGGCAGGGATCCCTCTTCTCGCACCGGGCCCATA-CCTC
>DQ073660.1_TT020_Querouil_et_al_2007_popset
AAAAA-GCTTATTGTACAGTTACCACAACACCACAGTACTACGTCAGTATTAAAAGTAATTTGTTTTAAAAACATTTTACTGTACACATTACATATACATACACATGCGCATGCTAATA-TTT-AGTCT-CTCCTTGTAAATATTCATATATACATGCTATGTATTATTGTGCATTCATTTATTTTCCATACGATAAGTTAAAGCCCGTATTAATTATCATTAATTTTACATATTACATAATATGTATGCTCTTACATATTATATCTCCCCTATCAATTCTACCTCCATTATATCCTATGGTCACTCCATTAGATCACGAGCTTAATCACCATGCCGCGTGAAACCAGCAACCCGCTCGGCAGGGATCCCTCTTCTCGCACCGGGCCCATA-TCTC
>DQ073662.1_TT022_Querouil_et_al_2007_popset
AAAAA-GCTTATTGTACAGTTACCACAACACCACAGTACTACGTCAGTATTAAAAGTAATTTGTTTTAAAAACATTT-ACTGTACACATTACATATACATACACATGCGCATGCTAATA-TTT-AGTCT-CTCCTTGTAAATATTCATATATACATGCTATGTATTATTGTGCATTCATTTATTTTCCATACGATAAGTTAAAGCCCGTATTAATTATCATTAATTTTACATATTACATAATATGTATGCTCTTACATATTATATTTCCCCTATCAATCCTACCTCCATTATATCCTATGGTCACTCCATTAGATCACGAGCTTAATCACCATGCCGCGTGAAACCAGCAACCCGCTTGGCAGGGATCCCTCTTCTCGCACCGGGCCCATA-TCTC
>DQ073663.1_TT023_Querouil_et_al_2007_popset
AAAAA-GCTTATTGTACAGTTACCACAACACCACAGTACTACGTCAGTATTAAAAGTAATTTGTTTTAAAAACATTTTACTGTACACATTACATATACATACACATGCGCATGCTAATA-TTT-AGTCT-CTCCTTGTAAATATTCATATATACATGCTATGTATTATTGTGCATTCATTTATTTTCCATACGATAAGTTAAAGCTCGTATTAATTATCATTAATTTTACATATTACATAATATGTATGTTCTTACATATTATATCTCCTCTATCAATCTTATCTCCATTATATCCTATGGTCACTCCATTAGATCACGAGCTTAATCACCATGCCGCGTGAAACCAGCAACCCGCTCGGCAGGGATCCCTCTTCTCGCACCGGGCCCATA-TCTC
>DQ073664.1_TT024_Querouil_et_al_2007_popset
AAAAA-GCTTATTGTACAGTTACCACAACATCACAGTACTACGTCAGTATTAAAAGTAATTTGTTTTAAAAACATTTTACTGTACACATTACATATACATACACATGTGCATGCTAATA-TTT-AGTCT-CTCCTTGTAAATATTCATACATACATGCTATGTATTATTGTGCATTCATTTATTTTCCATACGATAAGTTAAAGCTCGTATTAATTATCATTAATTTTACATATTACATAATATGCATGCTCTTACATATTATATATCCCCTATCAATCCTACTTCCATTATATCTTATGGTCACTCCATTAGATCACGAGCTTAATCACCATGCCGCGTGAAACCAGCAACCCGCTTGGCAGGGATCCCTCTTCTCGCACCGGGCCCATA-TCTC
>DQ073665.1_TT025_Querouil_et_al_2007_popset
AAAAA-GCTTATTGTACAGTTACCACAACATCACAGTACTACGTCAGTATTAAAAGTAATTTGTTTTAAAAACATTTTACTGTACACATTACATATACATACACATGTGCATGCTAATA-TTT-AGTCT-CTCCTTGTAAATATTCATACATACATGCTATGTATTATTGTGCATTCATTTATTTTCCATACGATAAGTTAAAGCTCGTATTAATTATCATTAATTTTACATATTACATAATATGCATGCTCTTACATATTATATATCCCCTATCAATCCTACTTCCATTATATCTTATGGTCACTCCATTAGATCACGAGCTTAATCACCATGCCGCGTGAAACCAGCAACCCGCTTGGCAGGGATCCCTCTTCTCGCACCGGGCCCATA-TCTC
>DQ073666.1_TT026_Querouil_et_al_2007_popset
AAAAA-GCTTATTGTACAGTTACCACAACATCACAGTACTACGTCAGTATTAAAAGTAATTTGTTTTAAAAACATTTTACTGTACACATTACATATACATACACATGTGCATGCTAATA-TTT-AGTCT-CTCCTTGTAAATATTCATACATACATGCTATGTATTATTGTGCATTCATTTATTTTCCATACGATAAGTTAAAGCTCGTATTAATTATCATTAATTTTACATATTACATAATATGCATGCTCTTACATATTATATATCCCCTATCAATCCTACTTCCATTATATCTTATGGTCACTCCATTAGATCACGAGCTTAATCACCATGCCGCGTGAAACCAGCAACCCGCTTGGCAGGGATCCCTCTTCTCGCACCGGGCCCATA-TCTC
>DQ073667.1_TT027_Querouil_et_al_2007_popset
AAAAA-GCTTATTGTACAGTTACCACAACACCACAGTACTACGTCAGTATTAAAAGTAATTTGTTTTAAAAACATTTTACTGTACACATTACATATACATACACATGCGCATGCTAATA-TTT-AGTCT-CTCCTTGTAAATATTCATATATACATGCTATGTATTATTGTGCATTCATTTATTTTCCATACGATAAGTTAAAGCCCGTATTAATTATCATTAATTTTACATATTACATAATATGTATGCTCTTACATATTATATTTCCCCTATCAATCCTACCTCCATTATATCCTATGGTCACTCCATTAGATCACGAGCTTAATCACCATGCCGCGTGAAACCAGCAACCCGCTCGGCAGGGATCCCTCTTCTCGCACCGGGCCCATA-TCTC
>DQ073668.1_TT028_Querouil_et_al_2007_popset
AAAAA-GCTTATTGTACAGTTACCACAACACCACAGTACTACGTCAGTATTAAAAGTAATTTGTTTTAAAAACATTTTACTGTACACATTACATATACATACACATGCGCATGCTAATA-TTT-AGTCT-CTCCTTGTAAATATTCATATATACATGCTATGTATTATTGTGCATTCATTTATTTTCCATACGATAAGTTAAAGCTCGTATTAATTTTCATTAATTTTACATATTACATAATATGTATGTTCTTACATATTATATCTCCTCTATCAATCCTATCTCCATTATATCCTATGGTCACTCCATTAGATCACGAGCTTAATCACCATGCCGCGTGAAACCAGCAACCCGCTCGGCAGGGATCCCTCTTCTCGCACCGGGCCCATA-TCTC
>DQ073669.1_TT029_Querouil_et_al_2007_popset_network
AAAAA-GCTTATTGTACAGTTACCACAACATCACAGTACTACGTCAGTATTAAAAGTAATTTGTTTTAAAAACATTTTACTGTACACATTACATACACATACACATGTGCATGCTAATA-TTT-AGTCT-CTCCTTGTAAATATTCATACATACATGCTATGTATTATTGTGCATTCATTTATTTTCCATACGATAAGTTAAAGCTCGTATTAATTATCATTAATTTTACATATTACATAATATGCATGCTCTTACATATTATATATCCCCTATCAATTCTACCTCCATTATATCCTATGGTCGCTCCATTAGATCACGAGCTTAATCACCATGCCGCGTGAAACCAGCAACCCGCTTGGCAGGGATCCCCCTTCTCGCACCGGGCCCATA-TATC
>DQ073670.1_TT030_Querouil_et_al_2007_popset_network
AAAAA-GCTTATTGTACAGTTACCACAACATCACAGTACTACGTCAGTATTAAAAGTAATTTGTTTTAAAAACATTTTACTGTACACATTACATATACATACACATGTGCATGCTAATA-TTT-AGTCT-CTCCTTGTAAATATTCATACATACATGCTATGTATTATTGTGCATTCATTTATTTTCCATACGATAAGTTAAAGCCCGTATTAATTATCATTAATTTTACATATTACATAATATGTATGCTCTTACATATTATATATCCCCTATCAATCTTACCTCCATTATATTCTATGGTCGCTCCATTAGATCACGAGCTTAATCACCATGCCGCGTGAAACCAGCAACCCGCTTGGCAGGGATCCCTCTTCTCGCACCGGGCCCATA-CCTC
>DQ073671.1_TT031_Querouil_et_al_2007_popset
AAAAA-GCTTATTGTACAGTTACCACAACATCACAGTACTACGTCAGTATTAAAAGTAATTTGTTTTAAAAACATTTTACTGTACACATTACATATACATACACATGTGCATGCTAATA-TTT-AGTCT-CTCCTTGTAAATATTCATACATACATGCTATGTATTATTGTGCATTCATTTATTTTCCATACGATAAGTTAAAGCCCGTATTAATTATCATTAATTTTACATATTACATAATATGCATGCTCTTACATATTATATATCCCCTATCAATCCTATCTCCATTATATCCTATGGTCACTCCATTAGATCACGAGCTTAATCACCATGCCGCGTGAAACCAGCAACCCGCTTGGCAGGGATCCCTCTTCTCGCACCGGGCCCATA-TCTC
>DQ073672.1_TT032_Querouil_et_al_2007_popset_network
AAAAA-GCTTATTGTACAGTTACCACAACATCACAGTACTACGTCAGTATTAAAAGTAATTTGTTTTAAAAACATTTTACTGTACACATTACATATACATACACATGTGCATGCTAATA-TTT-AGTCT-CTCCTTGTAAATATTCATACATACATGCTATGTATTATTGTGCATTCATTTATTTTCCATACGATAAGTTAAAGCCCGTATTAATTATCATTAATTTTACATATTACATAATATGTATGCTCTTACATATTATATATCCCCTAT-AATCTTACCTCCATTATATCCTATGGTCGCTCCATTAGATCACGAGCTTAATCACCATGCCGCGTGAAACCAGCAACCCGCTTGGCAGGGATCCCTCTTCTCGCACCGGGCCCATA-CCTC
>DQ073674.1_TT034_Querouil_et_al_2007_popset_network
AAAAA-GCTTATTGTACAGTTACCACAACACCACAGTACTACGTCAGTATTAAAAGTAATTTGTTTTAAAAACATTTTACTGTACACATTACATATACATACACATGCGCATGCTAATA-TTT-AGTCT-CTCCTTGTAAATATTCATATATACATGCTATGTATTATTGTGCATTCATTTATTTTCCATACGATAAGTTAAAGCCCGTATTAATTATCATTAATTTTACATATTACATAATATGCATGCTCTTACATATTATATCTCCCCTATCAATCCTACCTCCATTATATCCTATGGTCACTCCATTAGATCACGAGCTTAATCACCATGCCGCGTGAAACCAGCAACCCGCTCGGCAGGGATCCCTCTTCTCGCACCGGGCCCATA-TCTC
>DQ073675.1_TT035_Querouil_et_al_2007_popset
AAAAA-GCTTATTGTACAGTTACCACAACATCACAGTACTACGTCAGTATTAAAAGTAATTTGTTTTAAAAACATTTTACTGTACACATTACATATACATACACATGTGCATGCTAATA-TTT-AGTCT-CTCCTTGTAAATATTCATACATACATGCTATGTATTATTGTGCATTCATTTATTTTCCATACGATAAGTTAAAGCCCGTATTAATTATCATTAATTTTACATATTACATAATATGCATGCTCTTACATATTATATATCCCCTATCAATCCTACCTCCATTATATCCTATGGTCGCTCCATTAGATCACGAGCTTAATCACCATGCCGCGTGAAACCAGCAACCCGCTTGGCAGGGATCCCTCTTCTCGCACCGGGCCCATA-TCTC
>DQ073676.1_TT036_Querouil_et_al_2007_popset
AAAAA-GCTTATTGTACAGTTACCACAACACCACAGTACTACGTCAGTATTAAAAGTAATTTGTTTTAAAAACATTTTACTGTACACATTACATATACATACACATGCGCATGCTAATA-TTT-AGTCT-CTCCTTGTAAATATTCATATATACATGCTATGTATTATTGTGCATTCATTTATTTTCCATACGATAAGTTAAAGCTCGTATTAATTATCATTAATTTTACATATTACATAATATGTATGCTCTTACATATTATATCTCCTCTATCAATCCTATCTCCATTATATCCTATGGTCACTCCATTAGATCACGAGCTTAATCACCATGCCGCGTGAAACCAGCAACCCGCTCGGCAGGGATCCCTCTTCTCGCACCGGGCCCATA-TCTC
>DQ073677.1_TT037_Querouil_et_al_2007_popset_network
AAAAA-GCTTATTGTACAGTTACCACAACACCACAGTACTACGTCAGTATTAAAAGTAATTTGTTTTAAAAACATTTTACTGTACACATTACATATACATACACATGCGCATGCTAATA-TTT-AGTCT-CTCCTTGTAAATATTCATATATACATGCTATGTATTATTGTGCATTCATTTATTTTCCATACGATAAGTTAAAGCCCGTATTAATTATCATTAATTTTACATATTACATAATATGTATGCTCTTACATATTATATTTCCCCTATCAATCCTACCTCCATTATATCCTATGGTCACTCCATTAGATCACGAGCTTAATCACCATGCCGCGTGAAACCAGCAACCCGCTCGGCAGGGATCCCTCTTCTCGCACCGGGCCCATA-TCTC
>DQ073678.1_TT038_Querouil_et_al_2007_popset
AAAAAAGCTTATTGTACAGTTACCACAACATCACAGTACTACGTCAGTATTAAAAGTAATTTGTTTTAAAAACATTTTACTGTACACATTACATATACATACACATGTGCATGCTAATA-TTT-AGTCT-CTCCTTGTAAATATTCATATATACATGCTATGTATTATTGTGCATTCATTTATTTTCCATACGATAAGTTAAAGCTCGTATTAATTATCATTAATTTTACATATTACATAATATGTATGCTCTTACATATTATACCTCCACTATCAATCCTACTTCCATTATATCCTATGGTCACTCCATTAGATCACGAGCTTAATCACCATGCCGCGTGAAACCAGCAACCCGCTCGGCAGGGATCCCTCTTCTCGCACCGGGCCCATA-CCTC
>DQ073679.1_TT039_Querouil_et_al_2007_popset
AAAAA-GCTTATTGTACAGTTACCACAACACCACAGTACTACGTCAGTATTAAAAGTAATTTGTTTTAAAAACATTTTACTGTACACATTACATATACATACACATGCGCATGCTAATA-TTT-AGTCT-CTCCTTGTAAATATTCATATATACATGCTATGTATTATTGTGCATTCATTTATTTTCCATACGATAAGTTAAAGCCCGTATTAATTATCATTAATTTTACATATTACATAATATGTATGCTCTTACATATTATATCTCCCCTATCAATTCTACCTCCATTATATCCTATGGTCACTCCATTAGATCACGAGCTTAATCACCATGCCGCGTGAAACCAGCAACCCGCTCGGCAGGGATCCCTCTTCTCGCACCGGGCCCATA-TCTC
>DQ073680.1_TT040_Querouil_et_al_2007_popset
AAAAA-GCTTATTGTACAGTTACCACAACACCACAGTACTACGTCAGTATTAAAAGTAATTTGTTTTAAAAACATTTTACTGTACACATTACATATACATACACATGCGCATGCTAATA-TTT-AGTCT-CTCCTTGTAAATATTCATATATACATGCTATGTATTATTGTGCATTCATTTATTTTCCATACGATAAGTTAAAGCCCGTATTAATTATCATTAATTTTACATATTACATAATATGTATGCTCTTACATATTATATCTCCCCTATCAATTCTACCTCCATTATATCCTATGGTCACTCCATTAGATCACGAGCTTAATCACCATGCCGCGTGAAACCAGCAACCCGCTCGGCAGGGATCCCTCTTCTCGCACCGGGCCCATA-TCTC
>DQ073681.1_TT041_Querouil_et_al_2007_popset
AAAAA-GCTTATTGTACAGTTACCACAACACCACAGTACTACGTCAGTATTAAAAGTAATTTGTTTTAAAAACATTTTACTGTACACATTACATATACATACACATGCGCATGCTAATA-TTT-AGTCT-CTCCTTGTAAATATTCATATATACATGCTATGTATTATTGTGCATTCATTTATTTTCCATACGATAAGTTAAAGCTCGTATTAATTATCATTAATTTTACATATTACATAATATGTATGCTCTTACATATTATATCTCCTCTATCAATCCTATCTCCATTATATCCTATGGTCGCTCCATTAGATCACGAGCTTAATCACCATGCCGCGTGAAACCAGCAACCCGCTCGGCAGGGATCCCTCTTCTCGCACCGGGCCCATA-TCTC
>DQ073682.1_TT042_Querouil_et_al_2007_popset
AAAAA-GCTTATTGTACAGTTACCACAACACCACAGTACTACGTCAGTATTAAAAGTAATTTGTTTTAAAAACATTTTACTGTACACATTACATATACATACACATGCGCATGCTAATA-TTT-AGTCT-CTCCTTGTAAATATTCATATATACATGCTATGTATTATTGTGCATTCATTTATTTTCCATACGATAAGTTAAAGCTCGTATTAATTATCATTAATTTTACATATTACATAATATGTATGTTCTTACATATTATATCTCCTCTATCAATCCTATCTCCATTATATCCTATGGTCACTCCATTAGATCACGAGCTTAATCACCATGCCGCGTGAAACCAGCAACCCGCTCGGCAGGGATCCCTCTTCTCGCACCGGGCCCATA-TCTC
>DQ073683.1_TT043_Querouil_et_al_2007_popset_network
AAAAA-GCTTATTGTACAGTTACCACAACATCACAGTACTACGTCAGTATTAAAAGTAATTTGTTTTAAAAACATTTTACTGTACACATTACATATACATACACATGTGCATGCTAATA-TTT-AGTCT-CTCCTTGTAAATATTCATACATACATGCTATGTATTATTGTGCATTCATTTATTTTCCATACGATAAGTTAAAGCCCGTATTAATTATCATTAATTTTACATATTACATAATATGTATGCTCTTACATATTATATATCCCCTAT-AATCCTACCTCCATTATATCCTATGGTCGCTCCATTAGATCACGAGCTTAATCACCATGCCGCGTGAAACCAGCAACCCGCTTGGCAGGGATCCCTCTTCTCGCACCGGGCCCATA-CCTC
>DQ073685.1_TT045_Querouil_et_al_2007_popset
AAAAA-GCTTATTGTACAGTTACCACAACACCACAGTACTACGTCAGTATTAAAAGTAATTTGTTTTAAAAACATTT-ACTGTACACATTACATATACATACACATGCGCATGCTAATA-TTT-AGTCT-CTCCTTGTAAATATTCATATATACATGCTATGTATTATTGTGCATTCATTTATTTTCCATACGATAAGTTAAAGCCCGTATTAATTATCATTAATTTTACATATTACATAATATGTATGCTCTTACATATTATATTTCCCCTATCAATCCTACCTCCATTATATCCTATGGTCACTCCATTAGATCACGAGCTTAATCACCATGCCGCGTGAAACCAGCAACCCGCTTGGCAGGGATCCCTCTTCTCGCACCGGGCCCATA-TCTC
>DQ073686.1_TT046_Querouil_et_al_2007_popset_network
AAAAA-GCTTATTGTACAGTTACCACAACATCACAGTACTACGTCAGTATTAAAAGTAATTTGTTTTAAAAACATTTTACTGTACACATTACATATACATACACATGTGCATGCTAATA-TTT-AGTCT-CTCCTTGTAAATATTCATACATACATGCTATGTATTATTGTGCATTCATTTATTTTCCATACGATAAGTTAAAGCCCGTATTAATTATCATTAATTTTACATATTACATAATATGTATGCTCTTACATATTATATATCCCCTAT-AATCCTACCTCCATTATATCCTATGGTCGCTCCATTAGATCACGAGCTTAATCACCATGCCGCGTGAAACCAGCAACCCGCTTGGCAGGGATCCCTCTTCTCGCACCGGGCCCATA-CCTC
>DQ073687.1_TT047_Querouil_et_al_2007_popset_network
AAAAA-GCTTATTGTACAGTTACCACAACATCACAGTACTACGTCAGTATTAAAAGTAATTTGTTTTAAAAACATTTTACTGTACACATTACATATACATACACATGTGCATGCTAATA-TTT-AGTCT-CTCCTTGTAAATATTCATACATACATGCTATGTATTATTGTGCATTCATTTATTTTCCATACGATAAGTTAAAGCCCGTATTAATTATCATTAATTTTACATATTACATAATATGTATGCTCTTACATATTATATATCCCCTATCAATCTTACCTCCATTATATTCTATGGTCGCTCCATTAGATCACGAGCTTAATCACCATGCCGCGTGAAACCAGCAACCCGCTTGGCAGGGATCCCTCTTCTCGCACCGGGCCCATA-CCTC
>DQ073688.1_TT048_Querouil_et_al_2007_popset
AAAAA-GCTTATTGTACAGTTACCACAACACCACAGTACTACGTCAGTATTAAAAGTAATTTGTTTTAAAAACATTTTACTGTACACATTACATATACATACACATGCGCATGCTAATA-TTT-AGTCT-CTCCTTGTAAATATTCATATATACATGCTATGTATTATTGTGCATTCATTTATTTTCCATACGATAAGTTAAAGCTCGTATTAATTATCATTAATTTTACATATTACATAATATGTATGCTCTTACATATTATATCTCCTCTATCAATCCCATCTCCATTATATCCTATGGTCACTCCATTAGATCACGAGCTTAATCACCATGCCGCGTGAAACCAGCAACCCGCTCGGCAGGGATCCCTCTTCTCGCACCGGGCCCATA-TCTC
>DQ073689.1_TT049_Querouil_et_al_2007_popset
AAAAA-GCTTATTGTACAGTTACCACAACACCACAGTACTACGTCAGTATTAAAAGTAATTTGTTTTAAAAACATTTTACTGTACACATTACATATACATACACATGCGCATGCTAATA-TTT-AGTCT-CTCCTTGTAAATATTCATATATACATGCTATGTATTATTGTGCATTCATTTATTTTCCATACGATAAGTTAAAGCTCGTATTAATTATCATTAATTTTACATATTACATAATATGTATGCTCTTACATATTATATCTCCTCTATCAATCCTATCTCCATTATATCCTATGGTCACTCCATTAGATCACGAGCTTAATCACCATGCCGCGTGAAACCAGCAACCCGCTCGGCAGGGATCCCTCTTCTCGCACCGGGCCCATA-TCTC
>DQ073690.1_TT050_Querouil_et_al_2007_popset_network
AAAAA-GCTTATTGTACAGTTACCACAACACCACAGTACTACGTCAGTATTAAAAGTAATTTGTTTTAAAAACATTTTACTGTACACATTACATATACATACACATGCGCATGCTAATA-TTT-AGTCT-CTCCTTGTAAATATTCATATATACATGCTATGTATTATTGTGCATTCATTTATTTTCCATACGATAAGTTAAAGCCCGTATTAATTATCATTAATTTTACATATTACATAATATGCATGCTCTTACATATTATATCTCCCCTATCAATCCTACCTCCATTATATCCTATGGTCACTCCATTAGATCACGAGCTTAATCACCATGCCGCGTGAAACCAGCAACCCGCTCGGCAGGGATCCCTCTTCTCGCACCGGGCCCATA-TCTC
>DQ073691.1_TT051_Querouil_et_al_2007_popset_network
AAAAA-GCTTATTGTACAGTTACCACAACATCACAGTACTACGTCAGTATTAAAAGTAATTTGTTTTAAAAACATTTTACTGTACACATTACATATACATACACATGTGCATGCTAATA-TTT-AGTCT-CTCCTTGTAAATATTCATACATACATGCTATGTATTATTGTGCATTCATTTATTTTCCATACGATAAGTTAAAGCCCGTATTAATTATCATTAATTTTACATATTACATAATATGTATGCTCTTACATATTATATATCCCCTATCAATCTTACCTCCATTATATTCTATGGTCGCTCCATTAGATCACGAGCTTAATCACCATGCCGCGTGAAACCAGCAACCCGCTTGGCAGGGATCCCTCTTCTCGCACCGGGCCCATA-CCTC
>DQ073692.1_TT052_Querouil_et_al_2007_popset
AAAAA-GCTTATTGTACAGTTACCACAACATCACAGTACTACGTCAGTATTAAAAGTAATTTGTTTTAAAAACATTTTACTGTACACATTACATATACATACACATGTGCATGCTAATA-TTT-AGTCT-CTCCTTGTAAATATTCATACATACATGCTATGTATTATTGTGCATTCATTTATTTTCCATACGACAAGTTAAAGCCCGTATTAATTATCATTAATTTTACATATTACATAATATGTATGCTCTTACATATTATATATCCCCTATCAATCTTACCTCCATTATATCCTATGGTCGCTCCATTAGATCACGAGCTTAATCACCATGCCGCGTGAAACCAGCAACCCGCTTGGCAGGGATCCCTCTTCTCGCACCGGGCCCATA-CCTC
>DQ073693.1_TT053_Querouil_et_al_2007_popset
AAAAA-GCTTATTGTACAGTTACCACAACATCACAGTACTACGTCAGTATTAAAAGTAATTTGTTTTAAAAACATTTTACTGTACACATTACATATACATACACATGTGCATGCTAATA-TTT-AGTCT-CTCCTTGTAAATATTCATACATACATGCTATGTATTATTGTGCATTCATTTATTTTCCATACGATAAGTTAAAGTCCGTATTAATTATCATTAATTTTACATATTACATAATATGCATGCTCTTACATATTATATATCCCCTATCAATCTTACCTCCATTATATTCTATGGTCGCTCCATTAGATCACGAGCTTAATCACCATGCCGCGTGAAACCAGCAACCCGCTTGGCAGGGATCCCTCTTCTCGCACCGGGCCCATA-CCTC
>DQ073694.1_TT054_Querouil_et_al_2007_popset
AAAAA-GCTTATTGTACAGTTACCACAACACCACAGTACTACGTCAGTATTAAAAGTAATTTGTTTTAAAAACATTTTACTGTACACATTACATATACATACACATGCGCATGCTAATA-TTT-AGTCT-CTCCTTGTAAATATTCATATATACATGCTATGTATTATTGTGCATTCATTTATTTTCCATACGATAAGTTAAAGCTCGTATTAATTATCATTAATTTTACATATTACATAATATGTATGCTCTTACATATTATATCTCCTCTATCAATCCTATCTCCATTATATCCTATGGTCACTCCATTAGATCACGAGCTTAATCACCATGCCGCGTGAAACCAGCAACCCGCTCGGCAGGGATCCCTCTTCTCGCACCGGGCCCATA-TCTC
>DQ073695.1_TT055_Querouil_et_al_2007_popset_network
AAAAA-GCTTATTGTACAGTTACCACAACATCACAGTACTACGTCAGTATTAAAAGTAATTTGTTTTAAAAACATTTTACTGTACACATTACATATACATACACATGTGCATGCTAATA-TTT-AGTCT-CTCCTTGTAAATATTCATACATACATGCTATGTATTATTGTGCATTCATTTATTTTCCATACGATAAGTTAAAGCCCGTATTAATTATCATTAATTTTACATATTACATAATATGTATACTCTTACATATTATATATCCCCTATCAATCTTACCTCCATTATATCCTATGGTCGCTCCATTAGATCACGAGCTTAATCACCATGCCGCGTGAAACCAGCAACCCGCTTGGCAGGGATCCCTCTTCTCGCACCGGGCCCATA-CCTC
>DQ073696.1_TT056_Querouil_et_al_2007_popset
AAAAA-GCTTATTGTACAGTTACCACAACACCACAGTACTACGTCAGTATTAAAAGTAATTTGTTTTAAAAACATTTTACTGTACACATTACATATACATACACATGCGCATGCTAATA-TTT-AGTCT-CTCCTTGTAAATATTCATATATACATGCTATGTATTATTGTGCATTCATTTATTTTCCATACGATAAGTTAAAGCTCGTATTAATTATCATTAATTTTACATATTACATAATATGTATGTTCTTACATATTATATCTCCTCTATCAATCTTATCTCCATTATATCCTATGGTCACTCCATTAGATCACGAGCTTAATCACCATGCCGCGTGAAACCAGCAACCCGCTCGGCAGGGATCCCTCTTCTCGCACCGGGCCCATA-TCTC
>DQ073697.1_TT057_Querouil_et_al_2007_popset
AAAAA-GCTTATTGTACAGTTACCACAACACCACAGTACTACGTCAGTATTAAAAGTAATTTGTTTTAAAAACATTTTACTGTACACATTACATATACATACACATGCGCATGCTAATA-TTT-AGTCT-CTCCTTGTAAATATTCATATATACATGCTATGTATTATTGTGCATTCATTTATTTTCCATACGATAAGTTAAAGCTCGTATTAATTATCATTAATTTTACATATTACATAATATGTATGCTCTTACATATTATATCTCCTCTATCAATCCTATCTCCATTATATCCTATGGTCACTCCATTAGATCACGAGCTTAATCACCATGCCGCGTGAAACCAGCAACCCGCTCGGCAGGGATCCCTCTTCTCGCACCGGGCCCATA-TCTC
>DQ073698.1_TT058_Querouil_et_al_2007_popset
AAAAA-GCTTATTGTACAGTTACCACAACATCACAGTACTACGTCAGTATTAAAAGTAATTTGTTTTAAAAACATTTTACTGTACACATTACATATACATACACATGTGCATGCTAATA-TTT-AGTCT-CTCCTTGTAAATATTCATACATACATGCTATGTATTATTGTGCATTCATTTATTTTCCATACGATAAGTTAAAGCCCGTATTAATTATCATTAATTTTACATATTACATAATATGTATGCTCTTACATATTATATATCCCCTAT-AATTTTACCTCCATTATATCCTATGGTCGCTCCATTAGATCACGAGCTTAATCACCATGCCGCGTGAAACCAGCAACCCGCTTGGCAGGGATCCCTCTTCTCGCACCGGGCCCATA-CCTC
>DQ073700.1_TT060_Querouil_et_al_2007_popset
AAAAA-GCTTATTGTACAGTTACCACAACATCACAGTACTACGTCAGTATTAAAAGTAATTTGTTTTAAAAACATTTTACTGTACACATTACATATACATACACATGTGCATGCTAATA-TTT-AGTCT-CTCCTTGTAAATATTCATACATACATGCTATGTATTATTGTGCATTCATTTATTTTCCATACGATAAGTTAAAGCCCGTATTAATTATCATTAATTTTACATATTACATAATATGTATGCTCTTACATATTATATATCCCCTAT-AATTTTACCTCCATTATATCCTATGGTCGCTCCATTAGATCACGAGCTTAATCACCATGCCGCGTGAAACCAGCAACCCGCTTGGCAGGGATCCCTCTTCTCGCACCGGGCCCATA-CCTC
>DQ073701.1_TT061_Querouil_et_al_2007_popset_network
AAAAA-GCTTATTGTACAGTTACCACAACACCACAGTACTACGTCAGTATTAAAAGTAATTTGTTTTAAAAACATTTTACTGTACACATTACATATACATACACATGCGCATGCTAATA-TTT-AGTCT-CTCCTTGTAAATATTCATATATACATGCTATGTATTATTGTGCATTCATTTATTTTCCATACGATAAGTTAAAGCCCGTATTAATTATCATTAATTTTACATATTACATAATATGCATGCTCTTACATATTATATCTCCTCTATCAATCCTACCTCCATTATATCCTATGGTCACTCCATTAGATCACGAGCTTAATCACCATGCCGCGTGAAACCAGCAACCCGCTCGGCAGGGATCCCTCTTCTCGCACCGGGCCCATA-TCTC
>DQ073702.1_TT063_Querouil_et_al_2007_popset_network
AAAAA-GCTTATTGTACAGTTACCACAACATCACAGTACTACGTCAGTATTAAAAGTAATTTGTTTTAAAAACATTTTACTGTACACATTACATATACATACACATGTGCATGCTAATA-TTT-AGTCT-CTCCTTGTAAATATTCATACATACATGCTATGTATTATTGTGCATTCATTTATTTTCCATACGATAAGTTAAAGCCCGTATTAATTATCATTAATTTTACATATTACATAATATGTATACTCTTACATATTATATATCCCCTATCAATCTTACCTCCATTATATCCTATGGTCGCTCCATTAGATCACGAGCTTAATCACCATGCCGCGTGAAACCAGCAACCCGCTTGGCAGGGATCCCTCTTCTCGCACCGGGCCCATA-CCTC
>DQ073703.1_TT064_Querouil_et_al_2007_popset
AAAAA-GCTTATTGTACAGTTACCACAACACCACAGTACTACGTCAGTATTAAAAGTAATTTGTTTTAAAAACATTTTACTGTACACATTACATATACATACACATGCGCATGCTAATA-TTT-AGTCT-CTCCTTGTAAATATTCATATATACATGCTATGTATTATTGTGCATTCATTTATTTTCCATACGATAAGTTAAAGCTCGTATTAATTATCATTAATTTTACATATTACATAATATGTATGCTCTTACATATTATATCTCCTCTATCAATCCTATCTCCATTATATCCTATGGTCACTCCATTAGATCACGAGCTTAATCACCATGCCGCGTGAAACCAGCAACCCGCTCGGCAGGGATCCCTCTTCTCGCACCGGGCCCATA-TCTC
>DQ073704.1_TT065_Querouil_et_al_2007_popset
AAAAA-GCTTATTGTACAGTTACCACAACACCACAGTACTACGTCAGTATTAAAAGTAATTTGTTTTAAAAACATTTTACTGTACACATTACATATACATACACATGCGCATGCTAATA-TTT-AGTCT-CTCCTTGTAAATATTCATATATACATGCTATGTATTATTGTGCATTCATTTATTTTCCATACGATAAGTTAAAGCTCGTATTAATTATCATTAATTTTACATATTACATAATATGTATGTTCTTACATATTATATCTCCTCTATCAATCCTATCTCCATTATATCCTATGGTCACTCCATTAGATCACGAGCTTAATCACCATGCCGCGTGAAACCAGCAACCCGCTCGGCAGGGATCCCTCTTCTCGCACCGGGCCCATA-TCTC
>DQ073705.1_TT066_Querouil_et_al_2007_popset_network
AAAAA-GCTTATTGTACAGTTACCACAACATCACAGTACTACGTCAGTATTAAAAGTAATTTGTTTTAAAAACATTTTACTGTACACATTACATATACATACACATGTGCATGCTAATA-TTT-AGTCT-CTCCTTGTAAATATTCATACATACATGCTATGTATTATTGTGCATTCATTTATTTTCCATACGATAAGTTAAAGCCCGTATTAATTATCATTAATTTTACATATTACATAATATGTATGCTCTTACATATTATATATCCCCTATCAATCTTACCTCCATTATATTCTATGGTCGCTCCATTAGATCACGAGCTTAATCACCATGCCGCGTGAAACCAGCAACCCGCTTGGCAGGGATCCCTCTTCTCGCACCGGGCCCATA-CCCC
>DQ073706.1_TT067_Querouil_et_al_2007_popset
AAAAA-GCTTATTGTACAGTTACCACAACACCACAGTACTACGTCAGTATTAAAAGTAATTTGTTTTAAAAACATTTTACTGTACACATTACATATACATACACATGCGCATGCTAATA-TTT-AGTCT-CTCCTTGTAAATATTCATATATACATGCTATGTATTATTGTGCATTCATTTATTTTCCATACGATAAGTTAAAGCCCGTATTAATTATCATTAATTTTACATATTACATAATATGTATGCTCTTACATATTATATCTCCCCTATCAATTCTACCTCCATTATATCCTATGGTCACTCCATTAGATCACGAGCTTAATCACCATGCCGCGTGAAACCAGCAACCCGCTCGGCAGGGATCCCTCTTCTCGCACCGGGCCCATA-TCTC
>DQ073707.1_TT069_Querouil_et_al_2007_popset_network
AAAAA-GCTTATTGTACAGTTACCACAACATCACAGTACTACGTCAGTATTAAAAGTAATTTGTTTTAAAAACATTTTACTGTACACATTACATATACATACACATGTGCATGCTAATA-TTT-AGTCT-CTCCTTGTAAATATTCATACATACATGCTATGTATTATTGTGCATTCATTTATTTTCCATACGATAAGTTAAAGCCCGTATTAATTATCATTAATTTTACATATTACATAATATGCATGCTCTTACATATTATATATCCCCTATCAATCCTACCTCCATTATATCCTATGGTCGCTCCATTAGATCACGAGCTTAATCACCATGCCGCGTGAAACCAGCAACCCGCTTGGCAGGGATCCCTCTTCTCGCACCGGGCCCATA-CCTC
>DQ073708.1_TT070_Querouil_et_al_2007_popset
AAAAA-GCTTATTGTACAGTTACCACAACACCACAGTACTACGTCAGTATTAAAAGTAATTTGTTTTAAAAACATTTTACTGTACACATTACATATACATACACATGCGCATGCTAATA-TTT-AGTCT-CTCCTTGTAAATATTCATATATACATGCTATGTATTATTGTGCATTCATTTATTTTCCATACGATAAGTTAAAGCTCGTATTAATTATCATTAATTTTACATATTACATAATATGTATGCTCTTACATATTATATCTCCTCTATCAATCCTATCTCCATTATATCCTATGGTCACTCCATTAGATCACGAGCTTAATCACCATGCCGCGTGAAACCAGCAACCCGCTCGGCAGGGATCCCTCTTCTCGCACCGGGCCCATA-TCTC
>DQ073709.1_TT072_Querouil_et_al_2007_popset_network
AAAAA-GCTTATTGTACAGTTACCACAACATCACAGTACTACGTCAGTATTAAAAGTAATTTGTTTTAAAAACATTTTACTGTACACATTACATATACATACACATGTGCATGCTAATA-TTT-AGTCT-CTCCTTGTAAATATTCATACATACATGCTATGTATTATTGTGCATTCATTTATTTTCCATACGATAAGTTAAAGCCCGTATTAATTATCATTAATTTTACATATTACATAATATGTATGCTCTTACATATTATATATCCCCTATCAATCTTATCTCCATTATATTCTATGGTCGCTCCATTAGATCACGAGCTTAATCACCATGCCGCGTGAAACCAGCAACCCGCTTGGCAGGGATCCCTCTTCTCGCACCGGGCCCATA-CCTC
>DQ073710.1_TT073_Querouil_et_al_2007_popset_network
AAAAA-GCTTATTGTACAGTTACCACAACACCACAGTACTACGTCAGTATTAAAAGTAATTTGTTTTAAAAACATTTTACTGTACACATTACATATACATACACATGCGCATGCTAATA-TTT-AGTCT-CTCCTTGTAAATATTCATATATACATGCTATGTATTATTGTGCATTCATTTATTTTCCATACGATAAGTTAAAGCCCGTATTAATTATCATTAATTTTACATATTACATAATATGCATGCTCTTACATATTATATCTCCCCTATCAATCCTACCTCCATTATATCCTATGGTCACTCCATTAGATCACGAGCTTAATCACCATGCCGCGTGAAACCAGCAACCCGCTCGGCAGGGATCCCTCTTCTCGCACCGGGCCCATG-TCTC
>DQ073711.1_TT074_Querouil_et_al_2007_popset_network
AAAAA-GCTTATTGTACAGTTACCACAACATCACAGTACTACGTCAGTATTAAAAGTAATTTGTTTTAAAAACATTTTACTGTACACATTACATATACATACACATGTGCATGCTAATA-TTT-AGTCT-CTCCTTGTAAATATTCATACATACATGCTATGTATTATTGTGCATTCATTTATTTTCCATACGATAAGTTAAAGCCCGTATTAATTATCATTAATTTTACATATTACATAATATGTATGCTCTTACATATTATATATCCCCTATCAATCTTACCTCCATTATATCCTATGGTCGCTCCATTAGATCACGAGCTTAATCACCATGCCGCGTGAAACCAGCAACCCGCTTGGCAGGGATCCCTCTTCTCGCACCGGGCCCATA-CCTC
>DQ073712.1_TT075_Querouil_et_al_2007_popset_network
AAAAA-GCTTATTGTACAGTTACCACAACATCACAGTACTACGTCAGTATTAAAAGTAATTTGTTTTAAAAACATTTTACTGTACACATTACATATACATACACATGTGCATGCTAATA-TTT-AGTCT-CTCCTTGTAAATATTCATACATACATGCTATGTATTATTGTGCATTCATTTATTTTCCATACGATAAGTTAAAGCCCGTATTAATTATCATTAATTTTACATATTACATAATATGTATGCTCTTACATATTATATATCCCCTAT-AATCTTACCTCCATTATATCCTATGGTCGCTCCATTAGATCACGAGCTTAATCACCATGCCGCGTGAAACCAGCAACCCGCTTGGCAGGGATCCCTCTTCTCGCACCGGGCCCATA-CCTC
>DQ073713.1_TT076_Querouil_et_al_2007_popset
AAAAA-GCTTATTGTACAGTTACCACAACATCACAGTACTACGTCAGTATTAAAAGTAATTTGTTTTAAAAACATTTTACTGTACACATTACATATACATACACATGTGCATGCTAATA-TTT-AGTCT-CTCCTTGTAAATATTCATACATACATGCTATGTATTATTGTGCATTCATTTATTTTCCATACGATAAGTTAAAGCTCGTATTAATTATCATTAATTTTACATATTACATAATATGCATGCTCTTACATATTATATATCCCCTATCAATCCTACTTCCATTATATCTTATGGTCACTCCATTAGATCACGAGCTTAATCACCATGCCGCGTGAAACCAGCAACCCGCTTGGCAGGGATCCCTCTTCTCGCACCGGGCCCATA-TCTC
>DQ073714.1_TT077_Querouil_et_al_2007_popset_network
AAAAA-GCTTATTGTACAGTTACCACAACACCACAGTACTACGTCAGTATTAAAAGTAATTTGTTTTAAAAACATTTTACTGTACACATTACATATACATACACATGCGCATGCTAATA-TTT-AGTCT-CTCCTTGTAAATATTCATATATACATGCTATGTATTATTGTGCATTCATTTATTTTCCATACGATAAGTTAAAGCCCGTATTAATTATCATTAATTTTACATATTACATAATATGTATGCTCTTACATATTATATTTCCCCTATCAATCCTACCTCCATTATATCCTATGGTCACTCCATTAGATCACGAGCTTAATCACCATGCCGCGTGAAACCAGCAACCCGCTCGGCAGGGATCCCTCTTCTCGCACCGGGCCCATA-TCTC
>DQ073716.1_TT079_Querouil_et_al_2007_popset_network
AAAAA-GCTTATTGTACAGTTACCACAACATCACAGTACTACGTCAGTATTAAAAGTAATTTGTTTTAAAAACATTTTACTGTACACATTACATATACATACACATGTGCATGCTAATA-TTT-AGTCT-CTCCTTGTAAATATTCATACATACATGCTATGTATTATTGTGCATTCATTTATTTTCCATACGATAAGTTAAAGCCCGTATTAATTATCATTAATTTTACATATTACATAATATGCATGCTCTTACATATTATATATCCCCTATCAATCCTACCTCCATTATATCCTATGGTCGCTCCATTAGATCACGAGCTTAATCACCATGCCGCGTGAAACCAGCAACCCGCTTGGCAGGGATCCCTCTTCTCGCACCGGGCCCATA-TCTC
>DQ073717.1_TT080_Querouil_et_al_2007_popset
AAAAA-GCTTATTGTACAGTTACCACAACACCACAGTACTACGTCAGTATTAAAAGTAATTTGTTTTAAAAACATTT-ACTGTACACATTACATATACATACACATGCGCATGCTAATA-TTT-AGTCT-CTCCTTGTAAATATTCATATATACATGCTATGTATTATTGTGCATTCATTTATTTTCCATACGATAAGTTAAAGCCCGTATTAATTATCATTAATTTTACATATTACATAATATGTATGCTCTTACATATTATATTTCCCCTATCAATCCTACCTCCATTATATCCTATGGTCACTCCATTAGATCACGAGCTTAATCACCATGCCGCGTGAAACCAGCAACCCGCTTGGCAGGGATCCCTCTTCTCGCACCGGGCCCATA-TCTC
>DQ073718.1_Portugal_TT/31/1996_Querouil_et_al_2007_popset
AAAAA-GCTTATTGTACAGTTACCACAACATCACAGTACTACGTCAGTATTAAAAGTAATTTGTTTTAAAAACATTTTACTGTACACATTACATATACATACACATGTGCATGCTAATA-TTT-AGTCT-CTCCTTGTAAATATTCATACATACATGCTATGTATTATTGTGCATTCATTTATTTTCCATACGATAAGTTAAAGCTCGTATTAATTATCATTAATTTTACATATTACATAATATGTATGCTCTTACATATTATATATCCCCTAT-AATCTTACCTCCATTATATCCTATGGTCGCTCCATTAGATCACGAGCTTAATCACCATGCCGCGTGAAACCAGCAACCCGCTTGGCAGGGATCCCTCTTCTCGCACCGGGCCCATA-CCTC
>DQ073720.1_TT/71/1997_Querouil_et_al_2007_popset_network
AAAAA-GCTTATTGTACAGTTACCACAACATCACAGTACTACGTCAGTATTAAAAGTAATTTGTTTTAAAAACATTTTACTGTACACATTACATATACATACACATGTGCATGCTAATA-TTT-AGTCT-CTCCTTGTAAATATTCATACATACATGCTATGTATTATTGTGCATTCATTTATTTTCCATACGATAAGTTAAAGCCCGTATTAATTATCATTAATTTTACATATTACATAATATGTATGCTCTTACATATTATATATCCCCTATCAATCTTACCTCCATTATATTCTATGGTCGCTCCATTAGATCACGAGCTTAATCACCATGCCGCGTGAAACCAGCAACCCGCTTGGCAGGGATCCCTCTTCTCGCACCGGGCCCATA-CCTC
>DQ073721.1_TT/102/1997_Querouil_et_al_2007_popset
AAAAA-GCTTATTGTACAGTTACCACAACACCACAGTACTACGTCAGTATTAAAAGTAATTTGTTTTAAAAACATTTTACTGTACACATTACATATACATACACATGCGCATGCTAATA-TTT-AGTCT-CTCCTTGTAAATATTCATATATACATGCTATGTATTATTGTGCATTCATTTATTTTCCATACGATAAGTTAAAGCCCGTATTAATTATCATTAATTTTACATATTACATAATATGTATGCTCTTACATATTATATCTCCCCTATCAATTCTACCTCCATTATATCCTATGGTCACTCCATTAGATCACGAGCTTAATCACCATGCCGCGTGAAACCAGCAACCCGCTCGGCAGGGATCCCTCTTCTCGCACCGGGCCCATA-TCTC
>DQ073722.1_TT/01/1998_Querouil_et_al_2007_popset_network
AAAAA-GCTTATTGTACAGTTACCACAACATCACAGTACTACGTCAGTATTAAAAGTAATTTGTTTTAAAAACATTTTACTGTACACATTACATATACATACACATGTGCATGCTAATA-TTT-AGTCT-CTCCTTGTAAATATTCATACATACATGCTATGTATTATTGTGCATTCATTTATTTTCCATACGATAAGTTAAAGCCCGTATTAATTATCATTAATTTTACATATTACATAATATGTATGCTCTTACATATTATATATCCCCTATCAATCTTACCTCCATTATATTCTATGGTCGCTCCATTAGATCACGAGCTTAATCACCATGCCGCGTGAAACCAGCAACCCGCTTGGCAGGGATCCCTCTTCTCGCACCGGGCCCATA-CCTC
>DQ073723.1_TT/15/1998_Querouil_et_al_2007_popset
AAAAAAGCTTATTGTACAGTTACCACAACATCACAGTACTACGTCAGTATTAAAAGTAATTTGTTTTAAAAACATTTTACTGTACACATTACATATACATACACATGTGCATGCTAATA-TTT-AGTCT-CTCCTTGTAAATATTCATATATACATGCTATGTATTATTGTGCATTCATTTATTTTCCATACGATAAGTTAAAGCTCGTATTAATTATCATTAATTTTACATATTACATAATATGTATGCTCTTACATATTATACCTCCACTATCAATTCTACCTCCATTATATCCTATGGTCACTCCATTAGATCACGAGCTTAATCACCATGCCGCGTGAAACCAGCAACCCGCTCGGCAGGGATCCCTCTTCTCGCACCGGGCCCATA-CTTC
>DQ073724.1_TT/31/2000_Querouil_et_al_2007_popset
AAAAA-GCTTATTGTACAGTTACCACAACATCACAGTACTACGTCAGTATTAAAAGTAATTTGTTTTAAAAACATTTTACTGTACACATTACATATACATACACATGTGCATGCTAATA-TTT-AGTCT-CTCCTTGTAAATATTCATACATACATGCTATGTATTATTGTGCATTCATTTATTTTCCATACGATAAGTTAAAGCCCGTATTAATTATCATTAATTTTACATATTACATAATATGTATGCTCTTACATATTATATATCCCCTAT-AATTTTACCTCCATTATATCCTATGGTCGCTCCATTAGATCACGAGCTTAATCACCATGCCGCGTGAAACCAGCAACCCGCTTGGCAGGGATCCCTCTTCTCGCACCGGGCCCATA-TCTC
>DQ073725.1_TT/61/2002_Querouil_et_al_2007_popset_network
AAAAA-GCTTATTGTACAGTTACCACAACATCACAGTACTACGTCAGTATTAAAAGTAATTTGTTTTAAAAACATTTTACTGTACACATTACATACACATACACATGTGCATGCTAATA-TTT-AGTCT-CTCCTTGTAAATATTCATACATACATGCTATGTATTATTGTGCATTCATTTATTTTCCATACGATAAGTTAAAGCTCGTATTAATTATCATTAATTTTACATATTACATAATATGCATGCTCTTACATATTATATATCCCCTATCAATTCTACCTCCATTATATCCTATGGTCGCTCCATTAGATCACGAGCTTAATCACCATGCCGCGTGAAACCAGCAACCCGCTTGGCAGGGATCCCCCTTCTCGCACCGGGCCCATA-TATC
>DQ073726.1_LUA_Querouil_et_al_2007_popset_network
AAAAA-GCTTATTGTACAGTTACCACAACATCACAGTACTACGTCAGTATTAAAAGTAATTTGTTTTAAAAACATTTTACTGTACACATTACATACACATACACATGTGCATGCTAATA-TTT-AGTCT-CTCCTTGTAAATATTCATACATACATGCTATGTATTATTGTGCATTCATTTATTTTCCATACGATAAGTTAAAGCTCGTATTAATTATCATTAATTTTACATATTACATAATATGCATGCTCTTACATATTATATATCCCCTATCAATTCTACCTCCATTATATCCTATGGTCGCTCCATTAGATCACGAGCTTAATCACCATGCCGCGTGAAACCAGCAACCCGCTTGGCAGGGATCCCCCTTCTCGCACCGGGCCCATA-CATC
>DQ073727.1_TT/43/2004_Querouil_et_al_2007_popset_network
AAAAA-GCTTATTGTACAGTTACCACAACATCACAGTACTACGTCAGTATTAAAAGTAATTTGTTTTAAAAACATTTTACTGTACACATTACATATACATACACATGTGCATGCTAATA-TTT-AGTCT-CTCCTTGTAAATATTCATACATACATGCTATGTATTATTGTGCATTCATTTATTTTCCATACGATAAGTTAAAGCCCGTATTAATTATCATTAATTTTACATATTACATAATATGTATGCTCTTACATATTATATATCCCCTATCAATCTTACCTCCATTATATTCTATGGTCGCTCCATTAGATCACGAGCTTAATCACCATGCCGCGTGAAACCAGCAACCCGCTTGGCAGGGATCCCTCTTCTCGCACCGGGCCCATA-CCTC
>DQ073728.1_TT/141/2004_Querouil_et_al_2007_popset_network
AAAAA-GCTTATTGTACAGTTACCACAACATCACAGTACTACGTCAGTATTAAAAGTAATTTGTTTTAAAAACATTTTACTGTACACATTACATATACATACACATGTGCATGCTAATA-TTT-AGTCT-CTCCTTGTAAATATTCATACATACATGCTATGTATTATTGTGCATTCATTTATTTTCCATACGATAAGTTAAAGCTCGTATTAATTATCATTAATTTTACATATTACATAATATGTATGCTCTTACATATTATATATCCCCTAT-AATCTTACCTCCATTATATCCTATGGTCGCTCCATTAGATCACGAGCTTAATCACCATGCCGCGTGAAACCAGCAACCCGCTTGGCAGGGATCCCTCTTCTCGCACCGGGCCCATA-CCTC
>DQ073729.1_TT/152/2004_Querouil_et_al_2007_popset
AAAAAAGCTTATTGTACAGTTACCACAACATCACAGTACTACGTCAGTATTAAAAGTAATTTGTTTTAAAAACATTTTACTGTACACATTACATATACATACACATGTGCATGCTAATA-TTT-AGTCT-CTCCTTGTAAATATTCATATATACATGCTATGTATTATTGTGCATTCATTTATTTTCCATACGATAAGTTAAAGCTCGTATTAATTATCATTAATTTTACATATTACATAATATGTATGCTCTTACATATTATACCTCCACTATCAATCCTACTTCCATTATATCCTATGGTCACTCCATTAGATCACGAGCTTAATCACCATGCCGCGTGAAACCAGCAACCCGCTCGGCAGGGATCCCTCTTCTCGCACCGGGCCCATA-CCTC
>GQ241419.1_TT/101/2005_Querouil_et_al_2012
AAAAA-GCTTATTGTACAGTTACCACAACACCACAGTACTACGTCAGTATTAAAAGTAATTTGTTTTAAAAACATTTTACTGTACACATTACATATACATACACATGCGCATGCTAATA-TTT-AGTCT-CTCCTTGTAAATATTCATATATACATGCTATGTATTATTGTGCATTCATTTATTTTCCATACGATAAGTTAAAGCTCGTATTAATTATCATTAATTTTACATATTACATAATATGTATGCTCTTACATATTATATCTCCTCTATCAATCCTATCTCCATTATATCCTATGGTCACTCCATTAGATCACGAGCTTAATCACCATGCCGCGTGAAACCAGCAACCCGCTCGGCAGGGATCCCTCTTCTCGCACCGGGCCCATA-TCTC
>HQ634245.1_Ire1_Mirimin_et_al_2011_popset_network
AAAAA-GCTTATTGTACAGTTACCACAACATCACAGTACTACGTCAGTATTAAAAGTAATTTGTTTTAAAAACATTTTACTGTACACATTACATACACATACACATGTGCATGCTAATA-TTT-AGTCT-CTCCTTGTAAATATTCATACATACATGCTATGTATTATTGTGCATTCATTTATTTTCCATACGATAAGTTAAAGCTCGTATTAATTATCATTAATTTTACATATTACATAATATGCATGCTCTTACATATTATATATCCCCTATCAATTCTACCTCCATTATATCCTATGGTCGCTCCATTAGATCACGAGCTTAATCACCATGCCGCGTGAAACCAGCAACCCGCTTGGCAGGGATCCCCCTTCTCGCACCGGGCCCATA-CATC
>HQ634246.1_Ire2_Mirimin_et_al_2011_popset
AAAAA-GCTTATTGTACAGTTACCACAACATCACAGTACTACGTCAGTATTAAAAGTAATTTGTTTTAAAAACATTTTACTGTACACATTACATATACATACACATGTGCATGCTAATA-TTT-AGTCT-CTCCTTGTAAATATTCATACATACATGCTATGTATTATTGTGCATTCATTTATTTTCCATACGATAAGTTAAAGCCCGTATTAATTATCATTAATTTTACATATTACATAATATGTATGCTCTTACATATTATATATCCCCTATCAACCTTACCTCCATTATATTCTATGGTCGCTCCATTAGATCACGAGCTTAATCACCATGCCGCGTGAAACCAGCAACCCGCTTGGCAGGGATCCCTCTTCTCGCACCGGGCCCATA-CCTC
>HQ634247.1_Ire3_Mirimin_et_al_2011_popset_network
AAAAA-GCTTATTGTACAGTTACCACAACATCACAGTACTACGTCAGTATTAAAAGTAATTTGTTTTAAAAACATTTTACTGTACACATTACATATACATACACATGTGCATGCTAATA-TTT-AGTCT-CTCCTTGTAAATATTCATACATACATGCTATGTATTATTGTGCATTCATTTATTTTCCATACGATAAGTTAAAGCCCGTATTAATTATCATTAATTTTACATATTACATAATATGCATGCTCTTACATATTATATATCCCCTATCAATCCTACCTCCATTATATCCTATGGTCGCTCCATTAGATCACGAGCTTAATCACCATGCCGCGTGAAACCAGCAACCCGCTTGGCAGGGATCCCTCTTCTCGCACCGGGCCCATA-TCTC
>HQ634249.1_Ire5_Mirimin_et_al_2011_popset__network
AAAAA-GCTTATTGTACAGTTACCACAACATCACAGTACTACGTCAGTATTAAAAGTAATTTGTTTTAAAAACATTTTACTGTACACATTACATATACATACACATGTGCATGCTAATA-TTT-AGTCT-CTCCTTGTAAATATTCATACATACATGCTATGTATTATTGTGCATTCATTTATTTTCCATACGATAAGTTAAAGCCCGTATTAATTATCATTAATTTTACATATTACATAATATGTATGCTCTTACATATTATATATCCCCTATCAATCTTACCTCCATTATATTCTATGGTCGCTCCATTAGATCACGAGCTTAATCACCATGCCGCGTGAAACCAGCAACCCGCTTGGCAGGGATCCCTCTTCTCGCACCGGGCCCATA-CCTC
>HQ634250.1_Ire6_Mirimin_et_al_2011_popset
AAAAA-GCTTATTGTACAGTTACCACAACACCACAGTACTACGTCAGTATTAAAAGTAATTTGTTTTAAAAACATTTTACTGTACACATTACATATACATACACATGCGCATGCTAATA-TTT-AGTCT-CTCCTTGTAAATATTCATATATACATGCTATGTATTATTGTGCATTCATTTATTTTCCATACGATAAGTTAAAGCTCGTATTAATTATCATTAATTTTACATATTACATAATATGTATGCTCTTACATATTATATCTCCTCTATCAATCCTATCTCCATTATATCCTATGGTCACTCCATTAGATCACGAGCTTAATCACCATGCCGCGTGAAACCAGCAACCCGCTCGGCAGGGATCCCTCTTCTCGCACCGGGCCCATA-TCTC
>HQ634251.1_Ire7_Mirimin_et_al_2011_popset
AAAAA-ACTTATTGTACAGTTACCACAACATCACAGTACTACGTCAGTATTAAAAGTAATTTGTTTTAAAAACATTTTACTGTACACATTACATATACATACACATGTGCATGCTAATA-TTT-AGTCT-CTCCTTGTAAATATTCATACATACATGCTATGTATTATTGTGCATTCATTTATTTTCCATACGATAAGTTAAAGCCCGTATTAATTATCATTAATTTTACATATTACATAATATGTATGCTCTTACATATTATATATCCCCTATCAACCTTACCTCCATTATATTCTATGGTCGCTCCATTAGATCACGAGCTTAATCACCATGCCGCGTGAAACCAGCAACCCGCTTGGCAGGGATCCCTCTTCTCGCACCGGGCCCATA-CCTC
>HQ634254.1_Ire10_Mirimin_et_al_2011_popset
AAAAAAGCTTATTGTACAGTTACCACAACATCACAGTACTATGTCAGTATTAAAAGTAATTTGTTTTAAAAACATTTTACTGTACACATTACATATACATACACATGTGCATGCTAATA-TTT-AGTCT-CTCCTTGTAAATATTCATACATACATGCTATGTATTATTGTGCATTCATTTATTTTCCATACGATAAGTTAAAGCCCGTATTAATTATCATTAATTTTACATATTACATAATATGCATGCTCTTACATATTATATATCCCCTATCAATCCTATCTCCATTATATCCTATGGTCGCTCCATTAGATCACGAGCTTAATCACCATGCCGCGTGAAACCAGCAACCCGCTTGGCAGGGATCCCCCTTCTCGCACCGGGCCCATA-TCTC
>HQ634255.1_Ire11_Mirimin_et_al_2011_popset
AAAAA-GCTTATTGTACAGTTACCACAACATCACAGTACTACGTCAGTATTAAAAGTAATTTGTTTTAAAAACATTTTACTGTACACATTACATATACATACACATGTGCATGCTAATA-TTT-AGTCT-CTCCTTGTAAATATTCATACATACATGCTATGTATTATTGTGCATTCATTTATTTTCCATACGACAAGTTAAAGCCCGTATTAATTATCATTAATTTTACATATTACATAATATGTATGCTCTTACATATTATATATCCCCTATCAATCTTACCTCCATTATATCCTATGGTCGCTCCATTAGATCACGAGCTTAATCACCATGCCGCGTGAAACCAGCAACCCGCTTGGCAGGGATCCCTCTTCTCGCACCGGGCCCATA-CCTC
>HQ634257.1_Ire13_Mirimin_et_al_2011_popset
AAAAA-GCTTATTGTACAGTTACCACAACATCACAGTACTACGTCAGTATTAAAAGTAATTTGTTTTAAAAACATTTTACTGTACACATTACATATACATACACATGTGCATGCTAATA-TTT-AGTCT-CTCCTTGTAAATATTCATACATACATGCTATGTATTATTGTGCATTCATTTATTTTCCATACGATAAGTTAAAGCCCGTATTAATTATCATTAATTTTACATATTACATAATATGTATGCTCTTACATATTATATATCCCCTATCAATCTTACCTCCATTATATCCTATGGTCGCCCCATTAGATCACGAGCTTAATCACCATGCCGCGTGAAACCAGCAACCCGCTTGGCAGGGATCCCTCTTCTCGCACCGGGCCCATA-TCTC
>AF268357.1_UK_haplotype_A_Parson_et_al_2002_UK_network
AAAAA-GCTTATTGTACAGTTACCACAACATCACAGTACTACGTCAGTATTAAAAGTAATTTGTTTTAAAAACATTTTACTGTACACATTACATACACATACACATGTGCATGCTAATA-TTT-AGTCT-CTCCTTGTAAATATTCATACATACATGCTATGTATTATTGTGCATTCATTTATTTTCCATACGATAAGTTAAAGCTCGTATTAATTATCATTAATTTTACATATTACATAATATGCATGCTCTTACATATTATATATCCCCTATCAATTCTACCTCCATTATATCCTATGGTCGCTCCATTAGATCACGAGCTTAATCACCATGCCGCGTGAAACCAGCAACCCGCTTGGCAGGGATCCCCCTTCTCGCACCGGGCCCATA-CATC
>KF281706.1_Voucher_tt100107_Jung_et_al_2014_Francia_network
AAAAA-GCTTATTGTACAGTTACCACAACATCACAGTACTACGTCAGTATTAAAAGTAATTTGTTTTAAAAACATTTTACTGTACACATTACATATACATACACATGTGCATGCTAATA-TTT-AGTCT-CTCCTTGTAAATATTCATACATACATGCTATGTATTATTGTGCATTCATTTATTTTCCATACGATAAGTTAAAGCCCGTATTAATTATCATTAATTTTACATATTACATAATATGTATGCTCTTACATATTATATATCCCCTATCAATCTTACCTCCATTATATTCTATGGTCGCTCCATTAGATCACGAGCTTAATCACCATGCCGCGTGAAACCAGCAACCCGCTTGGCAGGGATCCCTCTTCTCGCACCGGGCCCATA-CCTC
>Ttr_reference_NC_012059_1
AAAAAAGCTTATTGTACAGTTACCACAACATCACAGTACTACGTCAGTATTAAAAGTAATTTGTTTTAAAAACATTTTACTATACACATTACATATACATACACACGTGCATGCTAATA-TTT-AGTCT-CTCCTTGTAAATATTCATATATACATGCTATGTATTATTGTGCATTCATTTATTTTCCATACGATAAGTTAAAGCCCGTATTAATTATCATTAATTTTACATATTACATAATATGTATGCTCTTACATATTATACCTCCCCTATCAATTTTATCTCCATTATATCCTATGGTCACTCCATTAGATCACGAGCTTAATCACCATGCCGCGTGAAACCAGCAACCCGCTTGGCAGGGATCCCTCTTCTCGCACCGGGCCCATA-CTCC
