# Supplementary material for: Genetic divergence and fine scale population structure of the common bottlenose dolphin (Tursiops truncatus, Montagu) found in the Gulf of Guayaquil, Ecuador
Source: PeerJ. 2018 Apr 9;6:e4589. doi: 10.7717/peerj.4589 (PMC5916226; doi:10.7717/peerj.4589)
Supplement: Supplemental Information 2 — The database includes 28 Ecuadorian haplotypes and 66 concatenated sequences from 7-mtDNA regions available in the GenBank. [file peerj-06-4589-s002.nex]

#NEXUS
[written Tue Oct 31 21:27:12 ECT 2017 by Mesquite  version 3.31 (build 859) at Capitan10112-0088653c06b8.local/192.168.100.4]

BEGIN TAXA;
	TITLE Taxa;
	DIMENSIONS NTAX=94;
	TAXLABELS
		'JF339982.1_Steno_bredanensis' 'NC_012058.1_T_aduncus' 'NC_012059.1_T_truncatus' 'KF570315.1_Ttr_EMED3' 'KF570317.1_Ttr_EMED5' 'KF570318.1_Ttr_EMED1' 'KF570319.1_Ttr_EMED2' 'KF570320.1_Ttr_EMED10' 'KF570321.1_Ttr_EMED6' 'KF570322.1_Ttr_EMED9' 'KF570323.1_Ttr_EMED7' 'KF570325.1_Ttr_BSEA2' 'KF570326.1_Ttr_BSEA3' 'KF570327.1_Ttr_BSEA1' 'KF570328.1_Ttr_BSEA6' 'KF570329.1_Ttr_BSEA7' 'KF570330.1_Ttr_BSEA5' 'KF570332.1_Ttr_BSEA8' 'KF570333.1_Ttr_BSEA9' 'KF570334.1_Ttr_BSEA10' 'KF570335.1_Tad_IPTA1' 'KF570337.1_Tad_IPTA3' 'KF570345.1_Ttr_SCO7' 'KF570346.1_Ttr_SCO1' 'KF570347.1_Ttr_SCO6' 'KF570351.1_Ttr_SCO8' 'KF570352.1_Ttr_SCO5' 'KF570362.1_Tad_SA99' 'KF570364.1_Tau_SABD1_NC_' 'KF570365.1_Tau_SABD2' 'KF570370.1_Ttr_WNAC11' 'KF570371.1_Ttr_WNAC13' 'KF570372.1_Ttr_WNAC14' 'KF570373.1_Ttr_WNAC16' 'KF570374.1_Ttr_WNAC19' 'KF570375.1_Ttr_WNAC22' 'KF570376.1_Ttr_WNAC23' 'KF570377.1_Ttr_WNAC25' 'KF570378.1_Ttr_WNAC8' 'KF570379.1_Ttr_WNAP11' 'KF570380.1_Ttr_WNAP12' 'KF570381.1_Ttr_WNAP17' 'KF570382.1_Ttrt_WNAP19' 'KF570383.1_Ttr_WNAP21' 'KF570384.1_Ttr_WNAP22' 'KF570385.1_Ttr_WNAP26' 'KF570386.1_Ttr_WNAP7' 'KF570387.1_Ttr_WNAP8' 'KF570388.1_Ttr_WNAP9' 'KF570389.1_Ttr_GC1' 'KT601188.1_ENAC1' 'KT601189.1_ENAC2' 'KT601190.1_ENAC3' 'KT601192.1_ENAC5' 'KT601194.1_ENAC7' 'KT601195.1_ENAC8' 'KT601196.1_ENAC9' 'KT601197.1_ENAP1' 'KT601198.1_ENAP2' 'KT601199.1_ENAP3' 'KT601200.1_ENAP4' 'KT601201.1_ENAP5' 'KT601202.1_ENAP6' 'KT601203.1_ENAP7' 'KT601206.1_ENAP10' 'KT601207.1_ENAP11' 'Ttr_2_Punta_Carnero_Salinas_Hap1' 'Ttr_3_Mar_Bravo_Salinas_HAp2' 'Ttr_4_Mar_Bravo_Salinas_HAp3' 'Ttr_5_Mar_Bravo_Salinas_Hap4' 'Ttr_6_Mar_Bravo_Salinas_HAp5' 'Ttr_7_Mar_Bravo_Salinas_Hap6' 'Ttr_38_Posorja_Harbor_HAp7' 'Ttr_39_Posorja_Harbor_HAp8' 'Ttr_42_Posorja_Harbor_Hap9' 'Ttr_43_Posorja_Harbor_hap10' 'Ttr_44_Posorja_Harbor_Hap11' 'Ttr_45_Posorja_Harbor_HAp12' 'Ttr_46_Posorja_Harbor_HAp13' 'Ttr_47_Morro_Channel_HAp14' 'Ttr_49_Posorja_Harbor_HAp15' 'Ttr_50_Posorja_Harbor_HAp16' 'Ttr_52_Posorja_Harbor_HAp17' 'Ttr_53_Puna_Island_Eastern_HAp18' 'Ttr_55_Posorja_Harbor_HAp19' 'Ttr_56_Posorja_Harbor_HAp20' 'Ttr_60_Morro_Channel_HAp21' 'Ttr_61_Morro_Channel_HAp22' 'Ttr_62_Morro_Channel_HAp23' 'Ttr_65_Posorja_Harbor_HAp24' 'Ttr_66_Posorja_Harbor_HAp25' 'Ttr_68_Posorja_Harbor_HAp26' 'Ttr_1_Galapagos_Islands_HAp27' 'Ttr_69_Santa_Rosa_Peru_HAp28' 
	;

END;


BEGIN CHARACTERS;
	TITLE  Character_Matrix;
	DIMENSIONS  NCHAR=5209;
	FORMAT DATATYPE = DNA GAP = - MISSING = ?;
	MATRIX
	'JF339982.1_Steno_bredanensis'    AAACCATTAAAGACTAAAAGGAGCGGGCATCAAGCACACTACACTAGTAGCTCAAAACGCCTTGCTTAGCCACACCCCCACGGGATACAGCAGTGACAAGAATTAGGCTATGAACGAAAGTTTGACCTAGTTATGCTGATTAGGGTTGGTAAATTTCGTGCCAGCCACCGCGGTCATACGATTGACCCAAATTAATAGATATCCGGCGTAAAGAGTGTCAAAGAGCAATATAAAAATAAAGTCAAACCTTAATTAAGCTGTAAAAAGCCATAATTAAAATTAAGTTAAACTACGAAAGTAACTTTACCATAAACTGAGTACACGACAACTAAGACCCAAACTGGGATTAGATACCCCACTATGCTTAGTCGTAAACTTAAATAGTCCCAAAACAAGACTATTCGCCAGAGTACTATCGGCAACAGCCCAAAACTCAAAGGACTTGGCGGTGCTTCATATCCTTCTAGAGGAGCCTGTTCTATAAACGATAAACCACGATTAACCTCACCAATCCTTGCTACTTCAGTCTATATACCGCCATCTTCAGCAAACCCTAAAAAAGGAATGAAAGTAAGCACAACTATTGTACATAAAAACGTTAGGTCAAGGTGTAACCTATGGATTGGGAAGAAATGGGCTACATTTTCTATAATAAGAACACCACTTAAACTTATACGAAAGTTTTTATGAAACCTAAAAACTAAAGGAGGATTTAGCAGTAAATTAAGAATAGAATGCTTAATTGAATAAGGCCATGAAGCACGCACACACCGCCCGTCACCCTCCTCAAGTACCATAGCTAAGCCCTAGATTGCTAACCCATGCTAAGCAAGCATACAAGAGGAGACAAGTCGTAACAAGGTAAGCATACCGGAAGGTGTGCTTGGATAAACAAGATGTAGCTTAAACAAAGCATCTAGTTTACACCTAGAAGATTCCACAACTCGTGCACATCTTGAACTATATCTAGCCCATATCCCTCCCCATCACTACTACTATAAGTCTGTCAAATAAAACATTTACCATACATCTAAAGTATAGGAGATAGAAAAACATCACCTCTAGCATAACTAGTATTAGAGGCACTGCCTGCCCAGTGACAATCGTTAAACGGCCGCGGTATCTTGACCGTGCAAAGGTAGCATAATCACTTGTTCTCTAAATAGGGACTTGTATGAATGGCCACACGAGGGTTTTACTGTCTCTCACTCCTAATCAGTGAAATTGACCTCCCCGTGAAGAGGCGGGGATAACACAATAAGACGAGAAGACCCTATGGAGCTTTAATTAATCAACTCAAAAAGCATAAAATAATACCACCAAGGGATAACAGAGCTTTACATGAGCTGACAATTTCGGTTGGGGTGACCTCGGAGTATAGAAAACCCTCCGAGTGATTAAAACTTAGGCCCACCAGCCAAAGTATAATATCACTTATTGATCCAAAATTTTGATCAACGGAACAAGTTACCCTAGGGATAACAGCGCAATCCTATTCTAGAGTCCATATCGACAATAGGGTTTACGACCTCGATGTTGGATCAGGACATCCTAATGGTGCAGCAGCTATTAAGGGTTCGTTTGTTCAACGATTAAAGTCCTACGTGATCTGGTAGAATATGCTGCTGGTCCTTTCGCCTTATTCTTTCTAGCAGAATATGCTAACATTATCATAATAAATATATTCACAACTATCTTATTTCTAGGAGCATTCCACGACCCCTATACACCAGAACTATGCACAGCAAATCTAATTATCAAATCACTACTACTAACAATATCCTTCCTATGGATCCGAGCATCTTACCCTCGATTCCGATACGACCAACTAATACACCTCCTCTGAAAAAACTTCCTTCCACTAACACTAGCTCTATGCATATGACATATCTCATTACCTATCATAACAGCAAGTATCCCACCTCAAACATAAAATAAGAAATATGTCTGACAAAAGAGTTACTTTGATAGAGTAAATAATAGAGGTTTAAACCCTCTTATTTCTAGAATAATAGGAGTCGAACCTACCCTTAAGAATTCAAAATTCTCCGTGCTACCACACTACACCATAATCTACAGTAAGGTCAGCTAAATAAGCTACCGGGCCCATACCCCGGAAATGTTGGTTCATACCCTTCCCATACTAATTAACCCATTCGTCTCTATTATCCTACTAACAACCCTCATCCTAAGCACAATAATTGTCACCATTAGCTCCCATTGATTATTCGCCTGAATCGGACTAGAAATAAACATAATAGCCATCATTCCCATCATAATGAAAAAACCTAACCCCCGAGCCACAGAAGCCTCAACCAAATACTTTCTAACACAAGCTACAGCATCCTCACTACTTATACTAGCAATTATTATTAACCTAATACACTCCAGCCAATGAACCATCATAAAATTATTCAACCCAACAGCATCCATCCTAATAACAATAGCTCTAGCCATTAAACTAGGCTTATCCCCCTTCCACTTCTGAGTACCAGAAGTTACACAAGGTATGTTCATAAACCGATGACTATTCTCTACCAATCACAAAGATATTGGTACCCTATATTTACTATTTGGCGCTTGGGCAGGAATAGTGGGCACTGGTCTAAGCTTGTTGATTCGTGCCGAATTAGGTCAACCTGGTACACTTATCGGAGACGACCAGCTTTATAATGTTCTAGTAACAGCTCATGCTTTCGTAATAATCTTCTTTATAGTTATGCCTATCATAATTGGGGGTTTCGGGAACTGATTAGTTCCTTTGATAATCGGAGCCCCTGATATAGCATTCCCTCGTCTAAACAACATAAGCTTCTGACTACTCCCCCCTTCATTTCTACTACTGATAGCATCTTCGATGGTTGAAGCCGGCGCAGGTACAGGCTGAACTGTATATCCTCCTCTAGCCGGAAATCTAGCACATGCAGGAGCCTCAGTAGACCTTACTATTTTCTCTCTACATTTAGCCGGTGTGTCTTCAATCCTTGGGGCTATCAACTTCATTACAACTATTATTAATATAAAACCACCTGCTATAACCCAATACCAAACACCTCTCTTCGTCTGATCTGTCTTGGTCACAGCAGTCCTACTTTTACTATCATTACCTGTCTTAGCAGCCGGAATTACTATACTATTAACTGACCGAAATCTAAATACAACCTTTTTCGACCCGGCAGGAGGAGGTGACCCAATCTTATATCAACACTTATTCTGATTTTTTGGCCATCCCGAAGTATATATTTTAATTCTACCTGGCTTTGGAATAATTTCACATATCGTTACTTATTATTCAGGAAAAAAAGAACCCTTTGGGTATATGGGAATGGTATGAGCTATGGTTTCTATGGCATACCCCTTTCAACTAGGCTTACAAGACGCAGCATCACCCGTTATAGAAGAACTTCTACAATTTCATGACCACGCATTAATGATCGTCTTCTTAATTAGCTCCTTAGTTCTTTATATTATTACACTAATACTTACAACCAAATTAACTCACACCAATACAATAGACGCTCAAGAAGTAGAAACTATTTGAACCGTCCTTCCAGCCGTTATTTTAATCATAATCGCCCTACCTTCTCTACGAATTCTCTATATAATAGACGAAATCAACAATCCCTCTCTCACCGTAAAAACAATAGGACACCAATGATACTGAAGCTATGAATATACCGACTACGAAGACCTAAATTTCGACTCATACATAATTCCAACCTCAGATCTAAAACCAGGTGAACTACGATTGTTAGAAGTAGATAATCGAATGGTTCTACCCATACAATTGACAATCCGAATACTAGTCTCCTCAGAAGACGTATTACACTCATGAGCTGTCCCTTCCCTAGGCCTAAAAACAGACGCAATTCCTGGCCGCCTAAACCAAACAACCCTAATATCAACACGACCTGGCTTATTCTATGGACAATGTTCAGAAATTTGCGGCTCAAATCACAGCTTCATGCCAATTGTTCTCGAACTGGTACCTCTAGAGAATTTTGAAAAATGATCTGTATCCATATTATAATTTCACTAAGAAGCTAAACTAGCATGTTGTAATTCAACTACAAGAACCCTAATGACCAACATCCGAAAAACACACCCACTAATAAAAATCCTCAATGACGCATTCATTGACCTGCCCACTCCATCTAACATTTCTTCATGATGAAACTTTGGCTCCTTGCTAGGCCTCTGCCTAATTATACAAATCCTAACTGGTTTATTTCTAGCAATACACTACACACCGGACACCTCTACCGCTTTTTCATCAGTCGCACACATCTGTCGAGACGTCAACTATGGCTGATTCATCCGCTATTTACATGCAAACGGAGCTTCCATATTCTTCATCTGCCTTTACGCCCATATTGGACGTGGCCTCTATTATGGCTCTTATATATTCCAAGAAACATGAAACATCGGCGTACTCCTACTACTAACAGTCATAGCCACTGCATTTGTAGGCTACGTTTTACCCTGAGGACATCTACATAAACTATTCCTTGAAAAA-GCTTATTGTACAATTACCACAGCATCACAGTACTATGTCAGTATTAAAAGTAATCTGTTTTAAAAACATTTTACTGTACATATCACATACACATATACACATACATGTTAACA-CTT-AGTCTCTCCTTATAAATATCCATGTATACATGCTATGTATTATTGTGCATTCATTTATTTTCCATACGATAAGTTAAAGCTCGTATTAATTATCATTAATTTTACATATTACATAATATGTATGCTCTTACATATTATATGTCCTCTAACAATTTTATTTCCATTATACCCTATGGCCGCTCCATTAGATCACGAGCTTAATCACCATGCCGCGTGAAACCAGCAACCCGCTCGGCAGGGATCCCTCTTCTCGCACCGGGCCCATATCCCGTGGGGGTAGCTAA-CGGTGATCTTTATAAGACATCTGGTTCTTACTTCAGGACCATTTTAACTTAAAATCGCCCACTCGTTCCTCTTAAATAAGACATCTCGATGGATTCATGACTAATCAGCCCATGCCTAACATAACTGAGATTCCATACATTTGGTATCTTTTAATTTTTGGGGGGGGGCCTGCACCGACTCAGCTATGGCCTTAGAAAGGCCCTGTCACAGTCAAATAAATTGTAGCTGGACCTGTGTGTATTTTT-GATTGGACTAGCACAACCAACAGGTGTTATTTAATTAATGGT
	'NC_012058.1_T_aduncus'           AAATCACTAAAGACTAAAAGGAGCGGGCATCAAGCACACTATACCAGTAGCTCATAACGCCTTGCTTAGCCACACCCCCACGGGATACAGCAGTGACAAGAATTAGGCTATGAGCGAAAGTTTGACCTAGCCATGCTAATTAGGGTTGGTAAATTTCGTGCCAGCCACCGCGGTCATACGATTGACCCAAGTTAATAGACACCCGGCGTAAAGAGTGTCAAGGAACAATATAAAAATAAAGTCAAACCTTAATTAAGCTGTAAAAAGCCATAATTAAAATTAAGTTAAACTACGAAAGTAACTTTACCATAAACTGAGTACACGACAACTAAGACCCAAACTGGGATTAGATACCCCACTATGCTTAGTCGTAAACTTAAATAATCCTAAAACAAGATTATTCGCCAGAGTACTATCGGCAACAGCCCAAAACTCAAAGGACTTGGCGGTGCTTCATATCCCTCTAGAGGAGCCTGTTCTGTAAACGATAAACCACGATTAACCTCACCAATCCTTGCTACTTCAGTCTATATACCGCCATCTTCAGCAAACCCTAAAAAAGGAACGAAAGTAAGCACAACTACTGCACGTAAAAACGTTAGGTCAAGGTGTAACCTATGGATTGGGAAGAAATGGGCTACATTTTCTATAATAAGAACACCCCTTAAACTCACACGAAAGTTTTTATGAAACCTAAAAACTAAAGGAGGATTTAGCAGTAAATTAAGAATAGAATGCTTAATTGAATAAGGCCATGAAGCACGCACACACCGCCCGTCACCCTCCTCAAGTGCCATAGCAAAGCCCCAGATTGCTAACCCATGCTAAGCAAGCGTACAAGAGGAGACAAGTCGTAACAAGGTAAGCATACCGGAAGGTGTGCTTGGATAAACAAGATGTAGCTTAAACAAAGCATCTAGTTTACACCTAGAAGATTCCACAACTCGTGCACATCTTGAACTATATCTAGCCCATACTCCTCCTCATCACTACTACTATAAGTCAATCAAATAAAACATTTACCATACATCTAAAGTATAGGAGATAGAAAAACATCACCTCTAGCATAACTAGTATTAGAGGCACTGCCTGCCCAGTGACAATCGTTAAACGGCCGCGGTATCTTGACCGTGCAAAGGTAGCATAATCACTTGTTCTCTAAATAAGGACTTGTATGAATGGCCACACGAGGGTTTTACTGTCTCTTACTCTTAATCAGTGAAATTGACCTCCCCGTGAAGAGGCGGGGATAATACAATAAGACGAGAAGACCCTATGGAGCTTTAATTAATCAACTCAAAAAGCATAAAATAATACCACCAAGGGATAACAAAGCTTTAGATGAGCTGACAATTTCGGTTGGGGTGACCTCGGAGTATAAAAAACCCTCCGAGTGATTAAAACTTAGGCCTACTAGCCAAAGTATAGTATCACTTATTGATCCAAAATTTTGATCAACGGAACAAGTTACCCTAGGGATAACAGCGCAATCCTATTCTAGAGTCCATATCGACAATAGGGTTTACGACCTCGATGTTGGATCAGGACATCCTAATGGTGCAGCAGCTATTAAGGGTTCGTTTGTTCAACGATTAAAGTCCTACGTGATCTGGTAGAATACGCTGCTGGTCCTTTCGCCCTATTCTTCCTAGCAGAATATGCCAACATTATCATAATAAATATATTCACAACTATCTTATTTCTAGGAGCATTCCACGACCCCTATATACCAGAATTATGTACAACAAACCTAATTGTCAAGTCACTACTACTAACAATATCCTTCCTATGAATCCGAGCATCCTACCCCCGATTCCGATATGACCAACTAATACACCTTCTTTGAAAAAATTTTCTCCCACTGACACTAGCTCTCTGCATATGACATATCTCATTACCCATCATAACAGCAAGTATCCCACCCCAAACATAAAACAAGAAATATGTCTGACAAAAGAATTACTTTGATAGAGTAAATAATAGAGGTTCAAGTCCTCTTATTTCTAGAACAATAGGAATCGAACCTACCCTTAAGAATTCAAAATTCTTCGTGCTACCACACTACACCATAATCTACAGTAAGGTCAGCTAAATAAGCTACCGGGCCCATACCCCGGAAATGTTGGTTTATATCCTTCCCATACTAATTAACCCATTCGTCTCTATCACTCTACTAACAACCCTCATCCTAAGCACAACAATTGTCACCATCAGCTCTCATTGATTGTTCGCCTGAATCGGACTAGAAATAAACATAATAGCTATCATCCCCATCATAATAAAAAAGCCTAACCCCCGAGCCACAGAAGCTTCAGCCAAATACTTTCTAACACAGGCCACAGCATCCTCATTACTTATACTAGCAATTATCATCAACCTAATACATTCTAGCCAATGAACCATCATAAAATTATTTGACCCAACAGCATCCATTCTAATAACAATAGCCCTAGCCATTAAACTAGGATTATCCCCTTTCCACTTCTGAGTACCAGAAGTCACACAAGGCATGTTCATAAACCGATGACTATTCTCTACCAATCACAAAGACATTGGTACCCTATATTTACTATTTGGCGCTTGGGCAGGGATAGTAGGTACCGGCCTAAGTTTGTTGATTCGTGCTGAATTAGGTCAACCTGGCACACTTATCGGAGACGACCAGCTTTATAATGTTCTAGTGACAGCTCATGCCTTCGTAATAATTTTCTTTATAGTTATACCTATCATAATTGGAGGTTTTGGGAACTGATTAGTCCCTTTAATAATCGGAGCTCCTGACATAGCATTCCCTCGTCTAAACAACATAAGCTTCTGACTACTCCCCCCTTCCTTTCTACTACTAATAGCATCTTCAATAATTGAAGCCGGCGCAGGTACAGGCTGAACTGTTTACCCTCCTCTAGCCGGAAATCTGGCACATGCAGGAGCCTCGGTAGACCTTACTATTTTCTCTCTACATTTAGCCGGTGTATCTTCAATCCTTGGAGCTATTAACTTCATCACAACTATCATTAATATAAAGCCACCCGCTATAACTCAATACCAAACACCCCTCTTCGTCTGATCAGTCTTAGTCACAGCAGTCTTACTTTTACTATCATTACCTGTTCTAGCAGCCGGAATTACTATACTACTAACCGATCGAAATCTAAACACAACCTTTTTCGACCCAGCAGGAGGAGGTGACCCAATCTTATATCAACACTTATTCTGATTTTTTGGCCATCCTGAAGTATATATTTTAATTCTACCCGGCTTTGGAATAATTTCACACATCGTTACTTATTATTCAGGGAAAAAAGAACCTTTTGGGTATATGGGAATAGTATGAGCTATAGTTTCTATGGCTTATCCCTTTCAACTAGGCTTACAAGACGCAGCATCACCCGTTATAGAAGAACTTCTACAATTTCATGACCATGCATTGATGATCGTCTTCTTAATCAGCTCCTTAGTTCTTTATATCATTACACTAATACTAACAACCAAATTAACTCACACTAGTACAATAGACGCTCAAGAAGTAGAGACTATTTGAACCGTCCTCCCAGCCGTTATTCTAATCATAATCGCCCTGCCTTCTCTACGAATTCTCTACATAATAGACGAAATTAATAACCCCTCTCTTACCGTAAAAACAATAGGACATCAATGATACTGAAGCTATGAATATACCGACTACGAAGACCTAAACTTTGACTCATACATAATTCCAACCCCAGATCTAAAACCAGGCGAACTACGATTATTAGAAGTAGATAATCGAATGGTTCTACCCATACAAATGACAATTCGAATATTAGTCTCCTCAGAAGATGTATTACACTCATGAGCTGTCCCTTCCCTAGGCCTAAAAACAGACGCAATTCCTGGCCGCCTAAACCAAACAACCCTAATATCAACACGACCTGGTCTATTCTATGGGCAATGCTCAGAGATTTGCGGCTCTAATCACAGCTTTATACCAATCGTTCTCGAACTAGTACCATTAGAGAATTTTGAAAAATGATCTACATCCATATTATAATTTCACTAAGAAGCTAAATTAGCGTGTTGTAATTCAACTACAAGAACCCTAATGACCAACATCCGAAAAACACACCCACTAATAAAAATCCTCAATGACGCATTCATTGATCTACCCACTCCACCTAATATCTCCTCTTGATGAAATTTTGGTTCCTTACTAGGCCTTTGCCTAATTATACAAATCCTAACAGGATTATTTCTAGCAATACATTACACGCCAGACACCTCAACTGCTTTCTCATCAGTCGCACACATCTGCCGAGACGTCAACTATGGCTGATTCATCCGCTATTTACATGCAAACGGAGCCTCCATGTTCTTCATCTGTCTATACGCCCACATTGGACGTGGCCTATACTATGGCTCTTATATATTCCAAGAAACATGAAACATTGGTGTACTCTTACTACTAGCAGTCATAGCCACTGCATTTGTAGGCTACGTCCTGCCCTGAGGACATCTACATAAACTATTCCTTGAAAAA-GCTTATTGTACAATTACCACAACATCACAGTACTATGTCAGTATTAAAAGTAATTTGTTTTAAAAACATTTTACTGTACACATCACATACACATACACATGTACATGCTAATA-TTT-AGTCTCTCCTTGTAAATATTCATATATACATGCTATGTATTATTGTGCATTCATTTATTTTCCATACGATAAGTTAAAGTCCGTATTATTTATTATTAATTTTACATATTACATAATATGCATGCTCTTACATATTATATGTCCCCTTT-AATTTCACCCCCATTATATCCTATGGTCGCTCCATTAGATCACGAGCTTAATCACCATGCCGCGTGAAACCAGCAACCCGCTTGGCAGGGATCCCCCTTCTCGCACCGGGCCCATACCCCGTGGGGGTAGCTAG-TAATGATCTTTATAAGACATCTGGTTCTTACTTCAGGACCATTTTAACTTAAAATCGCCCACTCGTTCCCCTTAAATAAGACATCTCGATGGACTCATGACTAATCAGCCCATGCCTAACATAACTGAGGTTTCATACATTTGGTATTTTTTAATTTTTGGGGGGGAACTTGCACCGACTCAGCTATGGCCTTAGAAAGGCCCCGTCACAGTCAAATAAATTGTAGCTGGACCTGTGTGTATTTTT-GATTGGACTAGCACAACCAACAGGTGTTATTTAATTAATGGT
	'NC_012059.1_T_truncatus'         AAATCATTAAAGACTAAAAGGAGCGGGCATCAAGCACACTATACTAGTAGCTCATAACGCCTTGCTTAGCCACACCCCCACGGGATACAGCAGTGACAAGAATTAGGCTATGAACGAAAGTTTGACCTAGCCATGCTAATTAGGGTTGGTAAATTTCGTGCCAGCCACCGCGGTCATACGATTGACCCAAACTAATAGATACCCGGCGTAAAGAGTGTCAAAGAACAATATAAAAATAAAGTCAAACCTTAATTAAGCTGTAAAAAGCCATAATTAAAATTAAGTTAAACTACGAAAGTAACTTTACCATAAACTGAATACACGACAACTAAGACCCAAACTGGGATTAGATACCCCACTATGCTTAGTCGTAAACTTAAATAATCCTAAAACAAGATTATTCGCCAGAGTACTATCGGCAACAGCCCAAAACTCAAAGGACTTGGCGGTGCTTCATATCCTTCTAGAGGAGCCTGTTCTGTAAACGATAAACCACGATTAACCTCACCAATCCTTGCTACTTCAGTCTATATACCGCCATCTTCAGCAAACCCTAAAAAAGGAACGAAAGTAAGCACAACTACCGCACGTAAAAACGTTAGGTCAAGGTGTAACCTATGGATTGGGAAGAAATGGGCTACATTTTCTATAATAAGAACACCCCTTAAACTCACACGAAAGTTTTTATGAAACCTAAAAACTAAAGGAGGATTTAGCAGTAAATTAAGAATAGAATGCTTAATTGAATAAGGCCATGAAGCACGCACACACCGCCCGTCACCCTCCTCAAGTGCCATAGCAAAGCCCCAGATTGCTAACCCATGCTAAGCAAGCGTACAAGAGGAGACAAGTCGTAACAAGGTAAGCATACCGGAAGGTGTGCTTGGATAAACAAGATGTAGCTTAAACAAAGCATCTAGTTTACACCTAGAAGATTCCACAACTCGTGCACATCTTGAACTATATCTAGCCCATACTCCTCCTCACTACTACTACTATAAGTCAATCAAATAAAACATTTACCATACATCTAAAGTATAGGAGATAGAAAAACATCACCTCTAGCATAACTAGTATTAGAGGCACTGCCTGCCCAGTGACAATCGTTAAACGGCCGCGGTATCTTGACCGTGCAAAGGTAGCATAATCACTTGTTCTCTAAATAAGGACTTGTATGAATGGCCACACGAGGGTTTTACTGTCTCTTACTCTTAATCAGTGAAATTGACCTCCCCGTGAAGAGGCGGGGATAATGCAATAAGACGAGAAGACCCTATGGAGCTTTAATTAATCAACTCAAAAAGCATAAAATAATACCACCAAGGGATAACAAAGCTTTAGATGAGCTGACAATTTCGGTTGGGGTGACCTCGGAGTATAAAAAACCCTCCGAGTGATTAAAACTTAGGCCTACCAGCCAAAGTATAGTATCACTTATTGATCCAAAATTTTGATCAACGGAACAAGTTACCCTAGGGATAACAGCGCAATCCTATTCTAGAGTCCATATCGACAATAGGGTTTACGACCTCGATGTTGGATCAGGACATCCTAATGGTGCAGCAGCTATTAAGGGTTCGTTTGTTCAACGATTAAAGTCCTACGTGATCTGGTAGAATACGCTGCTGGTCCTTTCGCCCTATTCTTCCTAGCAGAATATGCCAACATTATCATAATAAATATATTCACAACTATCTTATTTCTAGGAGCATTCCACGACCCCTATATACCAGAATTATGTACAACAAACCTAATTGTCAAGTCACTACTACTAACAATATCCTTCCTATGAATCCGAGCATCCTACCCCCGATTCCGATATGACCAACTAATACATCTCCTTTGAAAAAACTTCCTCCCACTAACACTAGCTCTCTGCATATGACATATCTCATTACCCATCATAACAGCAGGTATCCCACCCCAAACATAAAACAAGAAATATGTCTGACAAAAGAGTTACTTTGATAGAGTAAATAATAGAGGTTTAAATCCTCTTATTTCTAGAACAATAGGAGTCGAACCTACCCTTAAGAATTCAAAATTCTTTGTGCTACCACACTACACCATAATCTACAGTAAGGTCAGCTAAATAAGCTACCGGGCCCATACCCCGGAAATGTTGGTTTATATCCTTCCCATACTAATTAACCCATTCGTCTCTATCACCCTACTAACAACCCTCATCCTAAGCACAACAATTGTCACTATTAGCTCCCATTGATTGTTCGCCTGAATCGGACTAGAAATAAACATAATAGCTATTATCCCCATCATAATAAAAAAGCCTAACCCCCGAGCCACAGAAGCCTCAGCCAAATACTTTCTAACACAAGCCACAGCATCCTCATTACTCATACTAGCAATTATTATTAACCTAATACACTCCAGCCAATGAACCATCATAAAATTATTCGACCCAACAGCATCCATCCTAATAACAATAGCTTTAGCCATTAAACTAGGATTATCCCCTTTTCACTTTTGAGTACCAGAAGTTACACAAGGTATGTTCATTAACCGATGACTATTCTCTACCAATCACAAAGACATTGGTACCCTGTATTTACTATTTGGCGCCTGGGCAGGAATAGTAGGTACCGGTCTAAGTTTGTTGATTCGTGCTGAATTAGGTCAACCTGGCACACTTATCGGAGACGACCAGCTTTATAATGTTCTAGTGACAGCTCATGCCTTCGTAATAATTTTCTTTATAGTTATACCTATTATAATTGGAGGTTTTGGGAACTGATTAGTCCCCTTAATAATTGGAGCTCCTGACATAGCATTCCCCCGTCTAAACAACATAAGCTTCTGACTACTCCCCCCTTCCTTTCTACTACTAATAGCATCTTCAATAATTGAGGCCGGCGCAGGTACAGGCTGAACTGTTTACCCTCCTCTAGCCGGAAATCTGGCACATGCAGGAGCCTCAGTAGACCTTACCATTTTCTCTCTACATTTAGCCGGTGTATCTTCAATCCTTGGAGCTATTAACTTCATCACAACTATTATCAATATAAAACCACCCGCTATAACTCAATACCAAACACCCCTCTTCGTCTGATCAGTCTTAGTCACAGCAGTCTTACTTTTACTATCATTACCTGTTCTAGCAGCCGGAATTACTATACTACTAACCGATCGAAACCTAAACACAACCTTTTTCGACCCGGCAGGAGGAGGTGACCCAATCTTATATCAACACTTATTCTGATTTTTTGGCCATCCTGAAGTATATATTTTAATTCTACCTGGCTTTGGAATAATTTCACACATCGTTACTTATTATTCAGGGAAAAAAGAACCTTTTGGGTATATGGGAATAGTATGAGCTATGGTTTCTATGGCTTATCCCTTTCAACTAGGCTTACAAGACGCAGCATCACCCGTTATAGAAGAACTTCTACAATTTCACGACCATGCATTGATGATCGTCTTTTTAATTAGCTCCTTAGTTCTTTATATCATTACACTAATGCTAACAACCAAATTAACTCACACTAGTACAATAGACGCTCAAGAAGTAGAGACTATTTGAACTGTCCTCCCGGCCGTTATTCTAATCATAATCGCCCTACCTTCTCTACGAATTCTCTACATAATAGACGAAATTAATAATCCCTCTCTTACCGTAAAAACAATAGGACATCAATGATACTGAAGCTATGAATATACCGACTACGAAGACCTAAACTTTGACTCATACATAATTCCAACCTCAGATCTAAAACCAGGCGAACTACGATTATTAGAAGTAGATAATCGAATGGTTCTACCTATACAAATGACAATTCGAATATTAGTCTCCTCAGAAGATGTATTACACTCATGAGCTGTCCCTTCCCTAGGCCTAAAAACAGACGCAATTCCTGGCCGCCTAAACCAAACAACCCTAATATCAACACGACCTGGTCTGTTCTACGGACAATGTTCAGAAATTTGCGGCTCTAACCACAGCTTTATACCAATCGTTCTCGAACTAGTACCTTTAGAGAACTTTGAAAAATGATCTGCATCCATATTATAATTTCACTAAGAAGCTAAACCAGCGTGTTGTAATTCAACTACAAGAACCCTAATGACCAACATCCGAAAAACACACCCACTAATAAAAATCCTCAATGATGCGTTCATCGATCTACCCACTCCATCTAATATCTCCTCTTGATGAAATTTTGGTTCCTTACTAGGCCTCTGCCTAATTATACAAATCCTAACAGGATTATTCCTAGCAATACATTACACGCCAGACACCTCAACTGCTTTCTCATCAGTCGCACACATCTGCCGAGACGTCAACTATGGCTGATTCATCCGCTATCTACACGCAAACGGAGCCTCCATATTCTTCATCTGTCTATACGCCCACATTGGACGTGGCCTATACTATGGTTCTTATATATTCCAAGAAACATGAAACATTGGTGTACTCTTACTATTAACAGTCATAGCCACTGCATTCGTAGGCTACGTCCTGCCCTGAGGACATCTACATAAACTATTCCTTGAAAAAAGCTTATTGTACAGTTACCACAACATCACAGTACTACGTCAGTATTAAAAGTAATTTGTTTTAAAAACATTTTACTATACACATTACATATACATACACACGTGCATGCTAATA-TTT-AGTCTCTCCTTGTAAATATTCATATATACATGCTATGTATTATTGTGCATTCATTTATTTTCCATACGATAAGTTAAAGCCCGTATTAATTATCATTAATTTTACATATTACATAATATGTATGCTCTTACATATTATACCTCCCCTATCAATTTTATCTCCATTATATCCTATGGTCACTCCATTAGATCACGAGCTTAATCACCATGCCGCGTGAAACCAGCAACCCGCTTGGCAGGGATCCCTCTTCTCGCACCGGGCCCATACTCCGTGGGGGTAGCTAG-TAATGATCTTTATAAGACATCTGGTTCTTACTTCAGGACCATCTTAACTTAAAATCGCCCACTCGTTCCCCTTAAATAAGACATCTCGATGGATTCATGACTAATCAGCCCATGCCTAACATAACTGAGGTTTCATACATTTGGTATCTTTTAATTTTTGGGGGGGAGCTTGCACCGACTCAGCTATGGCCTTAGAAAGGCCCCGTCACAGTCAAATAAATTGTAGCTGGACCTGTGTGTATTTTT-GATTGGACTAGCACAACCAACAGGTGTTATTTAATTAATGGT
	'KF570315.1_Ttr_EMED3'            AAATCATTAAAGACTAAAAGGAGCGGGCATCAAGCACACTATACTAGTAGCTCATAACGCCTTGCTTAGCCACACCCCCACGGGATACAGCAGTGACAAGAATTAGGCTATGAACGAAAGTTTGACCTAGCCATGCTAATTAGGGTTGGTAAATTTCGTGCCAGCCACCGCGGTCATACGATTGACCCAAACTAATAGACACCCGGCGTAAAGAGTGTCAAAGAACAATATAAAAATAAAGTCAAACCTTAATTAAGCTGTAAAAAGCCATAATTAAAATTAAGTTAAACTACGAAAGTAACTTTACCATAAACTGAATACACGACAACTAAGACCCAAACTGGGATTAGATACCCCACTATGCTTAGTCGTAAACTTAAATAATCCTAAAACAAGATTATTCGCCAGAGTACTATCGGCAACAGCCCAAAACTCAAAGGACTTGGCGGTGCTTCATATCCTTCTAGAGGAGCCTGTTCTGTAAACGATAAACCACGATTAACCTCACCAATCCTTGCTACTTCAGTCTATATACCGCCATCTTCAGCAAACCCTAAAAAAGGAACGAAAGTAAGCACAACTACTGCACGTAAAAACGTTAGGTCAAGGTGTAACCTATGGATTGGGAAGAAATGGGCTACATTTTCTATAATAAGAACACCCCTTAAACTCACACGAAAGTTTTTATGAAACCTAAAAACTAAAGGAGGATTTAGCAGTAAATTAAGAATAGAATGCTTAATTGAATAAGGCCATGAAGCACGCACACACCGCCCGTCACCCTCCTCAAGTGCCATAGCAAAGCCCCAGATTGCTAACCCATGCTAAGCAAGCGTACAAGAGGAGACAAGTCGTAACAAGGTAAGCATACCGGAAGGTGTGCTTGGATAAACAAGATGTAGCTTAATCAAAGCATCTAGTTTACACCTAGAAGATTCCACAACTCGTGCACATCTTGAACTATATCTAGCCCATACTCCTCCTCATCACTACTACTATAAGTCAGTCAAATAAAACATTTACCATACATCTAAAGTATAGGAGATAGAAAAACATCACCTCTAGCATAACTAGTATTAGAGGCACTGCCTGCCCAGTGACAATCGTTAAACGGCCGCGGTATCTTGACCGTGCAAAGGTAGCATAATCACTTGTTCTCTAAATAAGGACTTGTATGAATGGCCACACGAGGGTTTTACTGTCTCTTACTCTTAATCAGTGAAATTGACCTCCCCGTGAAGAGGCGGGGATAATGCAATAAGACGAGAAGACCCTATGGAGCTTTAATTAATCAACTCAAAAGGCATAAAATAATACCACCAAGGGATAACAAAGCTTTAGATGAGCTGACAATTTCGGTTGGGGTGACCTCGGAGTATAAAAAACCCTCCGAGTGATCAAAACTTAGGCCTACCAGCCAAAGTATAGTATCACTTATTGATCCAAAATTTTGATCAACGGAACAAGTTACCCTAGGGATAACAGCGCAATCCTATTCTAGAGTCCATATCGACAATAGGGTTTACGACCTCGATGTTGGATCAGGACATCCTAATGGTGCAGCAGCTATTAAGGGTTCGTTTGTTCAACGATTAAAGTCCTACGTGATCTGGTAGAATACGCTGCCGGTCCTTTCGCCCTATTCTTCCTAGCAGAATATGCCAACATTATCATAATAAATATATTCACAACTATCTTATTTCTAGGAGCATTCCACGACCCCTATATACCAGAATTATGTACAACAAACCTAATTGTCAAGTCACTACTACTAACAATAGCCTTCCTATGAATCCGAGCATCCTACCCCCGATTCCGATATGACCAACTAATACACCTCCTTTGAAAAAACTTCCTCCCACTAACACTAGCTCTCTGCATATGACATATCTCATTACCCATCATAACAGCAGGTATCCCACCCCAAACATAAAACAAGAAATATGTCTGACAAAAGAGTTACTTTGATAGAGTAAATAATAGAGGTTTAAATCCTCTTATTTCTAGAACAATAGGAGTCGAACCTACCCTTAAGAATTCAAAATTCTTTGTGCTACCACACTACACCATAATCTACAGTAAGGTCAGCTAAATAAGCTACCGGGCCCATACCCCGGAAATGTTGG?TTATATCCTTCCCATACTAATTAACCCATTCGTCTCTATCACCCTACTAACAACCCTCATCCTAAGCACAACAATTGTCACTATTAGCTCCCATTGATTGTTCGCCTGAATCGGACTAGAAATAAACATAATAGCTATCATCCCCATCATAATAAAAAAGCCTAACCCCCGAGCCACAGAAGCCTCAGCCAAATACTTTCTAACACAAGCCACAGCCTCCTCATTACTTATACTAGCAATTATTATCAACCTAATACATTCCAGCCAATGGACCATCATAAAATTATTCGATCCAACAGCATCCATTCTAATAACAATAGCCCTGGCCATTAAACTAGGATTATCCCCTTTCCACTTCTGAGTACCAGAAGTTACACAAGGCATGTTCATTAACCGATGACTATTCTCTACCAATCACAAAGACATTGGTACCCTGTATTTACTATTTGGCGCCTGGGCAGGAATAGTAGGTACCGGCCTAAGTTTGTTGATTCGTGCTGAATTAGGTCAACCTGGCACACTTATCGGAGACGACCAGCTTTATAATGTTCTAGTGACAGCTCATGCCTTCGTAATAATTTTCTTTATAGTTATACCTATCATAATTGGAGGTTTTGGGAACTGATTAGTCCCCTTAATAATCGGAGCTCCTGACATAGCATTCCCCCGTCTAAACAACATAAGCTTCTGACTACTCCCCCCTTCCTTTCTACTACTAATAGCATCTTCAATAATTGAGGCCGGCGCAGGTACAGGCTGAACTGTTTACCCTCCTCTAGCTGGAAATCTGGCACATGCAGGAGCCTCAGTAGACCTTACCATTTTCTCTCTACATTTAGCCGGTGTATCTTCAATCCTTGGAGCTATTAACTTCATCACAACTATTATTAATATAAAACCACCCGCTATAACTCAATACCAAACACCCCTCTTCGTCTGATCAGTCTTAGTCACAGCAGTCTTACTTTTACTATCATTACCTGTTCTAGCAGCCGGAATTACTATACTACTAACCGATCGAAACCTAAACACAACCTTTTTCGACCCGGCAGGAGGAGGTGACCCAATCTTATATCAACACTTATTCTGATTTTTTGGCCATCCTGAAGTATATATTTTAATTCTACCTGGCTTTGGAATAATTTCACACATCGTTACTTATTATTCAGGGAAAAAAGAACCTTTTGGGTATATGGGAATAGTATGAGCTATAGTTTCTATGGCTTATCCCTTTCAACTAGGCTTACAAGACGCAGCATCACCCGTTATAGAAGAACTTCTACAATTCCACGACCATGCATTGATGATCGTCTTTTTAATTAGCTCCTTAGTTCTTTATATCATTACACTAATGCTAACAACTAAATTAACTCATACTAGTACAATAGACGCTCAAGAAGTGGAGACTATTTGAACTGTCCTCCCGGCCGTTATTCTAATCATAATCGCCCTACCTTCTCTACGAATTCTCTACATAATAGACGAAATTAATAGTCCCTCTCTTACCGTAAAAACAATAGGACATCAATGATACTGAAGCTATGAATATACCGACTACGAAGACCTAAACTTTGACTCATACATAATTCCAACCTCAGATCTAAAACCAGGCGAACTACGATTATTAGAAGTAGATAATCGAATGGTTCTACCTATACAAATGACAATTCGAATATTAGTCTCCTCAGAAGATGTATTGCACTCATGAGCTGTCCCTTCCCTAGGCCTAAAAACAGACGCAATTCCTGGCCGCCTAAACCAAACAACCCTAATATCAACACGACCTGGTCTGTTCTACGGACAATGTTCAGAAATTTGCGGCTCTAACCACAGCTTTATACCAATCGTTCTCGAACTAGTACCTTTAGAGAATTTTGAAAAATGATCTGCATCCATATTATAATTTCACTAAGAAGCTAAACCAGCGTGTTGTAATTCAACTACAAGAACCCTAATGACCAACATCCGAAAAACACACCCACTAATAAAAATCCTCAATGATGCGTTCATCGATCTACCCACTCCATCTAATATCTCCTCTTGATGAAATTTTGGTTCCTTACTAGGCCTCTGCCTAATTATACAAATCCTAACAGGATTATTCCTAGCAATACATTACACGCCAGACACCTCAACTGCTTTCTCATCAGTCGCACACATCTGCCGAGACGTCAACTATGGCTGATTCATCCGCTATCTACACGCAAACGGAGCCTCCATATTCTTCATCTGTCTATACGCCCACATTGGACGTGGCCTATACTATGGTTCTTATATATTCCAAGAAACATGAAACATTGGTGTACTCTTACTATTAACAGTCATAGCCACTGCATTCGTAGGCTATGTCCTGCCCTGGGGACATCTACATAAACTATTCCTTG?AAAAAGCTTATTGTACAGTTACCACAACATCACAGTACTACGTCAGTATTAAAAGTAATTTGTTTTAAAAACATTTTACTGTACACATTACATATACATACACATGTGCATGCTAATA-TTT-AGTCTCTCCTTGTAAATATTCATACATACATGCTATGTATTATTGTGCATTCATTTATTTTCCATACGATAAGTTAAAGCCCGTATTAATTATCATTAATTTTACATATTACATAATATGCATGCTCTTACATATTATATATCCCCTACCAATCCTACCTCCATTATATCCTATGGTCACTCCATTAGATCACGAGCTTAATCACCATGCCGCGTGAAACCAGCAACCCGCTCGGCAGGGATCCCTCTTCTCGCACCGGGCCCATATCTCGTGGGGGTAGCTAA-TAATGATCTTTATAAGACATCTGGTTCTTACTTCAGGACCATTTTAACTTAAAATCGCCCACTCGTTCCTCTTAAATAAGACATCTCGATGGGTTCATGACTAATCAGCCCATGCCTAACATAACTGAGGTTTCATACATTTGGTATTTTTTAATTTTT?GGGGGGAGCTTGCACCGACTCAGCTATGGCCTTAGGAAGGCCCCGTCACAGTCAAATAAATTGTAGCTGGACCTGTGTGTATTTTT-GATTGGACTAGCACAACCAACAGGTGTTATTTAATTAATGGT
	'KF570317.1_Ttr_EMED5'            AAATCATTAAAGACTAAAAGGAGCGGGCATCAAGCACACTATACTAGTAGCTCATAACGCCTTGCTTAGCCACACCCCCACGGGATACAGCAGTGACAAGAATTAGGCTATGAACGAAAGTTTGACCTAGCCATGCTAATTAGGGTTGGTAAATTTCGTGCCAGCCACCGCGGTCATACGATTGACCCAAACTAATAGACACCCGGCGTAAAGAGTGTCAAAGAACAATATAAAAATAAAGTCAAACCTTAATTAAGCTGTAAAAAGCCATAATTAAAATTAAGTTAAACTACGAAAGTAACTTTACCATAAACTGAATACACGACAACTAAGACCCAAACTGGGATTAGATACCCCACTATGCTTAGTCGTAAACTTAAATAATCCTAAAACAAGATTATTCGCCAGAGTACTATCGGCAACAGCCCAAAACTCAAAGGACTTGGCGGTGCTTCATATCCTTCTAGAGGAGCCTGTTCTGTAAACGATAAACCACGATTAACCTCACCAATCCTTGCTACTTCAGTCTATATACCGCCATCTTCAGCAAACCCTAAAAAAGGAACGAAAGTAAGCACAACTACTGCACGTAAAAACGTTAGGTCAAGGTGTAACCTATGGATTGGGAAGAAATGGGCTACATTTTCTATAATAAGAACACCCCTTAAACTCACACGAAAGTTTTTATGAAACCTAAAAACTAAAGGAGGATTTAGCAGTAAATTAAGAATAGAATGCTTAATTGAATAAGGCCATGAAGCACGCACACACCGCCCGTCACCCTCCTCAAGTGCCATAGCAAAGCCCCAGATTGCTAACCCATGCTAAGCAAGCGTACAAGAGGAGACAAGTCGTAACAAGGTAAGCATACCGGAAGGTGTGCTTGGATAAACAAGATGTAGCTTAAACAAAGCATCTAGTTTACACCTAGAAGATTCCACAACTCGTGCACATCTTGAACTATATCTAGCCCATACTCCTCCTCATCACTACTACTATAAGTCAGTCAAATAAAACATTTACCATACATCTAAAGTATAGGAGATAGAAAAACATCACCTCTAGCATAACTAGTATTAGAGGCACTGCCTGCCCAGTGACAATCGTTAAACGGCCGCGGTATCTTGACCGTGCAAAGGTAGCATAATCACTTGTTCTCTAAATAAGGACTTGTATGAATGGCCACACGAGGGTTTTACTGTCTCTTACTCTTAATCAGTGAAATTGACCTCCCCGTGAAGAGGCGGGGATAATGCAATAAGACGAGAAGACCCTATGGAGCTTTAATTAATCAACTCAAAAGGCATAAAATAATACCACCAAGGGATAACAAAGCTTTAGATGAGCTGACAATTTCGGTTGGGGTGACCTCGGAGTATAAAAAACCCTCCGAGTGATTAAAACTTAGGCCTACCAGCCAAAGTATAGTATCACTTATTGATCCAAAATTTTGATCAACGGAACAAGTTACCCTAGGGATAACAGCGCAATCCTATTCTAGAGTCCATATCGACAATAGGGTTTACGACCTCGATGTTGGATCAGGACATCCTAATGGTGCAGCAGCTATTAAGGGTTCGTTTGTTCAACGATTAAAGTCCTACGTGATCTGGTAGAATACGCTGCCGGTCCTTTCGCCCTATTCTTCCTAGCAGAATATGCCAACATTATCATAATAAATATATTCACAACTATCTTATTTCTAGGAGCATTCCACGACCCCTATATACCAGAATTATGTACAACAAACCTAATTGTCAAGTCACTACTACTAACAATAGCCTTCCTATGAATCCGAGCATCCTACCCCCGATTCCGATATGACCAACTAATACATCTCCTTTGAAAAAACTTCCTCCCACTAACACTAGCTCTCTGCATATGACATATCTCATTACCCATCATAACAGCAGGTATCCCACCCCAAACATAAAACAAGAAATATGTCTGACAAAAGAGTTACTTTGATAGAGTAAATAATAGAGGTTTAAATCCTCTTATTTCTAGAACAATAGGAGTCGAACCTACCCTTAAGAATTCAAAATTCTTTGTGCTACCACACTACACCATAATCTACAGTAAGGTCAGCTAAATAAGCTACCGGGCCCATACCCCGGAAATGTTGGTTTATATCCTTCCCATACTAATTAACCCATTCGTCTCTATCACCCTACTAACAACCCTCATCCTAAGCACAACAATTGTCACTATTAGCTCCCATTGATTGTTCGCCTGAATCGGACTGGAAATAAACATAATAGCTATCATCCCCATCATAATAAAAAAGCCTAACCCCCGAGCCACAGAAGCCTCAGCCAAATACTTTCTAACACAAGCCACAGCCTCCTCATTACTTATACTAGCAGTTATTATCAACCTAATACATTCCAGCCAATGAACCATCATAAAATTATTCGATCCAACAGCATCCATTCTAATAACAATAGCCCTGGCCATTAAACTAGGATTATCCCCTTTCCACTTCTGAGTACCAGAAGTTACACAAGGCATGTTCATTAACCGATGACTATTCTCTACCAATCACAAAGACATTGGTACCCTGTATTTACTATTTGGCGCCTGGGCAGGAATAGTAGGTACCGGTCTAAGTTTGTTGATTCGTGCTGAATTAGGTCAACCTGGCACACTTATCGGAGACGACCAGCTTTATAATGTTCTAGTGACAGCTCATGCCTTCGTAATAATTTTCTTTATAGTTATACCTATCATAATTGGAGGTTTTGGGAACTGATTAGTCCCCTTAATAATCGGAGCTCCTGACATAGCATTCCCCCGTCTAAACAACATAAGCTTCTGACTACTCCCCCCTTCCTTTCTACTACTAATAGCATCTTCAATAATTGAGGCCGGCGCAGGTACAGGCTGAACTGTTTACCCTCCTCTAGCTGGAAATCTGGCACATGCAGGAGCCTCAGTAGACCTTACCATTTTCTCTCTACATTTAGCCGGTGTGTCTTCAATCCTTGGAGCTATTAACTTCATCACAACTATTATTAATATAAAACCACCCGCTATAACTCAATACCAAACACCCCTCTTCGTCTGATCAGTCTTAGTCACAGCAGTCTTACTTTTACTATCATTACCTGTTCTAGCAGCCGGAATTACTATACTACTAACCGATCGAAACCTAAACACAACCTTTTTCGACCCGGCAGGAGGAGGTGACCCAATCTTATATCAACACTTATTCTGATTTTTTGGCCATCCTGAAGTATATATTTTAATTCTACCTGGCTTTGGAATAATTTCACACATCGTTACTTATTATTCAGGGAAAAAAGAACCTTTTGGGTATATGGGAATAGTATGAGCTATAGTTTCTATGGCTTATCCCTTTCAACTAGGCTTACAAGACGCAGCATCACCCGTTATAGAAGAACTTCTACAATTCCACGACCATGCATTGATGATCGTCTTTTTAATTAGCTCCTTAGTTCTTTATATCATTACACTAATGCTAACAACTAAATTAACTCATACTAGTACAATAGACGCTCAAGAAGTGGAGACTATTTGAACTGTCCTCCCGGCCGTTATTCTAATCATAATCGCCCTACCTTCTCTACGAATTCTCTACATAATAGACGAAATTAATAATCCCTCTCTTACCGTAAAAACAATAGGACATCAATGATACTGAAGCTATGAATATACCGACTACGAAGACCTAAACTTTGACTCATACATAATTCCAACCTCAGATCTAAAACCAGGCGAACTACGATTATTAGAAGTAGATAATCGAATGGTTCTACCTATACAAATGACAATTCGAATATTAGTCTCCTCAGAAGATGTATTGCACTCATGAGCTGTCCCTTCCCTAGGCCTAAAAACAGACGCAATTCCTGGCCGCCTAAACCAAACAACCCTAATATCAACACGACCTGGTCTGTTCTACGGACAATGTTCAGAAATTTGCGGCTCTAACCACAGCTTTATACCAATCGTTCTCGAACTAGTACCTTTAGAGAACTTTGAAAAATGATCTGCATCCATATTATAATTTCACTAAGAAGCTAAACCAGCGTGTTGTAATTCAACTACAAGAACCCTAATGACCAACATCCGAAAAACACACCCACTAATAAAAATCCTCAATGATGCGTTCATCGATCTACCCACTCCATCTAATATTTCCTCTTGATGAAATTTTGGTTCCTTACTAGGCCTCTGCCTAATTATACAAATCCTAACAGGATTATTCCTAGCAATACATTACACGCCAGACACCTCAACTGCTTTCTCATCAGTCGCACACATCTGCCGAGACGTCAACTATGGCTGATTCATCCGCTATCTACACGCAAACGGAGCCTCCATATTCTTCATCTGTCTATACGCCCACATTGGACGTGGCCTATACTATGGTTCTTATATATTCCAAGAAACATGAAACATTGGTGTACTCTTACTATTAACAGTCATAGCCACTGCATTCGTAGGTTATGTCCTGCCCTGAGGACATCTACATAAACTATTCCTTGAAAAAAGCTTATTGTACAGTTACCACAACATCACAGTACTACGTCAGTATTAAAAGTAATTTGTTTTAAAAACATTTTACTGTACACATTACATACACATACACATGTGCATGCTAATA-TTT-AGTCTCTCCTTGTAAATATTCATACATACATGCTATGTATTATTGTGCATTCATTTATTTTCCATACGATAAGTTAAAGCTCGTATTAATTATCATTAATTTTACATATTACATAATATGCATGCTCTTACATATTATATATCCCCTATCAATTCTACCTCCATTATATCCTATGGTCGCTCCATTAGATCACGAGCTTAATCACCATGCCGCGTGAAACCAGCAACCCGCTTGGCAGGGATCCCCCTTCTCGCACCGGGCCCATACATCGTGGGGGTAGCTAA-TAATGATCTTTATAAGACATCTGGTTCTTACTTCAGGACCATTTTAACTTAAAATCGCCCACTCGTTCCCCTTAAATAAGACATCTCGATGGGTTCATGACTAATCAGCCCATGCCTAACATAACTGAGGTTTCATACATTTGGTATTTTTTAATTTTTGGGGGGGAGCTTGCACCGACTCAGCTATGGCCTTAGGAAGGCCCCGTCACAGTCAAATAAATTGTAGCTGGACCTGTGTGTATTTTT-GATTGGACTAGCACAACCAACAGGTGTTATTTAATTAATGGT
	'KF570318.1_Ttr_EMED1'            AAATCATTAAAGACTAAAAGGAGCGGGCATCAAGCACACTATACTAGTAGCTCATAACGCCTTGCTTAGCCACACCCCCACGGGATACAGCAGTGACAAGAATTAGGCTATGAACGAAAGTTTGACCTAGCCATGCTAATTAGGGTTGGTAAATTTCGTGCCAGCCACCGCGGTCATACGATTGACCCAAACTAATAGACACCCGGCGTAAAGAGTGTCAAAGAACAATATAAAAATAAAGTCAAACCTTAATTAAGCTGTAAAAAGCCATAATTAAAATTAAGTTAAACTACGAAAGTAACTTTACCATAAACTGAATACACGACAACTAAGACCCAAACTGGGATTAGATACCCCACTATGCTTAGTCGTAAACTTAAATAATCCTAAAACAAGATTATTCGCCAGAGTACTATCGGCAACAGCCCAAAACTCAAAGGACTTGGCGGTGCTTCATATCCTTCTAGAGGAGCCTGTTCTGTAAACGATAAACCACGATTAACCTCACCAATCCTTGCTACTTCAGTCTATATACCGCCATCTTCAGCAAACCCTAAAAAAGGAACGAAAGTAAGCACAACTACTGCACGTAAAAACGTTAGGTCAAGGTGTAACCTATGGATTGGGAAGAAATGGGCTACATTTTCTATAATAAGAACACCCCTTAAACTCACACGAAAGTTTTTATGAAACCTAAAAACTAAAGGAGGATTTAGCAGTAAATTAAGAATAGAATGCTTAATTGAATAAGGCCATGAAGCACGCACACACCGCCCGTCACCCTCCTCAAGTGCCATAGCAAAGCCCCAGATTGCTAACCCATGCTAAGCAAGCGTACAAGAGGAGACAAGTCGTAACAAGGTAAGCATACCGGAAGGTGTGCTTGGATAAACAAGATGTAGCTTAAACAAAGCATCTAGTTTACACCTAGAAGATTCCACAACTCGTGCACATCTTGAACTATATCTAGCCCATACTCCTCCTCATCACTACTACTATAAGTCAGTCAAATAAAACATTTACCATACATCTAAAGTATAGGAGATAGAAAAACATCACCTCTAGCATAACTAGTATTAGAGGCACTGCCTGCCCAGTGACAATCGTTAAACGGCCGCGGTATCTTGACCGTGCAAAGGTAGCATAATCACTTGTTCTCTAAATAAGGACTTGTATGAATGGCCACACGAGGGTTTTACTGTCTCTTACTCTTAATCAGTGAAATTGACCTCCCCGTGAAGAGGCGGGGATAATGCAATAAGACGAGAAGACCCTATGGAGCTTTAATTAATCAACTCAAAAGGCATAAAATAATACCACCAAGGGATAACAAAGCTTTAGATGAGCTGACAATTTCGGTTGGGGTGACCTCGGAGTATAAAAAACCCTCCGAGTGATTAAAACTTAGGCCTACCAGCCAAAGTATAGTATCACTTATTGATCCAAAATTTTGATCAACGGAACAAGTTACCCTAGGGATAACAGCGCAATCCTATTCTAGAGTCCATATCGACAATAGGGTTTACGACCTCGATGTTGGATCAGGACATCCTAATGGTGCAGCAGCTATTAAGGGTTCGTTTGTTCAACGATTAAAGTCCTACGTGATCTGGTAGAATACGCTGCCGGTCCTTTCGCCCTATTCTTCCTAGCAGAATATGCCAACATTATCATAATAAATATATTCACAACTATCTTATTTCTAGGAGCATTCCACGACCCCTATATACCAGAATTATGTACAACAAACCTAATTGTCAAGTCACTACTACTAACAATAGCCTTCCTATGAATCCGAGCATCCTACCCCCGATTCCGATATGACCAACTAATACATCTCCTTTGAAAAAACTTCCTCCCACTAACACTAGCTCTCTGCATATGACATATCTCATTACCCATCATAACAGCAGGTATCCCACCCCAAACATAAAACAAGAAATATGTCTGACAAAAGAGTTACTTTGATAGAGTAAATAATAGAGGTTTAAATCCTCTTATTTCTAGAACAATAGGAGTCGAACCTACCCTTAAGAATTCAAAATTCTTTGTGCTACCACACTACACCATAATCTACAGTAAGGTCAGCTAAATAAGCTACCGGGCCCATACCCCGGAAATGTTGGTTTATATCCTTCCCATACTAATTAACCCATTCGTCTCTATCACCCTACTAACAACCCTCATCCTAAGCACAACAATTGTCACTATTAGCTCCCATTGATTGTTCGCCTGAATCGGACTGGAAATAAACATAATAGCTATCATCCCCATCATAATAAAAAAGCCTAACCCCCGAGCCACAGAAGCCTCAGCCAAATACTTTCTAACACAAGCCACAGCCTCCTCATTACTTATACTAGCAGTTATTATCAACCTAATACATTCCAGCCAATGAACCATCATAAAATTATTCGATCCAACAGCATCCATTCTAATAACAATAGCCCTGGCCATTAAACTAGGATTATCCCCTTTCCACTTCTGAGTACCAGAAGTTACACAAGGCATGTTCATTAACCGATGACTATTCTCTACCAATCACAAAGACATTGGTACCCTGTATTTACTATTTGGCGCCTGGGCAGGAATAGTAGGTACCGGTCTAAGTTTGTTGATTCGTGCTGAATTAGGTCAACCTGGCACACTTATCGGAGACGACCAGCTTTATAATGTTCTAGTGACAGCTCATGCCTTCGTAATAATTTTCTTTATAGTTATACCTATCATAATTGGAGGTTTTGGGAACTGATTAGTCCCCTTAATAATCGGAGCTCCTGACATAGCATTCCCCCGTCTAAACAACATAAGCTTCTGACTACTCCCCCCTTCCTTTCTACTACTAATAGCATCTTCAATAATTGAGGCCGGCGCAGGTACAGGCTGAACTGTTTACCCTCCTCTAGCTGGAAATCTGGCACATGCAGGAGCCTCAGTAGACCTTACCATTTTCTCTCTACATTTAGCCGGTGTGTCTTCAATCCTTGGAGCTATTAACTTCATCACAACTATTATTAATATAAAACCACCCGCTATAACTCAATACCAAACACCCCTCTTCGTCTGATCAGTCTTAGTCACAGCAGTCTTACTTTTACTATCATTACCTGTTCTAGCAGCCGGAATTACTATACTACTAACCGATCGAAACCTAAACACAACCTTTTTCGACCCGGCAGGAGGAGGTGACCCAATCTTATATCAACACTTATTCTGATTTTTTGGCCATCCTGAAGTATATATTTTAATTCTACCTGGCTTTGGAATAATTTCACACATCGTTACTTATTATTCAGGGAAAAAAGAACCTTTTGGGTATATGGGAATAGTATGAGCTATAGTTTCTATGGCTTATCCCTTTCAACTAGGCTTACAAGACGCAGCATCACCCGTTATAGAAGAACTTCTACAATTCCACGACCATGCATTGATGATCGTCTTTTTAATTAGCTCCTTAGTTCTTTATATCATTACACTAATGCTAACAACTAAATTAACTCATACTAGTACAATAGACGCTCAAGAAGTGGAGACTATTTGAACTGTCCTCCCGGCCGTTATTCTAATCATAATCGCCCTACCTTCTCTACGAATTCTCTACATAATAGACGAAATTAATAATCCCTCTCTTACCGTAAAAACAATAGGACATCAATGATACTGAAGCTATGAATATACCGACTACGAAGACCTAAACTTTGACTCATACATAATTCCAACCTCAGATCTAAAACCAGGCGAACTACGATTATTAGAAGTAGATAATCGAATGGTTCTACCTATACAAATGACAATTCGAATATTAGTCTCCTCAGAAGATGTATTGCACTCATGAGCTGTCCCTTCCCTAGGCCTAAAAACAGACGCAATTCCTGGCCGCCTAAACCAAACAACCCTAATATCAACACGACCTGGTCTGTTCTACGGACAATGTTCAGAAATTTGCGGCTCTAACCACAGCTTTATACCAATCGTTCTCGAACTAGTACCTTTAGAGAACTTTGAAAAATGATCTGCATCCATATTATAATTTCACTAAGAAGCTAAACCAGCGTGTTGTAATTCAACTACAAGAACCCTAATGACCAACATCCGAAAAACACACCCACTAATAAAAATCCTCAATGATGCGTTCATCGATCTACCCACTCCATCTAATATTTCCTCTTGATGAAATTTTGGTTCCTTACTAGGCCTCTGCCTAATTATACAAATCCTAACAGGATTATTCCTAGCAATACATTACACGCCAGACACCTCAACTGCTTTCTCATCAGTCGCACACATCTGCCGAGACGTCAACTATGGCTGATTCATCCGCTATCTACACGCAAACGGAGCCTCCATATTCTTCATCTGTCTATACGCCCACATTGGACGTGGCCTATACTATGGTTCTTATATATTCCAAGAAACATGAAACATTGGTGTACTCTTACTATTAACAGTCATAGCCACTGCATTCGTAGGTTATGTCCTGCCCTGAGGACATCTACATAAACTATTCCTTGAAAAAAGCTTATTGTACAGTTACCACAACATCACAGTACTACGTCAGTATTAAAAGTAATTTGTTTTAAAAACATTTTACTGTACACATTACATACACATACACATGTGCATGCTAATA-TTT-AGTCTCTCCTTGTAAATATTCATACATACATGCTATGTATTATTGTGCATTCATTTATTTTCCATACGATAAGTTAAAGCTCGTATTAATTATCATTAATTTTACATATTACATAATATGCATGCTCTTACATATTATACATCCCCTATCAATTCTACCTCCATTATATCCTATGGTCGCTCCATTAGATCACGAGCTTAATCACCATGCCGCGTGAAACCAGCAACCCGCTTGGCAGGGATCCCCCTTCTCGCACCGGGCCCATACATCGTGGGGGTAGCTAA-TAATGATCTTTATAAGACATCTGGTTCTTACTTCAGGACCATTTTAACTTAAAATCGCCCACTCGTTCCCCTTAAATAAGACATCTCGATGGGTTCATGACTAATCAGCCCATGCCTAACATAACTGAGGTTTCATACATTTGGTATTTTTTAATTTTTGGGGGGGAGCTTGCACCGACTCAGCTATGGCCTTAGGAAGGCCCCGTCACAGTCAAATAAATTGTAGCTGGACCTGTGTGTATTTTT-GATTGGACTAGCACAACCAACAGGTGTTATTTAATTAATGGT
	'KF570319.1_Ttr_EMED2'            AAATCATTAAAGACTAAAAGGAGCGGGCATCAAGCACACTATACTAGTAGCTCATAACGCCTTGCTTAGCCACACCCCCACGAGATACAGCAGTGACAAGAATTAGGCTATGAACGAAAGTTTGACCTAGCCATGCTAATTAGGGTCGGTAAATTTCGTGCCAGCCACCGCGGTCATACGATTGACCCAAACTAATAGACACCCGGCGTAAAGAGTGTCAAAGAACAATATAAAAATAAAGTCAAACCTTAATTAAGCTGTAAAAAGCCATAATTAAAATTAAGTTAAACTACGAAAGTAACTTTACCATAAACTGAATACACGACAACTAAGACCCAAACTGGGATTAGATACCCCACTATGCTTAGTCGTAAACTTAAATAATCCTAAAACAAGATTATTCGCCAGAGTACTATCGGCAACAGCCCAAAACTCAAAGGACTTGGCGGTGCTTCATATCCTTCTAGAGGAGCCTGTTCTGTAAACGATAAACCACGATTAACCTCACCAATCCTTGCTACTTCAGTCTATATACCGCCATCTTCAGCAAACCCTAAAAAAGGAACGAAAGTAAGCACAACTACTGCACGTAAAAACGTTAGGTCAAGGTGTAACCTATGGATTGGGAAGAAATGGGCTACATTTTCTATAATAAGAACACCCCTTAAACTCACACGAAAGTTTTTATGAAACCTAAAAACTAAAGGAGGATTTAGCAGTAAATTAAGAATAGAATGCTTAATTGAATAAGGCCATGAAGCACGCACACACCGCCCGTCACCCTCCTCAAGTGCCATAGCAAAGCCCCAGATTGCTAACCCATGCTAAGCAAGCGTACAAGAGGAGACAAGTCGTAACAAGGTAAGCATACCGGAAGGTGTGCTTGGATAAACAAGATGTAGCTTAAACAAAGCATCTAGTTTACACCTAGAAGATTCCACAACTCGTGCACATCTTGAACTATATCTAGCCCATACTCCTCCTCATCACTACTACTATAAGTCAGTCAAATAAAACATTTACCATACATCTAAAGTATAGGAGATAGAAAAACATCACCTCTAGCATAACTAGTATTAGAGGCACTGCCTGCCCAGTGACAATCGTTAAACGGCCGCGGTATCTTGACCGTGCAAAGGTAGCATAATCACTTGTTCTCTAAATAAGGACTTGTATGAATGGCCACACGAGGGTTTTACTGTCTCTTACTCTTAATCAGTGAAATTGACCTCCCCGTGAAGAGGCGGGGATAATGCAATAAGACGAGAAGACCCTATGGAGCTTTAATTAATCAACTCAAAAGGCATAAAATAATACCACCAAGGGATAACAAAGCTTTAGATGAGCTGACAATTTCGGTTGGGGTGACCTCGGAGTATAAAAAACCCTCCGAGTGATTAAAACTTAGGCCTACCAGCCAAAGTATAGTATCACTTATTGATCCAAAATTTTGATCAACGGAACAAGTTACCCTAGGGATAACAGCGCAATCCTATTCTAGAGTCCATATCGACAATAGGGTTTACGACCTCGATGTTGGATCAGGACATCCTAATGGTGCAGCAGCTATTAAGGGTTCGTTTGTTCAACGATTAAAGTCCTACGTGATCTGGTAGAATACGCTGCCGGTCCTTTCGCCCTATTCTTCCTAGCAGAATATGCCAACATTATCATAATAAATATATTCACAACTATCTTATTTCTAGGAGCATTCCACGACCCCTATATACCAGAATTATGTACAACAAACCTAATTGTCAAGTCACTACTACTAACAATAGCCTTCCTATGAATCCGAGCATCCTACCCCCGATTCCGATATGACCAACTAATACATCTCCTTTGAAAAAACTTCCTCCCACTAACACTAGCTCTCTGCATATGACATATCTCATTACCCATCATAACAGCAGGTATCCCACCCCAAACATAAAACAAGAAATATGTCTGACAAAAGAGTTACTTTGATAGAGTAAATAATAGAGGTTTAAATCCTCTTATTTCTAGAACAATAGGAGTCGAACCTACCCTTAAGAATTCAAAATTCTTTGTGCTACCACACTACACCATAATCTACAGTAAGGTCAGCTAAATAAGCTACCGGGCCCATACCCCGGAAATGTTGGTTTATATCCTTCCCATACTAATTAACCCATTCGTCTCTATCACCCTACTAACAACCCTCATCCTAAGCACAACAATTGTCACTATTAGCTCCCATTGATTGTTCGCCTGAATCGGACTGGAAATAAACATAATAGCTATCATCCCCATCATAATAAAAAAGCCTAACCCCCGAGCCACAGAAGCCTCAGCCAAATACTTTCTAACACAAGCCACAGCCTCCTCATTACTTATACTAGCAGTTATTATCAACCTAATACATTCCAGCCAATGAACCATCATAAAATTATTCGATCCAACAGCATCCATTCTAATAACAATAGCCCTGGCCATTAAACTAGGATTATCCCCTTTCCACTTCTGAGTACCAGAAGTTACACAAGGCATGTTCATTAACCGATGACTATTCTCTACCAATCACAAAGACATTGGTACCCTGTATTTACTATTTGGCGCCTGGGCAGGAATAGTAGGTACCGGTCTAAGTTTGTTGATTCGTGCTGAATTAGGTCAACCTGGCACACTTATCGGAGACGACCAGCTTTATAATGTTCTAGTGACAGCTCATGCCTTCGTAATAATTTTCTTTATAGTTATACCTATCATAATTGGAGGTTTTGGGAACTGATTAGTCCCCTTAATAATCGGAGCTCCTGACATAGCATTCCCCCGTCTAAACAACATAAGCTTCTGACTACTCCCCCCTTCCTTTCTACTACTAATAGCATCTTCAATAATTGAGGCCGGCGCAGGTACAGGCTGAACTGTTTACCCTCCTCTAGCTGGAAATCTGGCACATGCAGGAGCCTCAGTAGACCTTACCATTTTCTCTCTACATTTAGCCGGTGTGTCTTCAATCCTTGGAGCTATTAACTTCATCACAACTATTATTAATATAAAACCACCCGCTATAACTCAATACCAAACACCCCTCTTCGTCTGATCAGTCTTAGTCACAGCAGTCTTACTTTTACTATCATTACCTGTTCTAGCAGCCGGAATTACTATACTACTAACCGATCGAAACCTAAACACAACCTTTTTCGACCCGGCAGGAGGAGGTGACCCAATCTTATATCAACACTTATTCTGATTTTTTGGCCATCCTGAAGTATATATTTTAATTCTACCTGGCTTTGGAATAATTTCACACATCGTTACTTATTATTCAGGGAAAAAAGAACCTTTTGGGTATATGGGAATAGTATGAGCTATAGTTTCTATGGCTTATCCCTTTCAACTAGGCTTACAAGACGCAGCATCACCCGTTATAGAAGAACTTCTACAATTCCACGACCATGCATTGATGATCGTCTTTTTAATTAGCTCCTTAGTTCTTTATATCATTACACTAATGCTAACAACTAAATTAACTCATACTAGTACAATAGACGCTCAAGAAGTGGAGACTATTTGAACTGTCCTCCCGGCCGTTATTCTAATCATAATCGCCCTACCTTCTCTACGAATTCTCTACATAATAGACGAAATTAATAATCCCTCTCTTACCGTAAAAACAATAGGACATCAATGATACTGAAGCTATGAATATACCGACTACGAAGACCTAAACTTTGACTCATACATAATTCCAACCTCAGATCTAAAACCAGGCGAACTACGATTATTAGAAGTAGATAATCGAATGGTTCTACCTATACAAATGACAATTCGAATATTAGTCTCCTCAGAAGATGTATTGCACTCATGAGCTGTCCCTTCCCTAGGCCTAAAAACAGACGCAATTCCTGGCCGCCTAAACCAAACAACCCTAATATCAACACGACCTGGTCTGTTCTACGGACA?TGTTCAGAAATTTGCGGCTCTAACCACAGCTTTATACCAATCGTTCTCGAACTAGTACCTTTAGAGAACTTTGAAAAATGATCTGCATCCATATTATAATTTCACTAAGAAGCTAAACCAGCGTGTTGTAATTCAACTACAAGAACCCTAATGACCAACATCCGAAAAACACACCCACTAATAAAAATCCTCAATGATGCGTTCATCGATCTACCCACTCCATCTAATATTTCCTCTTGATGAAATTTTGGTTCCTTACTAGGCCTCTGCCTAATTATACAAATCCTAACAGGATTATTCCTAGCAATACATTACACGCCAGACACCTCAACTGCTTTCTCATCAGTCGCACACATCTGCCGAGACGTCAACTATGGCTGATTCATCCGCTATCTACACGCAAACGGAGCCTCCATATTCTTCATCTGTCTATACGCCCACATTGGACGTGGCCTATACTATGGTTCTTATATATTCCAAGAAACATGAAACATTGGTGTACTCTTACTATTAACAGTCATAGCCACTGCATTCGTAGGTTATGTCCTGCCCTGAGGACATCTACATAAACTATTCCTTGAAAAAAGCTTATTGTACAGTTACCACAACATCACAGTACTACGTCAGTATTAAAAGTAATTTGTTTTAAAAACATTTTACTGTACACATTACATACACATACACATGTGCATGCTAATA-TTT-AGTCTCTCCTTGTAAATATTCATACATACATGCTATGTATTATTGTGCATTCATTTATTTTCCATACGATAAGTTAAAGCTCGTATTAATTATCATTAATTTTACATATTACATAATATGCATGCTCTTACATATTATATATCCCCTATCAATTCTACCTCCATTATATCCTATGGTCGCTCCATTAGATCACGAGCTTAATCACCATGCCGCGTGAAACCAGCAACCCGCTTGGCAGGGATCCCCCTTCTCGCACCGGGCCCATATATCGTGGGGGTAGCTAA-TAATGATCTTTATAAGACATCTGGTTCTTACTTCAGGACCATTTTAACTTAAAATCGCCCACTCGTTCCCCTTAAATAAGACATCTCGATGGGTTCATGACTAATCAGCCCATGCCTAACATAACTGAGGTTTCATACATTTGGTATTTTTTAATTTTTGGGGGGGAGCTTGCACCGACTCAGCTATGGCCTTAGGAAGGCCCCGTCACAGTCAAATAAATTGTAGCTGGACCTGTGTGTATTTTT-GATTGGACTAGCACAACCAACAGGTGTTATTTAATTAATGGT
	'KF570320.1_Ttr_EMED10'           AAATCATTAAAGACTAAAAGGAGCGGGCATCAAGCACACTATACTAGTAGCTCATAACGCCTTGCTTAGCCACACCCCCACGGGATACAGCAGTGACAAGAATTAGGCTATGAACGAAAGTTTGACCTAGCCATGCTAATTAGGGTTGGTAAATTTCGTGCCAGCCACCGCGGTCATACGATTGACCCAAACTAATAGACACCCGGCGTAAAGAGTGTCAAAGAACAATATAAAAATAAAGTCAAACCTTAATTAAGCTGTAAAAAGCCATAATTAAAATTAAGTTAAACTACGAAAGTAACTTTACCATAAACTGAATACACGACAACTAAGACCCAAACTGGGATTAGATACCCCACTATGCTTAGTCGTAAACTTAAATAATCCTAAAACAAGATTATTCGCCAGAGTACTATCGGCAACAGCCCAAAACTCAAAGGACTTGGCGGTGCTTCATATCCTTCTAGAGGAGCCTGTTCTATAAACGATAAACCACGATTAACCTCACCAATCCTTGCTACTTCAGTCTATATACCGCCATCTTCAGCAAACCCTAAAAAAGGAACGAAAGTAAGCACAACTACTGCACGTAAAAACGTTAGGTCAAGGTGTAACCTATGGATTGGGAAGAAATGGGCTACATTTTCTATAATAAGAACACCCCTTAAACTCACACGAAAGTTTTTATGAAACCTAAAAACTAAAGGAGGATTTAGCAGTAAATTAAGAATAGAATGCTTAATTGAATAAGGCCATGAAGCACGCACACACCGCCCGTCACCCTCCTCAAGTGCCATAGCAAAGCCCCAGATTGCTAACCCATGCTAAGCAAGCGTACAAGAGGAGACAAGTCGTAACAAGGTAAGCATACCGGAAGGTGTGCTTGGATAAACAAGATGTAGCTTAAACAAAGCATCTAGTTTACACCTAGAAGATTCCACAACTCGTGCACATCTTGAACTATATCTAGCCCATACTCCTCCTCATCACTACTACTATAAGTCAGTCAAATAAAACATTTACCATACATCTAAAGTATAGGAGATAGAAAAACATCACCTCTAGCATAACTAGTATTAGAGGCACTGCCTGCCCAGTGACAATCGTTAAACGGCCGCGGTATCTTGACCGTGCAAAGGTAGCATAATCACTTGTTCTCTAAATAAGGACTTGTATGAATGGCCACACGAGGGTTTTACTGTCTCTTACTCTTAATCAGTGAAATTGACCTCCCCGTGAAGAGGCGGGGATAATGCAATAAGACGAGAAGACCCTATGGAGCTTTAATTAATCAACTCAAAAGGCATAAAATAATACCACCAAGGGATAACAAAGCTTTAGATGAGCTGACAATTTCGGTTGGGGTGACCTCGGAGTATAAAAAACCCTCCGAGTGATTAAAACTTAGGCCTACCAGCCAAAGTATAGTATCACTTATTGATCCAAAATTTTGATCAACGGAACAAGTTACCCTAGGGATAACAGCGCAATCCTATTCTAGAGTCCATATCGACAATAGGGTTTACGACCTCGATGTTGGATCAGGACATCCTAATGGTGCAGCAGCTATTAAGGGTTCGTTTGTTCAACGATTAAAGTCCTACGTGATCTGGTAGAATACGCTGCCGGTCCTTTCGCCCTATTCTTCCTAGCAGAATATGCCAACATTATCATAATAAATATATTCACAACTATCTTATTTCTAGGAGCATTCCACGACCCCTATATACCAGAATTATGTACAACAAACCTAATTGTCAAGTCACTACTACTAACAATAGCCTTCCTATGAATCCGAGCATCCTACCCCCGATTCCGATATGACCAACTAATACACCTCCTTTGAAAAAACTTCCTTCCACTAACACTAGCTCTCTGCATATGACATATCTCATTACCCATCATAACAGCAGGTATCCCACCCCAAACATAAAACAAGAAATATGTCTGACAAAAGAGTTACTTTGATAGAGTAAATAATAGAGGTTTAAATCCTCTTATTTCTAGAACAATAGGAGTCGAACCTACCCTTAAGAATTCAAAATTCTTTGTGCTACCACACTACACCATAATCTACAGTAAGGTCAGCTAAATAAGCTACCGGGCCCATACCCCGGAAATGTTGGTTTATATCCTTCCCATACTAATTAACCCATTCGTCTCTATCACCCTACTAACAACCCTCATCCTAAGCACAACAATTGTCACTATTAGCTCCCATTGATTGTTCGCCTGAATCGGACTAGAAATAAACATAATAGCTATCATCCCCATCATAATAAAAAAGCCTAACCCCCGAGCCACAGAAGCCTCAGCCAAATACTTTCTAACACAAGCCACAGCCTCCTCATTACTTATACTAGCAATTATTATCAACCTAATACATTCCAGCCAATGGACCATCATAAAATTATTCGATCCAACAGCATCCATTCTAATAACAATAGCCCTGGCCATTAAACTAGGATTATCCCCTTTCCACTTCTGAGTACCAGAAGTTACACAAGGCATGTTCATTAACCGATGACTATTCTCTACCAATCACAAAGACATTGGTACCCTGTATTTACTATTTGGCGCCTGGGCAGGAATAGTAGGTACCGGTCTAAGTTTGTTGATTCGTGCTGAATTAGGTCAACCTGGCACACTTATCGGAGACGACCAGCTTTATAATGTTCTAGTGACAGCTCATGCCTTCGTAATAATTTTCTTTATAGTTATACCTATCATAATTGGAGGTTTTGGGAACTGATTAGTCCCCTTAATAATCGGAGCTCCTGACATAGCATTCCCCCGTCTAAACAACATAAGCTTCTGACTACTCCCCCCTTCCTTTCTACTACTAATAGCATCTTCAATAATTGAGGCCGGCGCAGGTACAGGCTGAACTGTTTACCCTCCTCTAGCTGGAAATCTGGCACATGCAGGAGCCTCAGTAGACCTTACCATTTTCTCTCTACATTTAGCCGGTGTATCTTCAATCCTTGGAGCTATTAACTTCATCACAACTATTATTAATATAAAACCACCCGCTATAACTCAATACCAAACACCCCTCTTCGTCTGATCAGTCTTAGTCACAGCAGTCTTACTTTTACTATCATTACCTGTTCTAGCAGCCGGAATTACTATACTACTAACCGATCGAAACCTAAACACAACCTTTTTCGACCCGGCAGGAGGAGGTGACCCAATCTTATATCAACACTTATTCTGATTTTTTGGCCATCCTGAAGTATATATTTTAATTCTACCTGGCTTTGGAATAATTTCACACATCGTTACTTATTATTCAGGGAAAAAAGAACCTTTTGGGTATATGGGAATAGTATGAGCTATAGTTTCTATGGCTTATCCCTTTCAACTAGGCTTACAAGACGCAGCATCACCCGTTATAGAAGAACTTCTACAATTCCACGACCATGCATTGATGATCGTCTTTTTAATTAGCTCCTTAGTTCTTTATATCATTACACTAATGCTAACAACTAAATTAACTCATACTAGTACAATAGACGCTCAAGAAGTGGAGACTATTTGAACTGTCCTCCCGGCCGTTATTCTAATCATAATCGCCCTACCTTCTCTACGAATTCTCTACATAATAGACGAAATTAATAGTCCCTCTCTTACCGTAAAAACAATAGGACATCAATGATACTGAAGCTATGAATATACCGACTACGAAGACCTAAACTTTGACTCATACATAATTCCAACCTCAGATCTAAAACCAGGCGAACTACGATTATTAGAAGTAGATAATCGAATGGTTCTACCTATACAAATGACAATTCGAATATTAGTCTCCTCAGAAGATGTATTGCACTCATGAGCTGTCCCTTCCCTAGGCCTAAAAACAGACGCAATTCCTGGCCGCCTAAACCAAACAACCCTAATATCAACACGACCTGGTCTGTTCTACGGACAATGTTCAGAAATTTGCGGCTCTAACCACAGCTTTATACCAATCGTTCTCGAACTAGTACCTTTAGAGAATTTTGAAAAATGATCTGCATCCATATTATAATTTCACTAAGAAGCTAAACCAGCGTGTTGTAATTCAACTACAAGAACCCTAATGACTAACATCCGAAAAACACACCCACTAATAAAAATCCTCAATGATGCGTTCATCGATCTACCCACTCCATCTAATATCTCCTCTTGATGAAATTTTGGTTCCTTACTAGGCCTCTGCCTAATTATACAAATCCTAACAGGATTATTCCTAGCAATACATTACACGCCAGACACCTCAACTGCTTTCTCATCAGTCGCACACATCTGCCGAGACGTCAACTATGGCTGATTCATCCGCTATCTACACGCAAACGGAGCCTCCATATTCTTCATCTGTCTATACGCCCACATTGGACGTGGCCTATACTATGGTTCTTATATATTCCAAGAAACATGAAACATTGGTGTACTCTTACTATTAACAGTCATAGCCACTGCATTCGTAGGCTATGTCCTGCCCTGAGGACATCTACATAAACTATTCCTTGAAAAA-GCTTATTGTACAGTTACCACAACATCACAGTACTACGTCAGTATTAAAAGTAATTTGTTTTAAAAACATTTTACTGTACACATTACATATACATACACATGTGCATGCTAATA-TTT-AGTCTCTCCTTGTAAATATTCATACATACATGCTATGTATTATTGTGCATTCATTTATTTTCCATACGATAAGTTAAAGCCCGTATTAATTATCATTAATTTTACATATTACATAATATGTATGCTCTTACATATTATATATCCCCTATCAATCCTACCTCCATTATATTCTATGGTCACTCCATTAGATCACGAGCTTAATCACCATGCCGCGTGAAACCAGCAACCCGCTTGGCAGGGATCCCTCTTCTCGCACCGGGCCCATACCTCGTGGGGGTAGCTAA-TAATGATCTTTATAAGACATCTGGTTCTTACTTCAGGACCATTTTAACTTAAAATCGCCCACTCGTTCCTCTTAAATAAGACATCTCGATGGGTTCATGACTAATCAGCCCATGCCTAACATAACTGAGGTTTCATACATTTGGTATTTTTTAATTTTTGGGGGGGAGCTTGCACCGACTCAGCTATGGCCTTAGGAAGGCCCCGTCACAGTCAAATAAATTGTAGCTGGACCTGTGTGTATTTTT-GATTGGACTAGCACAACCAACAGGTGTTATTTAATTAATGGT
	'KF570321.1_Ttr_EMED6'            AAATCATTAAAGACTAAAAGGAGCGGGCATCAAGCACACTATACTAGTAGCTCATAACGCCTTGCTTAGCCACACCCCCACGGGATACAGCAGTGACAAGAATTAGGCTATGAACGAAAGTTTGACCTAGCCATGCTAATTAGGGTTGGTAAATTTCGTGCCAGCCACCGCGGTCATACGATTGACCCAAACTAATAGACACCCGGCGTAAAGAGTGTCAAAGAACAATATAAAAATAAAGTCAAACCTTAATTAAGCTGTAAAAAGCCATAATTAAAATTAAGTTAAACTACGAAAGTAACTTTACCATAAACTGAATACACGACAACTAAGACCCAAACTGGGATTAGATACCCCACTATGCTTAGTCGTAAACTTAAATAATCCTAAAACAAGATTATTCGCCAGAGTACTATCGGCAACAGCCCAAAACTCAAAGGACTTGGCGGTGCTTCATATCCTTCTAGAGGAGCCTGTTCTGTAAACGATAAACCACGATTAACCTCACCAATCCTTGCTACTTCAGTCTATATACCGCCATCTTCAGCAAACCCTAAAAAAGGAACGAAAGTAAGCACAACTACTGCACGTAAAAACGTTAGGTCAAGGTGTAACCTATGGATTGGGAAGAAATGGGCTACATTTTCTATAATAAGAACACCCCTTAAACTCACACGAAAGTTTTTATGAAACCTAAAAACTAAAGGAGGATTTAGCAGTAAATTAAGAATAGAATGCTTAATTGAATAAGGCCATGAAGCACGCACACACCGCCCGTCACCCTCCTCAAGTGCCATAGCAAAGCCCCAGATTGCTAACCCATGCTAAGCAAGCGTACAAGAGGAGACAAGTCGTAACAAGGTAAGCATACCGGAAGGTGTGCTTGGATAAACAAGATGTAGCTTAAACAAAGCATCTAGTTTACACCTAGAAGATTCCACAACTCGTGCACATCTTGAACTATATCTAGCCCATACTCCTCCTCATCACTACTACTATAAGTCAGTCAAATAAAACATTTACCATACATCTAAAGTATAGGAGATAGAAAAACATCACCTCTAGCATAACTAGTATTAGAGGCACTGCCTGCCCAGTGACAATCGTTAAACGGCCGCGGTATCTTGACCGTGCAAAGGTAGCATAATCACTTGTTCTCTAAATAAGGACTTGTATGAATGGCCACACGAGGGTTTTACTGTCTCTTACTCTTAATCAGTGAAATTGACCTCCCCGTGAAGAGGCGGGGATAATGCAATAAGACGAGAAGACCCTATGGAGCTTTAATTAATCAACTCAAAAGGCATAAAATAATACCACCAAGGGATAACAAAGCTTTAGATGAGCTGACAATTTCGGTTGGGGTGACCTCGGAGTATAAAAAACCCTCCGAGTGATTAAAACTTAGGCCTACCAGCCAAAGTATAGTATCACTTATTGATCCAAAATTTTGATCAACGGAACAAGTTACCCTAGGGATAACAGCGCAATCCTATTCTAGAGTCCATATCGACAATAGGGTTTACGACCTCGATGTTGGATCAGGACATCCTAATGGTGCAGCAGCTATTAAGGGTTCGTTTGTTCAACGATTAAAGTCCTACGTGATCTGGTAGAATACGCTGCCGGTCCTTTCGCCCTATTCTTCCTAGCAGAATATGCCAACATTATCATAATAAATATATTCACAACTATCTTATTTCTAGGAGCATTCCACGACCCCTATATACCAGAATTATGTACAACAAACCTAATTGTCAAGTCACTACTACTAACAATAGCCTTCCTATGAATCCGAGCATCCTACCCCCGATTCCGATATGACCAACTAATACACCTCCTTTGAAAAAACTTCCTTCCACTAACACTAGCTCTCTGCATATGACATATCTCACTACCCATCATAACAGCAGGTATCCCACCCCAAACATAAAACAAGAAATATGTCTGACAAAAGAGTTACTTTGATAGAGTAAATAATAGAGGTTTAAATCCTCTTATTTCTAGAACAATAGGAGTCGAACCTACCCTTAAGAATTCAAAATTCTTTGTGCTACCACACTACACCATAATCTACAGTAAGGTCAGCTAAATAAGCTACCGGGCCCATACCCCGGAAATGTTGGTTTATATCCTTCCCATACTAATTAACCCATTCGTCTCTATCACCCTACTAACAACCCTCATCCTAAGCACAACAATTGTCACTATTAGCTCCCATTGATTGTTCGCCTGAATCGGACTAGAAATAAACATAATAGCTATCATCCCCATCATAATAAAAAAGCCTAACCCCCGAGCCACAGAAGCCTCAGCCAAATACTTTCTAACACAAGCCACAGCCTCCTCATTACTTATACTAGCAATTATTATCAACCTAATACATTCCAGCCAATGGACCATCATAAAATTATTCGATCCAACAGCATCCATTCTAATAACAATAGCCCTGGCCATTAAACTAGGATTATCCCCTTTCCACTTCTGAGTACCAGAAGTTACACAAGGCATGTTCATTAACCGATGACTATTCTCTACCAATCACAAAGACATTGGTACCCTGTATTTACTATTTGGCGCCTGGGCAGGAATAGTAGGTACCGGTCTAAGTTTGTTGATTCGTGCTGAATTAGGTCAACCTGGCACACTTATCGGAGACGACCAGCTTTATAATGTTCTAGTGACAGCTCATGCCTTCGTAATAATTTTCTTTATAGTTATACCTATCATAATTGGAGGTTTTGGGAACTGATTAGTCCCCTTAATAATCGGAGCTCCTGACATAGCATTCCCCCGTCTAAACAACATAAGCTTCTGACTACTCCCCCCTTCCTTTCTACTACTAATAGCATCTTCAATAATTGAGGCCGGCGCAGGTACAGGCTGAACTGTTTACCCTCCTCTAGCTGGAAATCTGGCACATGCAGGAGCCTCAGTAGACCTTACCATTTTCTCTCTACATTTAGCCGGTGTATCTTCAATCCTTGGAGCTATTAACTTCATCACAACTATTATTAATATAAAACCACCCGCTATAACTCAATACCAAACACCCCTCTTCGTCTGATCAGTCTTAGTCACAGCAGTCTTACTTTTACTATCATTACCTGTTCTAGCAGCCGGAATTACTATACTACTAACCGATCGAAACCTAAACACAACCTTTTTCGACCCGGCAGGAGGAGGTGACCCAATCTTATATCAACACTTATTCTGATTTTTTGGCCATCCTGAAGTATATATTTTAATTCTACCTGGCTTTGGAATAATTTCACACATCGTTACTTATTATTCAGGGAAAAAAGAACCTTTTGGGTATATGGGAATAGTATGAGCTATAGTTTCTATGGCTTATCCCTTTCAACTAGGCTTACAAGACGCAGCATCACCCGTTATAGAAGAACTTCTACAATTCCACGACCATGCATTGATGATCGTCTTTTTAATTAGCTCCTTAGTTCTTTATATCATTACACTAATGCTAACAACTAAATTAACTCATACTAGTACAATAGACGCTCAAGAAGTGGAGACTATTTGAACTGTCCTCCCGGCCGTTATTCTAATCATAATCGCCCTACCTTCTCTACGAATTCTCTACATAATAGACGAAATTAATAGTCCCTCTCTTACCGTAAAAACAATAGGACATCAATGATACTGAAGCTATGAATATACCGACTACGAAGACCTAAACTTTGACTCATACATAATTCCAACCTCAGATCTAAAACCAGGCGAACTACGATTATTAGAAGTAGATAATCGAATGGTTCTACCTATACAAATGACAATTCGAATATTAGTCTCCTCAGAAGATGTATTGCACTCATGAGCTGTCCCTTCCCTAGGCCTAAAAACAGACGCAATTCCTGGCCGCCTAAACCAAACAACCCTAATATCAACACGACCTGGTCTGTTCTACGGACAATGTTCAGAAATTTGCGGCTCTAACCACAGCTTTATACCAATCGTTCTCGAACTAGTACCTTTAGAGAATTTTGAAAAATGATCTGCATCCATATTATAATTTCACTAAGAAGCTAAACCAGCGTGTTGTAATTCAACTACAAGAACCCTAATGACTAACATCCGAAAAACACACCCACTAATAAAAATCCTCAATGATGCGTTCATCGATCTACCCACTCCATCTAATATCTCCTCTTGATGAAATTTTGGTTCCTTACTAGGCCTCTGCCTAATTATACAAATCCTAACAGGATTATTCCTAGCAATACATTACACGCCAGACACCTCAACTGCTTTCTCATCAGTCGCACACATCTGCCGAGACGTCAACTATGGCTGATTCATCCGCTATCTACACGCAAACGGAGCCTCCATATTCTTCATCTGTCTATACGCCCACATTGGACGTGGCCTATACTATGGTTCTTATATATTCCAAGAAACATGAAACATTGGTGTACTCTTACTATTAACAGTCATAGCCACTGCATTCGTAGGCTATGTCCTGCCCTGAGGACATCTACATAAACTATTCCTTGAAAAA-GCTTATTGTACAGTTACCACAACATCACAGTACTACGTCAGTATTAAAAGTAATTTGTTTTAAAAACATTTTACTGTACACATTACATATACATACACATGTGCATGCTAATA-TTT-AGTCTCTCCTTGTAAATATTCATACATACATGCTATGTATTATTGTGCATTCATTTATTTTCCATACGATAAGTTAAAGCCCGTATTAATTATCATTAATTTTACATATTACATAATATGTATGCTCTTACATATTATATATCCCCTATCAATCTTACCTCCATTATATTCTATGGTCGCTCCATTAGATCACGAGCTTAATCACCATGCCGCGTGAAACCAGCAACCCGCTTGGCAGGGATCCCTCTTCTCGCACCGGGCCCATACCTCGTGGGGGTAGCTAA-TAATGATCTTTATAAGACATCTGGTTCTTACTTCAGGACCATTTTAACTTAAAATCGCCCACTCGTTCCTCTTAAATAAGACATCTCGATGGGTTCATGACTAATCAGCCCATGCCTAACATAACTGAGGTTTCATACATTTGGTATTTTTTAATTTTTGGGGGGGAGCTTGCACCGACTCAGCTATGGCCTTAGGAAGGCCCCGTCACAGTCAAATAAATTGTAGCTGGACCTGTGTGTATTTTT-GATTGGACTAGCACAACCAACAGGTGTTATTTAATTAATGGT
	'KF570322.1_Ttr_EMED9'            AAATCATTAAAGACTAAAAGGAGCGGGCATCAAGCACACTATACTAGTAGCTCATAACGCCTTGCTTAGCCACACCCCCACGGGATACAGCAGTGACAAGAATTAGGCTATGAACGAAAGTTTGACCTAGCCATGCTAATTAGGGTTGGTAAATTTCGTGCCAGCCACCGCGGTCATACGATTGACCCAAACTAATAGACACCCGGCGTAAAGAGTGTCAAAGAACAATATAAAAATAAAGTCAAACCTTAATTAAGCTGTAAAAAGCCATAATTAAAATTAAGTTAAACTACGAAAGTAACTTTACCATAAACTGAATACACGACAACTAAGACCCAAACTGGGATTAGATACCCCACTATGCTTAGTCGTAAACTTAAATAATCCTAAAACAAGATTATTCGCCAGAGTACTATCGGCAACAGCCCAAAACTCAAAGGACTTGGCGGTGCTTCATATCCTTCTAGAGGAGCCTGTTCTGTAAACGATAAACCACGATTAACCTCACCAATCCTTGCTACTTCAGTCTATATACCGCCATCTTCAGCAAACCCTAAAAAAGGAACGAAAGTAAGCACAACTACCGCACGTAAAAACGTTAGGTCAAGGTGTAACCTATGGATTGGGAAGAAATGGGCTACATTTTCTATAATAAGAACACCCCTTAAACTCACACGAAAGTTTTTATGAAACCTAAAAACTAAAGGAGGATTTAGCAGTAAATTAAGAATAGAATGCTTAATTGAATAAGGCCATGAAGCACGCACACACCGCCCGTCACCCTCCTCAAGTGCCATAGCAAAGCCCCAGATTGCTAACCCATGCTAAGCAAGCGTACAAGAGGAGACAAGTCGTAACAAGGTAAGCATACCGGAAGGTGTGCTTGGATAAACAAGATGTAGCTTAAACAAAGCATCTAGTTTACACCTAGAAGATTCCACAACTCGTGCACATCTTGAACTATATCTAGCCCATACTCCTCCTCACCACTACTACTATAAGTCAATCAAATAAAACATTTACCATACATCTAAAGTATAGGAGATAGAAAAACATCACCTCTAGCATAACTAGTATTAGAGGCACTGCCTGCCCAGTGACAATCGTTAAACGGCCGCGGTATCTTGACCGTGCAAAGGTAGCATAATCACTTGTTCTCTAAATAAGGACTTGTATGAATGGCCACACGAGGGTTTTACTGTCTCTTACTCTTAATCAGTGAAATTGACCTCCCCGTGAAGAGGCGGGGATAATGCAATAAGACGAGAAGACCCTATGGAGCTTTAATTAATCAACTCAAAAAGCATAAAATAATACCACCAAGGGATAACAAAGCTTTAGATGAGCTGACAATTTCGGTTGGGGTGACCTCGGAGTATAAAAAACCCTCCGAGTGATTAAAACTTAGGCCTACCAGCCAAAGTATAATATCACTTATTGATCCAAAATTTTGATCAACGGAACAAGTTACCCTAGGGATAACAGCGCAATCCTATTCTAGAGTCCATATCGACAATAGGGTTTACGACCTCGATGTTGGATCAGGACATCCTAATGGTGCAGCAGCTATTAAGGGTTCGTTTGTTCAACGATTAAAGTCCTACGTGATCTGGTAGAATACGCTGCTGGTCCTTTCGCCCTATTCTTCCTAGCAGAATATGCCAACATTATCATAATAAATATATTCACAACTATCTTATTTCTAGGAGCATTCCACGACCCCTATATACCAGAACTATGTACAACAAACCTAATTGTCAAGTCACTACTACTAACAATATCCTTCCTATGAATCCGAGCATCCTACCCCCGGTTCCGATATGACCAACTAATACATCTCCTTTGAAAAAACTTCCTCCCACTAACACTAGCTCTCTGCATATGACATATCTCATTACCCATCATAACAGCAGGTATCCCACCCCAAACATAAAACAAGAAATATGTCTGACAAAAGAGTTACTTTGATAGAGTAAATAATAGAGGTTTAAATCCTCTTATTTCTAGAACAATAGGAGTCGAACCTACCCTTAAGAATTCAAAATTCTTTGTGCTACCACACTACACCATAATCTACAGTAAGGTCAGCTAAATAAGCTACCGGGCCCATACCCCGGAAATGTTGGTTTATATCCTTCCCATACTAATTAACCCATTCGTCTCTATCACCCTACTAACAACCCTCATCCTAAGCACAACAATTGTCACTATTAGCTCCCATTGATTGTTCGCCTGAATCGGACTAGAAATAAACATAATAGCTATTATCCCCATCATAATAAAAAAGCCTAACCCCCGAGCCACAGAAGCCTCAGCCAAATACTTTCTAACACAAGCCACAGCCTCCTCATTACTTATACTAGCAATTATTATCAACCTAATACATTCCAGCCAATGAACCATCATAAAATTATTCGACCCTACAGCATCCATTCTAATAACAATAGCCCTGGCCATTAAACTAGGATTATCCCCTTTCCACTTCTGAGTACCAGAAGTTACACAAGGCATGTTCATTAACCGATGACTATTCTCTACCAATCACAAAGACATTGGTACCCTGTATTTACTATTTGGCGCCTGGGCAGGAATAGTAGGTACCGGTCTAAGTTTGTTGATTCGTGCTGAATTAGGTCAACCTGGCACACTTATCGGAGACGACCAGCTTTATAATGTTCTAGTGACAGCTCATGCCTTCGTAATAATTTTCTTTATAGTTATACCTATCATAATTGGAGGTTTTGGGAACTGATTAGTCCCCTTAATAATTGGAGCTCCTGACATAGCATTCCCCCGTCTAAACAACATAAGCTTCTGACTACTCCCCCCTTCCTTTCTACTACTAATAGCATCTTCAATAATTGAGGCCGGCGCAGGTACAGGCTGAACTGTTTACCCTCCTCTAGCCGGAAATCTGGCACATGCAGGAGCCTCAGTAGACCTTACCATTTTCTCTCTACATTTAGCCGGTGTATCTTCAATCCTTGGAGCTATTAACTTCATCACAACTATTATCAATATAAAACCACCCGCTATAACTCAATACCAAACACCCCTCTTCGTCTGATCAGTCTTAGTCACAGCAGTCTTACTTTTACTATCATTACCCGTTCTAGCAGCCGGAATTACTATACTACTAACCGATCGAAACCTAAACACAACCTTTTTCGACCCGGCAGGAGGAGGTGACCCAATCTTATATCAACACTTATTCTGATTTTTTGGCCATCCTGAAGTATATATTTTAATTCTACCTGGCTTTGGAATAGTTTCACACATCGTTACTTATTATTCAGGGAAAAAAGAACCTTTTGGGTATATGGGAATAGTATGAGCTATGGTTTCTATGGCTTATCCCTTTCAACTAGGCTTACAAGACGCAGCATCACCCGTTATAGAAGAACTTCTACAATTTCACGACCATGCATTGATGATCGTCTTTTTAATTAGCTCCTTAGTTCTTTATATCATTACACTAATGCTAACAACCAAATTAACTCACACTAGTACAATAGACGCTCAAGAAGTAGAAACTATTTGAACTGTCCTCCCGGCCGTTATTCTAATCATAATCGCCCTACCTTCTCTACGAATTCTCTACATAATAGACGAAATTAATAATCCCTCTCTTACCGTAAAAACAATAGGACATCAATGATACTGAAGCTATGAATATACCGACTACGAAGACCTAAACTTTGACTCATACATAATTCCAACCTCAGATCTAAAACCAGGCGAACTACGATTATTAGAAGTAGATAATCGAATGGTTCTACCTATACAAATGACAATTCGAATATTAGTCTCCTCAGAAGATGTATTACACTCATGAGCTGTCCCTTCCCTAGGCCTAAAAACAGACGCAATTCCTGGCCGCCTAAACCAAACAACCCTAATATCAACACGACCTGGTCTGTTCTACGGACAATGTTCAGAAATTTGCGGCTCTAACCACAGCTTTATACCAATCGTTCTCGAACTAGTACCTTTAGAGAATTTTGAAAAATGATCTGCATCCATATTATAATTTCACTAAGAAGCTAAACCAGCGTGTTGTAATTCAACTACAAGAACCCTAATGACCAACATCCGAAAAACACACCCACTAATAAAAATCCTCAATGATGCGTTCATCGATCTACCCACTCCATCTAATATCTCCTCTTGATGAAATTTTGGTTCCTTACTAGGCCTCTGCCTAATTATACAAATCCTAACAGGATTATTCCTAGCAATACATTACACGCCAGACACCTCAACTGCTTTCTCATCAGTCGCACACATCTGCCGAGACGTCAACTATGGCTGATTCATCCGCTATCTACACGCAAACGGAGCCTCCATATTCTTCATCTGTCTATACGCCCACATTGGACGTGGTCTATACTATGGTTCTTATATATTCCAAGAAACATGAAACATTGGTGTACTCTTACTATTAACAGTCATAGCCACTGCATTCGTAGGCTACGTCCTGCCCTGAGGACATCTACATAAACTATTCCTTGAAAAAAGCTTATTGTACAGTTACCACAACATCACAGTACTACGTCAGTATTAAAAGTAATTTGTTTTAAAAACATTTTACTGTACACATTACATATACATACACATGTGCATGCTAATA-TTT-AGTCTCTCCTTGTAAATATTCATATATACATGCTATGTATTATTGTGCATTCATTTATTTTCCATACGATAAGTTAAAGCTCGTATTAATTATCATTAATTTTACATATTACATAATATGTATGCTCTTACATATTATACCTCCACTATCAATTCTACCTCCATTATATCCTATGGTCACTCCATTAGATCACGAGCTTAATCACCATGCCGCGTGAAACCAGCAACCCGCTCGGCAGGGATCCCTCTTCTCGCACCGGGCCCATACTTCGTGGGGGTAGCTAA-TAATGATCTTTATAAGACATCTGGTTCTTACTTCAGGACCATTTTAACTTAAAATCGCCCACTCGTTCCCCTTAAATAAGACATCTCGATGGATTCATGACTAATCAGCCCATGCCTAACATAACTGAGGTTCCATACATTTGGTATTTTTTAATTTTTGGGGGGGAGCTTGCACCGACTCAGCTATGGCCTTAGGAAGGCCCCGTCACAGTCAAATAAATTGTAGCTGGACCTGTGTGTATTTTT-GATTGGACTAGCACAACCAACAGGTGTTATTTAATTAATGGT
	'KF570323.1_Ttr_EMED7'            AAATCATTAAAGACTAAAAGGAGCGGGCATCAAGCACACTATACTAGTAGCTCATAACGCCTTGCTTAGCCACACCCCCACGGGATACAGCAGTGACAAGAATTAGGCTATGAACGAAAGTTTGACCTAGCCATGCTAATTAGGGTTGGTAAATTTCGTGCCAGCCACCGCGGTCATACGATTGACCCAAACTAATAGACACCCGGCGTAAAGAGTGTCAAAGAACAATATAAAAATAAAGTCAAACCTTAATTAAGCTGTAAAAAGCCATAATTAAAATTAAGTTAAACTACGAAAGTAACTTTACCATAAACTGAATACACGACAACTAAGACCCAAACTGGGATTAGATACCCCACTATGCTTAGTCGTAAACTTAAATAATCCTAAAACAAGATTATTCGCCAGAGTACTATCGGCAACAGCCCAAAACTCAAAGGACTTGGCGGTGCTTCATATCCTTCTAGAGGAGCCTGTTCTGTAAACGATAAACCACGATTAACCTCACCAATCCTTGCTACTTCAGTCTATATACCGCCATCTTCAGCAAACCCTAAAAAAGGAACGAAAGTAAGCACAACTACTGCACGTAAAAACGTTAGGTCAAGGTGTAACCTATGGATTGGGAAGAAATGGGCTACATTTTCTATAATAAGAACACCCCTTAAACTCACACGAAAGTTTTTATGAAACCTAAAAACTAAAGGAGGATTTAGCAGTAAATTAAGAATAGAATGCTTAATTGAATAAGGCCATGAAGCACGCACACACCGCCCGTCACCCTCCTCAAGTGCCATAGCAAAGCCCCAGATTGCTAACCCATGCTAAGCAAGCGTACAAGAGGAGACAAGTCGTAACAAGGTAAGCATACCGGAAGGTGTGCTTGGATAAACAAGATGTAGCTTAAACAAAGCATCTAGTTTACACCTAGAAGATTCCACAACTCGTGCACATCTTGAACTATATCTAGCCCATACTCCTCCTCATCACTACTACTATAAGTCAGTCAAATAAAACATTTACCATACATCTAAAGTATAGGAGATAGAAAAACATCACCTCTAGCATAACTAGTATTAGAGGCACTGCCTGCCCAGTGACAATCGTTAAACGGCCGCGGTATCTTGACCGTGCAAAGGTAGCATAATCACTTGTTCTCTAAATAAGGACTTGTATGAATGGCCACACGAGGGTTTTACTGTCTCTTACTCTTAATCAGTGAAATTGACCTCCCCGTGAAGAGGCGGGGATAATGCAATAAGACGAGAAGACCCTATGGAGCTTTAATTAATCAACTCAAAAGGCATAAAATAATACCACCAAGGGATAACAAAGCTTTAGATGAGCTGACAATTTCGGTTGGGGTGACCTCGGAGTATAAAAAACCCTCCGAGTGATTAAAACTTAGGCCTACCAGCCAAAGTATAGTATCACTTATTGATCCAAAATTTTGATCAACGGAACAAGTTACCCTAGGGATAACAGCGCAATCCTATTCTAGAGTCCATATCGACAATAGGGTTTACGACCTCGATGTTGGATCAGGACATCCTAATGGTGCAGCAGCTATTAAGGGTTCGTTTGTTCAACGATTAAAGTCCTACGTGATCTGGTAGAATACGCTGCCGGTCCTTTCGCCCTATTCTTCCTAGCAGAATATGCCAACATTATCATAATAAATATATTCACAACTATCTTATTTCTAGGAGCATTCCACGACCCCTATATACCAGAATTATGTACAACAAACCTAATTGTCAAGTCACTACTACTAACAATAGCCTTCCTATGAATCCGAGCATCCTACCCCCGATTCCGATATGACCAACTAATACACCTCCTTTGAAAAAACTTCCTTCCACTAACACTAGCTCTCTGCATATGACATATCTCACTACCCATCATAACAGCAGGTATCCCACCCCAAACATAAAACAAGAAATATGTCTGACAAAAGAGTTACTTTGATAGAGTAAATAATAGAGGTTTAAATCCTCTTATTTCTAGAACAATAGGAGTCGAACCTACCCTTAAGAATTCAAAATTCTTTGTGCTACCACACTACACCATAATCTACAGTAAGGTCAGCTAAATAAGCTACCGGGCCCATACCCCGGAAATGTTGGTTTATATCCTTCCCATACTAATTAACCCATTCGTCTCTATCACCCTACTAACAACCCTCATCCTAAGCACAACAATTGTCACTATTAGCTCCCATTGATTGTTCGCCTGAATCGGACTAGAAATAAACATAATAGCTATCATCCCCATCATAATAAAAAAGCCTAACCCCCGAGCCACAGAAGCCTCAGCCAAATACTTTCTAACACAAGCCACAGCCTCCTCATTACTTATACTAGCAATTATTATCAACCTAATACATTCCAGCCAATGGACCATCATAAAATTATTCGATCCAACAGCATCCATTCTAATAACAATAGCCCTGGCCATTAAACTAGGATTATCCCCTTTCCACTTCTGAGTACCAGAAGTTACACAAGGCATGTTCATTAACCGATGACTATTCTCTACCAATCACAAAGACATTGGTACCCTGTATTTACTATTTGGCGCCTGGGCAGGAATAGTAGGTACCGGTCTAAGTTTGTTGATTCGTGCTGAATTAGGTCAACCTGGCACACTTATCGGAGACGACCAGCTTTATAATGTTCTAGTGACAGCTCATGCCTTCGTAATAATTTTCTTTATAGTTATACCTATCATAATTGGAGGTTTTGGGAACTGATTAGTCCCCTTAATAATCGGAGCTCCTGACATAGCATTCCCCCGTCTAAACAACATAAGCTTCTGACTACTCCCCCCTTCCTTTCTACTACTAATAGCATCTTCAATAATTGAGGCCGGCGCAGGTACAGGCTGAACTGTTTACCCTCCTCTAGCTGGAAATCTGGCACATGCAGGAGCCTCAGTAGACCTTACCATTTTCTCTCTACATTTAGCCGGTGTATCTTCAATCCTTGGAGCTATTAACTTCATCACAACTATTATTAATATAAAACCACCCGCTATAACTCAATACCAAACACCCCTCTTCGTCTGATCAGTCTTAGTCACAGCAGTCTTACTTTTACTATCATTACCTGTTCTAGCAGCCGGAATTACTATACTACTAACCGATCGAAACCTAAACACAACCTTTTTCGACCCGGCAGGAGGAGGTGACCCAATCTTATATCAACACTTATTCTGATTTTTTGGCCATCCTGAAGTATATATTTTAATTCTACCTGGCTTTGGAATAATTTCACACATCGTTACTTATTATTCAGGGAAAAAAGAACCTTTTGGGTATATGGGAATAGTATGAGCTATAGTTTCTATGGCTTATCCCTTTCAACTAGACTTACAAGACGCAGCATCACCCGTTATAGAAGAACTTCTACAATTCCACGACCATGCATTGATGATCGTCTTTTTAATTAGCTCCTTAGTTCTTTATATCATTACACTAATGCTAACAACTAAATTAACTCATACTAGTACAATAGACGCTCAAGAAGTGGAGACTATTTGAACTGTCCTCCCGGCCGTTATTCTAATCATAATCGCCCTACCTTCTCTACGAATTCTCTACATAATAGACGAAATTAATAGTCCCTCTCTTACCGTAAAAACAATAGGACATCAATGATACTGAAGCTATGAATATACCGACTACGAAGACCTAAACTTTGACTCATACATAATTCCAACCTCAGATCTAAAACCAGGCGAACTACGATTATTAGAAGTAGATAATCGAATGGTTCTACCTATACAAATGACAATTCGAATATTAGTCTCCTCAGAAGATGTATTGCACTCATGAGCTGTCCCTTCCCTAGGCCTAAAAACAGACGCAATTCCTGGCCGCCTAAACCAAACAACCCTAATATCAACACGACCTGGTCTGTTCTACGGACAATGTTCAGAAATTTGCGGCTCTAACCACAGCTTTATACCAATCGTTCTCGAACTAGTACCTTTAGAGAATTTTGAAAAATGATCTGCATCCATATTATAATTTCACTAAGAAGCTAAACCAGCGTGTTGTAATTCAACTACAAGAACCCTAATGACTAACATCCGAAAAACACACCCACTAATAAAAATCCTCAATGATGCGTTCATCGATCTACCCACTCCATCTAATATCTCCTCTTGATGAAATTTTGGTTCCTTACTAGGCCTCTGCCTAATTATACAAATCCTAACAGGATTATTCCTAGCAATACATTACACGCCAGACACCTCAACTGCTTTCTCATCAGTCGCACACATCTGCCGAGACGTCAACTATGGCTGATTCATCCGCTATCTACACGCAAACGGAGCCTCCATATTCTTCATCTGTCTATACGCCCACATTGGACGTGGCCTATACTATGGTTCTTATATATTCCAAGAAACATGAAACATTGGTGTACTCTTACTATTAACAGTCATAGCCACTGCATTCGTAGGCTATGTCCTGCCCTGAGGACATCTACATAAACTATTCCTTGAAAAA-GCTTATTGTACAGTTACCACAACATCACAGTACTACGTCAGTATTAAAAGTAATTTGTTTTAAAAACATTTTACTGTACACATTACATATACATACACATGTGCATGCTAATA-TTT-AGTCTCTCCTTGTAAATATTCATACATACATGCTATGTATTATTGTGCATTCATTTATTTTCCATACGATAAGTTAAAGCCCGTATTAATTATCATTAATTTTACATATTACATAATATGTATGCTCTTACATATTATATATCCCCTATCAATTTTACCTCCATTATATTCTATGGTCGCTCCATTAGATCACGAGCTTAATCACCATGCCGCGTGAAACCAGCAACCCGCTTGGCAGGGATCCCTCTTCTCGCACCGGGCCCATACCTCGTGGGGGTAGCTAA-TAATGATCTTTATAAGACATCTGGTTCTTACTTCAGGACCATTTTAACTTAAAATCGCCCACTCGTTCCTCTTAAATAAGACATCTCGATGGGTTCATGACTAATCAGCCCATGCCTAACATAACTGAGGTTTCATACATTTGGTATTTTTTAATTTTTGGGGGGGAGCTTGCACCGACTCAGCTATGGCCTTAGGAAGGCCCCGTCACAGTCAAATAAATTGTAGCTGGACCTGTGTGTATTTTT-GATTGGACTAGCACAACCAACAGGTGTTATTTAATTAATGGT
	'KF570325.1_Ttr_BSEA2'            AAATCATTAAAGACTAAAAGGAGCGGGCATCAAGCACACTATACTAGTAGCTCATAACGCCTTGCTTAGCCACACCCCCACGGGATACAGCAGTGACAAGAATTAGGCTATGAACGAAAGTTTGACCTAGCCATGCTAATTAGGGTTGGTAAATTTCGTGCCAGCCACCGCGGTCATACGATTGACCCAAACTAATAGACACCCGGCGTAAAGAGTGTCAAAGAACAATATAAAAATAAAGTCAAACCTTAATTAAGCTGTAAAAAGCCATAATTAAAATTAAGTTAAACTACGAAAGTAACTTTACCATAAACTGAATACACGACAACTAAGACCCAAACTGGGATTAGATACCCCACTATGCTTAGTCGTAAACTTAAATAATCCTAAAACAAGATTATTCGCCAGAGTACTATCGGCAACAGCCCAAAACTCAAAGGACTTGGCGGTGCTTCATATCCTTCTAGAGGAGCCTGTTCTGTAAACGATAAACCACGATTAACCTCACCAATCCTTGCTACTTCAGTCTATATACCGCCATCTTCAGCAAACCCTAAAAAAGGAACGAAAGTAAGCACAACTACTGCACGTAAAAACGTTAGGTCAAGGTGTAACCTATGGATTGGGAAGAAATGGGCTACATTTTCTATAATAAGAACACCCCTTAAACTCACACGAAAGTTTTTATGAAACCTAAAAACTAAAGGAGGATTTAGCAGTAAATTAAGAATAGAATGCTTAATTGAATAAGGCCATGAAGCACGCACACACCGCCCGTCACCCTCCTCAAGTGCCATAGCAAAGCCCCAGATTGCTAACCCATGCTAAGCAAGCGTACAAGAGGAGACAAGTCGTAACAAGGTAAGCATACCGGAAGGTGTGCTTGGATAAACAAGATGTAGCTTAAACAAAGCATCTAGTTTACACCTAGAAGATTCCACAACTCGTGCACATCTTGAACTATATCTAGCCCATACTCCTCCTCATCACTACTACTATAAGTCAGTCAAATAAAACATTTACCATACATCTAAAGTATAGGAGATAGAAAAACATCACCTCTAGCATAACTAGTATTAGAGGCACTGCCTGCCCAGTGACAATCGTTAAACGGCCGCGGTATCTTGACCGTGCAAAGGTAGCATAATCACTTGTTCTCTAAATAAGGACTTGTATGAATGGCCACACGAGGGTTTTACTGTCTCTTACTCTTAATCAGTGAAATTGACCTCCCCGTGAAGAGGCGGGGATAATGCAATAAGACGAGAAGACCCTATGGAGCTTTAATTAATCAACTCAAAAGGCATAAAATAATACCACCAAGGGATAACAAAGCTTTAGATGAGCTGACAATTTCGGTTGGGGTGACCTCGGAGTATAAAAAACCCTCCGAGTGATTAAAACTTAGGCCTACCAGCCAAAGTATAGTATCACTTATTGATCCAAAATTTTGATCAACGGAACAAGTTACCCTAGGGATAACAGCGCAATCCTATTCTAGAGTCCATATCGACAATAGGGTTTACGACCTCGATGTTGGATCAGGACATCCTAATGGTGCAGCAGCTATTAAGGGTTCGTTTGTTCAACGATTAAAGTCCTACGTGATCTGGTAGAATACGCTGCCGGTCCTTTCGCCCTATTCTTCCTAGCAGAATATGCCAACATTATCATAATAAATATATTCACAACTATCTTATTTCTAGGAGCATTCCACGACCCCTATATACCAGAATTATGTACAACAAACCTAATTGTCAAGTCACTACTACTAACAATAGCCTTCCTATGAATCCGAGCATCCTACCCCCGATTCCGATATGACCAACTAATACACCTCCTTTGAAAAAACTTCCTTCCACTAACACTAGCTCTCTGCATATGACATATCTCATTACCCATCATAACAGCAGGTATCCCACCCCAAACATAAAACAAGAAATATGTCTGACAAAAGAGTTACTTTGATAGAGTAAATAATAGAGGTTTAAATCCTCTTATTTCTAGAACAATAGGAGTCGAACCTACCCTTAAGAATTCAAAATTCTTTGTGCTACCACACTACACCATAATCTACAGTAAGGTCAGCTAAATAAGCTACCGGGCCCATACCCCGGAAATGTTGGTTTATATCCTTCCCATACTAATTAACCCATTCGTCTCTATCACCCTACTAACAACCCTCATCCTAAGCACAACAATTGTCACTATTAGCTCCCATTGATTGTTCGCCTGAATCGGACTAGAAATAAACATAATAGCTATCATCCCCATCATAATAAAAAAGCCTAACCCCCGAGCCACAGAAGCCTCAGCCAAATACTTTCTAACACAAGCCACAGCCTCCTCATTACTTATACTAGCAATTATTATCAACCTAATACATTCCAGCCAATGGACCATCATAAAATTATTCGATCCAACAGCATCCATTCTAATAACAATAGCCCTGGCCATTAAACTAGGATTATCCCCTTTCCACTTCTGAGTACCAGAAGTTACACAAGGCATGTTCATTAACCGATGACTATTCTCTACCAATCACAAAGACATTGGTACCCTGTATTTACTATTTGGCGCCTGGGCAGGAATAGTAGGTACCGGTCTAAGTTTGTTGATTCGTGCTGAATTAGGTCAACCTGGCACACTTATCGGAGACGACCAGCTTTATAATGTTCTAGTGACAGCTCATGCCTTCGTAATAATTTTCTTTATAGTTATACCTATCATAATTGGAGGTTTTGGGAACTGATTAGTCCCCTTAATAATCGGAGCTCCTGACATAGCATTCCCCCGTCTAAACAACATAAGCTTCTGACTACTCCCCCCTTCCTTTCTACTACTAATAGCATCTTCAATAATTGAGGCCGGCGCAGGTACAGGCTGAACTGTTTACCCTCCTCTAGCTGGAAATCTGGCACATGCAGGAGCCTCAGTAGACCTTACCATTTTCTCTCTACATTTAGCCGGTGTATCTTCAATCCTTGGAGCTATTAACTTCATCACAACTATTATTAATATAAAACCACCCGCTATAACTCAATACCAAACACCCCTCTTCGTCTGATCAGTCTTAGTCACAGCAGTCTTACTTTTACTATCATTACCTGTTCTAGCAGCCGGAATTACTATACTACTAACCGATCGAAACCTAAACACAACCTTTTTCGACCCGGCAGGAGGAGGTGACCCAATCTTATATCAACACTTATTCTGATTTTTTGGCCATCCTGAAGTATATATTTTAATTCTACCTGGCTTTGGAATAATTTCACACATCGTTACTTATTATTCAGGGAAAAAAGAACCTTTTGGGTATATGGGAATAGTATGAGCTATAGTTTCTATGGCTTATCCCTTTCAACTAGGCTTACAAGACGCAGCATCACCCGTTATAGAAGAACTTCTACAATTCCACGACCATGCATTGATGATCGTCTTTTTAATTAGCTCCTTAGTTCTTTATATCATTACACTAATGCTAACAACTAAATTAACTCATACTAGTACAATAGACGCTCAAGAAGTGGAGACTATTTGAACTGTCCTCCCGGCCGTTATTCTAATCATAATCGCCCTACCTTCTCTACGAATTCTCTACATAATAGACGAAATTAATAGTCCCTCTCTTACCGTAAAAACAATAGGACATCAATGATACTGAAGCTATGAATATACCGACTACGAAGACCTAAACTTTGACTCATACATAATTCCAACCTCAGATCTAAAACCAGGCGAACTACGATTATTAGAAGTAGATAATCGAATGGTTCTACCTATACAAATGACAATTCGAATATTAGTCTCCTCAGAAGATGTATTGCACTCATGAGCTGTCCCTTCCCTAGGCCTAAAAACAGACGCAATTCCTGGCCGCCTAAACCAAACAACCCTAATATCAACACGACCTGGTCTGTTCTACGGACAATGTTCAGAAATTTGCGGCTCTAACCACAGCTTTATACCAATCGTTCTCGAACTAGTACCTTTAGAGAATTTTGAAAAATGATCTGCATCCATATTATAATTTCACTAAGAAGCTAAACCAGCGTGTTGTAATTCAACTACAAGAACCCTAATGACTAACATCCGAAAAACACACCCACTAATAAAAATCCTCAATGATGCGTTCATCGATCTACCCACTCCATCTAATATCTCCTCTTGATGAAATTTTGGTTCCTTACTAGGCCTCTGCCTAATTATACAAATCCTAACAGGATTATTCCTAGCAATACATTACACGCCAGACACCTCAACTGCTTTCTCATCAGTCGCACACATCTGCCGAGACGTCAACTATGGCTGATTCATCCGCTATCTACACGCAAACGGAGCCTCCATATTCTTCATCTGTCTATACGCCCACATTGGACGTGGCCTATACTATGGTTCTTATATATTCCAAGAAACATGAAACATTGGTGTACTCTTACTATTAACAGTCATAGCCACTGCATTCGTAGGCTATGTCCTGCCCTGAGGACATCTACATAAACTATTCCTTGAAAAA-GCTTATTGTACAGTTACCACAACATCACAGTACTACGTCAGTATTAAAAGTAATTTGTTTTAAAAACATTTTACTGTACACATTACATATACATACACATGTGCATGCTAATA-TTT-AGTCTCTCCTTGTAAATATTCATACATACATGCTATGTATTATTGTGCATTCATTTATTTTCCATACGATAAGTTAAAGCCCGTATTAATTATCATTAATTTTACATATTACATAATATGTATACTCTTACATATTATACCTCCCCTATCAATTCTACCTCCATTATATTCTATGGTCGCTCCATTAGATCACGAGCTTAATCACCATGCCGCGTGAAACCAGCAACCCGCTTGGCAGGGATCCCTCTTCTCGCACCGGGCCCATACCTCGTGGGGGTAGCTAA-TAATGATCTTTATAAGACATCTGGTTCTTACTTCAGGACCATTTTAACTTAAAATCGCCCACTCGTTCCTCTTAAATAAGACATCTCGATGGGTTCATGACTAATCAGCCCATGCCTAACATAACTGAGGTTTCATACATTTGGTATTTTTTAATTTTTGGGGGGGAGCTTGCACCGACTCAGCTATGGCCTTAGGAAGGCCCCGTCACAGTCAAATAAATTGTAGCTGGACCTGTGTGTATTTTT-GATTGGACTAGCACAACCAACAGGTGTTATTTAATTAATGGT
	'KF570326.1_Ttr_BSEA3'            AAATCATTAAAGACTAAAAGGAGCGGGCATCAAGCACACTATACTAGTAGCTCATAACGCCTTGCTTAGCCACACCCCCACGGGATACAGCAGTGACAAGAATTAGGCTATGAACGAAAGTTTGACCTAGCCATGCTAATTAGGGTTGGTAAATTTCGTGCCAGCCACCGCGGTCATACGATTGACCCAAACTAATAGACACCCGGCGTAAAGAGTGTCAAAGAACAATATAAAAATAAAGTCAAACCTTAATTAAGCTGTAAAAAGCCATAATTAAAATTAAGTTAAACTACGAAAGTAACTTTACCATAAACTGAATACACGACAACTAAGACCCAAACTGGGATTAGATACCCCACTATGCTTAGTCGTAAACTTAAATAATCCTAAAACAAGATTATTCGCCAGAGTACTATCGGCAACAGCCCAAAACTCAAAGGACTTGGCGGTGCTTCATATCCTTCTAGAGGAGCCTGTTCTGTAAACGATAAACCACGATTAACCTCACCAATCCTTGCTACTTCAGTCTATATACCGCCATCTTCAGCAAACCCTAAAAAAGGAACGAAAGTAAGCACAACTACCGCACGTAAAAACGTTAGGTCAAGGTGTAACCTATGGATTGGGAAGAAATGGGCTACATTTTCTATAATAAGAACACCCCTTAAACTCACACGAAAGTTTTTATGAAACCTAAAAACTAAAGGAGGATTTAGCAGTAAATTAAGAATAGAATGCTTAATTGAATAAGGCCATGAAGCACGCACACACCGCCCGTCACCCTCCTCAAGTGCCATAGCAAAGCCCCAGATTGCTAACCCATGCTAAGCAAGCGTACAAGAGGAGACAAGTCGTAACAAGGTAAGCATACCGGAAGGTGTGCTTGGATAAACAAGATGTAGCTTAAACAAAGCATCTAGTTTACACCTAGAAGATTCCACAACTCGTGCACATCTTGAACTATATCTAGCCCATACTCCTCCTCACCACTACTACTATAAGTCAATCAAATAAAACATTTACCATACATCTAAAGTATAGGAGATAGAAAAACATCACCTCTAGCATAACTAGTATTAGAGGCACTGCCTGCCCAGTGACAATCGTTAAACGGCCGCGGTATCTTGACCGTGCAAAGGTAGCATAATCACTTGTTCTCTAAATAAGGACTTGTATGAATGGCCACACGAGGGTTTTACTGTCTCTTACTCTTAATCAGTGAAATTGACCTCCCCGTGAAGAGGCGGGGATAATGCAATAAGACGAGAAGACCCTATGGAGCTTTAATTAATCAACTCAAAAAGCATAAAATAATACCACCAAGGGATAACAAAGCTTTAGATGAGCTGACAATTTCGGTTGGGGTGACCTCGGAGTATAAAAAACCCTCCGAGTGATTAAAACTTAGGCCTACCAGCCAAAGTATAGTATCACTTATTGATCCAAAATTTTGATCAACGGAACAAGTTACCCTAGGGATAACAGCGCAATCCTATTCTAGAGTCCATATCGACAATAGGGTTTACGACCTCGATGTTGGATCAGGACATCCTAATGGTGCAGCAGCTATTAAGGGTTCGTTTGTTCAACGATTAAAGTCCTACGTGATCTGGTAGAATACGCTGCTGGTCCTTTCGCCCTATTCTTCCTAGCAGAATATGCCAACATTATCATAATAAATATATTCACAACTATCTTATTTCTAGGAGCATTCCACGACCCCTATATACCAGAACTATGTACAACAAACCTAATTGTCAAGTCACTACTACTAACAATATCCTTCCTATGAATCCGAGCATCCTACCCCCGGTTCCGATATGACCAACTAATACATCTCCTTTGAAAAAACTTCCTCCCACTAACACTAGCTCTCTGCATATGACATATCTCATTACCCATCATAACAGCAGGTATCCCACCCCAAACATAAAACAAGAAATATGTCTGACAAAAGAGTTACTTTGATAGAGTAAATAATAGAGGTTTAAATCCTCTTATTTCTAGAACAATAGGAGTCGAACCTACCCTTAAGAATTCAAAATTCTTTGTGCTACCACACTACACCATAATCTACAGTAAGGTCAGCTAAATAAGCTACCGGGCCCATACCCCGGAAATGTTGGTTTATATCCTTCCCATACTAATTAACCCATTCGTCTCTATCACCCTACTAACAACCCTCATCCTAAGCACAACAATTGTCACTATTAGCTCCCATTGATTGTTCGCCTGAATCGGACTAGAAATAAACATAATAGCTATTATCCCCATCATAATAAAAAAGCCTAACCCCCGAGCCACAGAAGCCTCAGCCAAATACTTTCTAACACAAGCCACAGCCTCCTCATTACTTATACTAGCAATTATTATCAACCTAATACATTCCAGCCAATGAACCATCATAAAATTATTCGACCCTACAGCATCCATTCTAATAACAATAGCCCTGGCCATTAAACTAGGATTATCCCCTTTCCACTTCTGAGTACCAGAAGTTACACAAGGCATGTTCATTAACCGATGACTATTCTCTACCAATCACAAAGACATTGGTACCCTGTATTTACTATTTGGCGCCTGGGCAGGAATAGTAGGTACCGGTCTAAGTTTGTTGATTCGTGCTGAATTAGGTCAACCTGGCACACTTATCGGAGACGACCAGCTTTATAATGTTCTAGTGACAGCTCATGCCTTCGTAATAATTTTCTTTATAGTTATACCTATCATAATTGGAGGTTTTGGGAACTGATTAGTCCCCTTAATAATTGGAGCTCCTGACATAGCATTCCCCCGTCTAAACAACATAAGCTTCTGACTACTCCCCCCTTCCTTTCTACTACTAATAGCATCTTCAATAATTGAGGCCGGCGCAGGTACAGGCTGAACTGTTTACCCTCCTCTAGCCGGAAATCTGGCACATGCAGGAGCCTCAGTAGACCTTACCATTTTCTCTCTACATTTAGCCGGTGTATCTTCAATCCTTGGAGCTATTAACTTCATCACAACTATTATCAATATAAAACCACCCGCTATAACTCAATACCAAACACCCCTCTTCGTCTGATCAGTCTTAGTCACAGCAGTCTTACTTTTACTATCATTACCCGTTCTAGCAGCCGGAATTACTATACTACTAACCGATCGAAACCTAAACACAACCTTTTTCGACCCGGCAGGAGGAGGTGACCCAATCTTATATCAACACTTATTCTGATTTTTTGGCCATCCTGAAGTATATATTTTAATTCTACCTGGCTTTGGAATAGTTTCACACATCGTTACTTATTATTCAGGGAAAAAAGAACCTTTTGGGTATATGGGAATAGTATGAGCTATGGTTTCTATGGCTTATCCCTTTCAACTAGGCTTACAAGACGCAGCATCACCCGTTATAGAAGAACTTCTACAATTTCACGACCATGCATTGATGATCGTCTTTTTAATTAGCTCCTTAGTTCTTTATATCATTACACTAATGCTAACAACCAAATTAACTCACACTAGTACAATAGACGCTCAAGAAGTAGAAACTATTTGAACTGTCCTCCCGGCCGTTATTCTAATCATAATCGCCCTACCTTCTCTACGAATTCTCTACATAATAGACGAAATTAATAATCCCTCTCTTACCGTAAAAACAATAGGACATCAATGATACTGAAGCTATGAATATACCGACTACGAAGACCTAAACTTTGACTCATACATAATTCCAACCTCAGATCTAAAACCAGGCGAACTACGATTATTAGAAGTAGATAATCGAATGGTTCTACCTATACAAATGACAATTCGAATATTAGTCTCCTCAGAAGATGTATTACACTCATGAGCTGTCCCTTCCCTAGGCCTAAAAACAGACGCAATTCCTGGCCGCCTAAACCAAACAACCCTAATATCAACACGACCTGGTCTGTTCTACGGACAATGTTCAGAAATTTGCGGCTCTAACCACAGCTTTATACCAATCGTTCTCGAACTAGTACCTTTAGAGAATTTTGAAAAATGATCTGCATCCATATTATAATTTCACTAAGAAGCTAAACCAGCGTGTTGTAATTCAACTACAAGAACCCTAATGACCAACATCCGAAAAACACACCCACTAATAAAAATCCTCAATGATGCGTTCATCGATCTACCCACTCCATCTAATATCTCCTCTTGATGAAATTTTGGTTCCTTACTAGGCCTCTGCCTAATTATACAAATCCTAACAGGATTATTCCTAGCAATACATTACACGCCAGACACCTCAACTGCTTTCTCATCAGTCGCACACATCTGCCGAGACGTCAACTATGGCTGATTCATCCGCTATCTACACGCAAACGGAGCCTCCATATTCTTCATCTGTCTATACGCCCACATTGGACGTGGTCTATACTATGGTTCTTATATATTCCAAGAAACATGAAACATTGGTGTACTCTTACTATTAACAGTCATAGCCACTGCATTCGTAGGCTACGTCCTGCCCTGAGGACATCTACATAAACTATTCCTTGAAAAAAGCTTATTGTACAGTTACCACAACATCACAGTACTACGTCAGTATTAAAAGTAATTTGTTTTAAAAACATTTTACTGTACACATTACATATACATACACATGTGCATGCTAATA-TTT-AGTCTCTCCTTGTAAATATTCATATATACATGCTATGTATTACTGTGCATTCATTTATTTTCCATACGATAAGTTAAAGCTCGTATTAATTATCATTAATTTTACATATTACATAATATGTATGCTCTTACATATTATATCTCCACTATCAATTCTACCTCCATTATATCCTATGGTCACTCCATTAGATCACGAGCTTAATCACCATGCCGCGTGAAACCAGCAACCCGCTCGGCAGGGATCCCTCTTCTCGCACCGGGCCCATACTTCGTGGGGGTAGCTAA-TAATGATCTTTATAAGACATCTGGTTCTTACTTCAGGACCATTTTAACTTAAAATCGCCCACTCGTTCCCCTTAAATAAGACATCTCGATGGATTCATGACTAATCAGCCCATGCCTAACATAACTGAGGTTTCATACATTTGGTATCTTTTAATTTTTGGGGGGGAGCTTGCACCGACTCAGCTATGGCCTTAGAAAGGCCCCGTCACAGTCAAATAAATTGTAGCTGGACCTGTGTGTATTTTT-GATTGGACTAGCACAACCAACAGGTGTTATTTAATTAATGGT
	'KF570327.1_Ttr_BSEA1'            AAATCATTAAAGACTAAAAGGAGCGGGCATCAAGCACACTATACTAGTAGCTCATAACGCCTTGCTTAGCCACACCCCCACGGGATACAGCAGTGACAAGAATTAGGCTATGAACGAAAGTTTGACCTAGCCATGCTAATTAGGGTTGGTAAATTTCGTGCCAGCCACCGCGGTCATACGATTGACCCAAACTAATAGACACCCGGCGTAAAGAGTGTCAAAGAACAATATAAAAATAAAGTCAAACCTTAATTAAGCTGTAAAAAGCCATAATTAAAATTAAGTTAAACTACGAAAGTAACTTTACCATAAACTGAATACACGACAACTAAGACCCAAACTGGGATTAGATACCCCACTATGCTTAGTCGTAAACTTAAATAATCCTAAAACAAGATTATTCGCCAGAGTACTATCGGCAACAGCCCAAAACTCAAAGGACTTGGCGGTGCTTCATATCCTTCTAGAGGAGCCTGTTCTGTAAACGATAAACCACGATTAACCTCACCAATCCTTGCTACTTCAGTCTATATACCGCCATCTTCAGCAAACCCTAAAAAAGGAACGAAAGTAAGCACAACTACCGCACGTAAAAACGTTAGGTCAAGGTGTAACCTATGGATTGGGAAGAAATGGGCTACATTTTCTATAATAAGAACACCCCTTAAACTCACACGAAAGTTTTTATGAAACCTAAAAACTAAAGGAGGATTTAGCAGTAAATTAAGAATAGAATGCTTAATTGAATAAGGCCATGAAGCACGCACACACCGCCCGTCACCCTCCTCAAGTGCCATAGCAAAGCCCCAGATTGCTAACCCATGCTAAGCAAGCGTACAAGAGGAGACAAGTCGTAACAAGGTAAGCATACCGGAAGGTGTGCTTGGATAAACAAGATGTAGCTTAAACAAAGCATCTAGTTTACACCTAGAAGATTCCACAACTCGTGCACATCTTGAACTATATCTAGCCCATACTCCTCCTCACCACTACTACTATAAGTCAATCAAATAAAACATTTACCATACATCTAAAGTATAGGAGATAGAAAAACATCACCTCTAGCATAACTAGTATTAGAGGCACTGCCTGCCCAGTGACAATCGTTAAACGGCCGCGGTATCTTGACCGTGCAAAGGTAGCATAATCACTTGTTCTCTAAATAAGGACTTGTATGAATGGCCACACGAGGGTTTTACTGTCTCTTACTCTTAATCAGTGAAATTGACCTCCCCGTGAAGAGGCGGGGATAATGCAATAAGACGAGAAGACCCTATGGAGCTTTAATTAATCAACTCAAAAAGCATAAAATAATACCACCAAGGGATAACAAAGCTTTAGATGAGCTGACAATTTCGGTTGGGGTGACCTCGGAGTATAAAAAACCCTCCGAGTGATTAAAACTTAGGCCTACCAGCCAAAGTATAGTATCACTTATTGATCCAAAATTTTGATCAACGGAACAAGTTACCCTAGGGATAACAGCGCAATCCTATTCTAGAGTCCATATCGACAATAGGGTTTACGACCTCGATGTTGGATCAGGACATCCTAATGGTGCAGCAGCTATTAAGGGTTCGTTTGTTCAACGATTAAAGTCCTACGTGATCTGGTAGAATACGCTGCTGGTCCTTTCGCCCTATTCTTCCTAGCAGAATATGCCAACATTATCATAATAAATATATTCACAACTATCTTATTTCTAGGAGCATTCCACGACCCCTATATACCAGAACTATGTACAACAAACCTAATTGTCAAGTCACTACTACTAACAATATCCTTCCTATGAATCCGAGCATCCTACCCCCGGTTCCGATATGACCAACTAATACATCTCCTTTGAAAAAACTTCCTCCCACTAACACTAGCTCTCTGCATATGACATATCTCATTACCCATCATAACAGCAGGTATCCCACCCCAAACATAAAACAAGAAATATGTCTGACAAAAGAGTTACTTTGATAGAGTAAATAATAGAGGTTTAAATCCTCTTATTTCTAGAACAATAGGAGTCGAACCTACCCTTAAGAATTCAAAATTCTTTGTGCTACCACACTACACCATAATCTACAGTAAGGTCAGCTAAATAAGCTACCGGGCCCATACCCCGGAAATGTTGGTTTATATCCTTCCCATACTAATTAACCCATTCGTCTCTATCACCCTACTAACAACCCTCATCCTAAGCACAACAATTGTCACTATTAGCTCCCATTGATTGTTCGCCTGAATCGGACTAGAAATAAACATAATAGCTATTATCCCCATCATAATAAAAAAGCCTAACCCCCGAGCCACAGAAGCCTCAGCCAAATACTTTCTAACACAAGCCACAGCCTCCTCATTACTTATACTAGCAATTATTATCAACCTAATACATTCCAGCCAATGAACCATCATAAAATTATTCGACCCTACAGCATCCATTCTAATAACAATAGCCCTGGCCATTAAACTAGGATTATCCCCTTTCCACTTCTGAGTACCAGAAGTTACACAAGGCATGTTCATTAACCGATGACTATTCTCTACCAATCACAAAGACATTGGTACCCTGTATTTACTATTTGGCGCCTGGGCAGGAATAGTAGGTACCGGTCTAAGTTTGTTGATTCGTGCTGAATTAGGTCAACCTGGCACACTTATCGGAGACGACCAGCTTTATAATGTTCTAGTGACAGCTCATGCCTTCGTAATAATTTTCTTTATAGTTATACCTATCATAATTGGAGGTTTTGGGAACTGATTAGTCCCCTTAATAATTGGAGCTCCTGACATAGCATTCCCCCGTCTAAACAACATAAGCTTCTGACTACTCCCCCCTTCCTTTCTACTACTAATAGCATCTTCAATAATTGAGGCCGGCGCAGGTACAGGCTGAACTGTTTACCCTCCTCTAGCCGGAAATCTGGCACATGCAGGAGCCTCAGTAGACCTTACCATTTTCTCTCTACATTTAGCCGGTGTATCTTCAATCCTTGGAGCTATTAACTTCATCACAACTATTATCAATATAAAACCACCCGCTATAACTCAATACCAAACACCCCTCTTCGTCTGATCAGTCTTAGTCACAGCAGTCTTACTTTTACTATCATTACCCGTTCTAGCAGCCGGAATTACTATACTACTAACCGATCGAAACCTAAACACAACCTTTTTCGACCCGGCAGGAGGAGGTGACCCAATCTTATATCAACACTTATTCTGATTTTTTGGCCATCCTGAAGTATATATTTTAATTCTACCTGGCTTTGGAATAGTTTCACACATCGTTACTTATTATTCAGGGAAAAAAGAACCTTTTGGGTATATGGGAATAGTATGAGCTATGGTTTCTATGGCTTATCCCTTTCAACTAGGCTTACAAGACGCAGCATCACCCGTTATAGAAGAACTTCTACAATTTCACGACCATGCATTGATGATCGTCTTTTTAATTAGCTCCTTAGTTCTTTATATCATTACACTAATGCTAACAACCAAATTAACTCACACTAGTACAATAGACGCTCAAGAAGTAGAAACTATTTGAACTGTCCTCCCGGCCGTTATTCTAATCATAATCGCCCTACCTTCTCTACGAATTCTCTACATAATAGACGAAATTAATAATCCCTCTCTTACCGTAAAAACAATAGGACATCAATGATACTGAAGCTATGAATATACCGACTACGAAGACCTAAACTTTGACTCATACATAATTCCAACCTCAGATCTAAAACCAGGCGAACTACGATTATTAGAAGTAGATAATCGAATGGTTCTACCTATACAAATGACAATTCGAATATTAGTCTCCTCAGAAGATGTATTACACTCATGAGCTGTCCCTTCCCTAGGCCTAAAAACAGACGCAATTCCTGGCCGCCTAAACCAAACAACCCTAATATCAACACGACCTGGTCTGTTCTACGGACAATGTTCAGAAATTTGCGGCTCTAACCACAGCTTTATACCAATCGTTCTCGAACTAGTACCTTTAGAGAATTTTGAAAAATGATCTGCATCCATATTATAATTTCACTAAGAAGCTAAACCAGCGTGTTGTAATTCAACTACAAGAACCCTAATGACCAACATCCGAAAAACACACCCACTAATAAAAATCCTCAATGATGCGTTCATCGATCTACCCACTCCATCTAATATCTCCTCTTGATGAAATTTTGGTTCCTTACTAGGCCTCTGCCTAATTATACAAATCCTAACAGGATTATTCCTAGCAATACATTACACGCCAGACACCTCAACTGCTTTCTCATCAGTCGCACACATCTGCCGAGACGTCAACTATGGCTGATTCATCCGCTATCTACACGCAAACGGAGCCTCCATATTCTTCATCTGTCTATACGCCCACATTGGACGTGGTCTATACTATGGTTCTTATATATTCCAAGAAACATGAAACATTGGTGTACTCTTACTATTAACAGTCATAGCCACTGCATTCGTAGGCTACGTCCTGCCCTGAGGACATCTACATAAACTATTCCTTGAAAAAAGCTTATTGTACAGTTACCACAACATCACAGTACTACGTCAGTATTAAAAGTAATTTGTTTTAAAAACATTTTACTGTACACATTACATATACATACACATGTGCATGCTAATA-TTT-AGTCTCTCCTTGTAAATATTCATATATACATGCTATGTATTACTGTGCATTCATTTATTTTCCATACGATAAGTTAAAGCTCGTATTAATTATCATTAATTTTACATATTACATAATATGTATGCTCTTACATATTATACCTCCACTATCAATTCTACCTCCATTATATCCTATGGTCACTCCATTAGATCACGAGCTTAATCACCATGCCGCGTGAAACCAGCAACCCGCTCGGCAGGGATCCCTCTTCTCGCACCGGGCCCATACTTCGTGGGGGTAGCTAA-TAATGATCTTTATAAGACATCTGGTTCTTACTTCAGGACCATTTTAACTTAAAATCGCCCACTCGTTCCCCTTAAATAAGACATCTCGATGGATTCATGACTAATCAGCCCATGCCTAACATAACTGAGGTTTCATACATTTGGTATCTTTTAATTTTTGGGGGGGAGCTTGCACCGACTCAGCTATGGCCTTAGAAAGGCCCCGTCACAGTCAAATAAATTGTAGCTGGACCTGTGTGTATTTTT-GATTGGACTAGCACAACCAACAGGTGTTATTTAATTAATGGT
	'KF570328.1_Ttr_BSEA6'            AAATCATTAAAGACTAAAAGGAGCGGGCATCAAGCACACTATACTAGTAGCTCATAACGCCTTGCTTAGCCACACCCCCACGGGATACAGCAGTGACAAGAATTAGGCTATGAACGAAAGTTTGACCTAGCCATGCTAATTAGGGTTGGTAAATTTCGTGCCAGCCACCGCGGTCATACGATTGACCCAAACTAATAGACACCCGGCGTAAAGAGTGTCAAAGAACAATATAAAAATAAAGTCAAACCTTAATTAAGCTGTAAAAAGCCATAATTAAAATTAAGTTAAACTACGAAAGTAACTTTACCATAAACTGAATACACGACAACTAAGACCCAAACTGGGATTAGATACCCCACTATGCTTAGTCGTAAACTTAAATAATCCTAAAACAAGATTATTCGCCAGAGTACTATCGGCAACAGCCCAAAACTCAAAGGACTTGGCGGTGCTTCATATCCTTCTAGAGGAGCCTGTTCTGTAAACGATAAACCACGATTAACCTCACCAATCCTTGCTACTTCAGTCTATATACCGCCATCTTCAGCAAACCCTAAAAAAGGAACGAAAGTAAGCACAACTACTGCACGTAAAAACGTTAGGTCAAGGTGTAACCTATGGATTGGGAAGAAATGGGCTACATTTTCTATAATAAGAACACCCCTTAAACTCACACGAAAGTTTTTATGAAACCTAAAAACTAAAGGAGGATTTAGCAGTAAATTAAGAATAGAATGCTTAATTGAATAAGGCCATGAAGCACGCACACACCGCCCGTCACCCTCCTCAAGTGCCATAGCAAAGCCCCAGATTGCTAACCCATGCTAAGCAAGCGTACAAGAGGAGACAAGTCGTAACAAGGTAAGCATACCGGAAGGTGTGCTTGGATAAACAAGATGTAGCTTAAACAAAGCATCTAGTTTACACCTAGAAGATTCCACAACTCGTGCACATCTTGAACTATATCTAGCCCATACTCCTCCTCATCACTACTACTATAAGTCAGTCAAATAAAACATTTACCATACATCTAAAGTATAGGAGATAGAAAAACATCACCTCTAGCATAACTAGTATTAGAGGCACTGCCTGCCCAGTGACAATCGTTAAACGGCCGCGGTATCTTGACCGTGCAAAGGTAGCATAATCACTTGTTCTCTAAATAAGGACTTGTATGAATGGCCACACGAGGGTTTTACTGTCTCTTACTCTTAATCAGTGAAATTGACCTCCCCGTGAAGAGGCGGGGATAATGCAATAAGACGAGAAGACCCTATGGAGCTTTAATTAATCAACTCAAAAGGCATAAAATAATACCACCAAGGGATAACAAAGCTTTAGATGAGCTGACAATTTCGGTTGGGGTGACCTCGGAGTATAAAAAACCCTCCGAGTGATTAAAACTTAGGCCTACCAGCCAAAGTATAGTATCACTTATTGATCCAAAATTTTGATCAACGGAACAAGTTACCCTAGGGATAACAGCGCAATCCTATTCTAGAGTCCATATCGACAATAGGGTTTACGACCTCGATGTTGGATCAGGACATCCTAATGGTGCAGCAGCTATTAAGGGTTCGTTTGTTCAACGATTAAAGTCCTACGTGATCTGGTAGAATACGCTGCCGGTCCTTTCGCCCTATTCTTCCTAGCAGAATATGCCAACATTATCATAATAAATATATTCACAACTATCTTATTTCTAGGAGCATTCCACGACCCCTATATACCAGAATTATGTACAACAAACCTAATTGTCAAGTCACTACTACTAACAATAGCCTTCCTATGAATCCGAGCATCCTACCCCCGATTCCGATATGACCAACTAATACACCTCCTTTGAAAAAACTTCCTTCCACTAACACTAGCTCTCTGCATATGACATATCTCATTACCCATCATAACAGCAGGTATCCCACCCCAAACATAAAACAAGAAATATGTCTGACAAAAGAGTTACTTTGATAGAGTAAATAATAGAGGTTTAAATCCTCTTATTTCTAGAACAATAGGAGTCGAACCTACCCTTAAGAATTCAAAATTCTTTGTGCTACCACACTACACCATAATCTACAGTAAGGTCAGCTAAATAAGCTACCGGGCCCATACCCCGGAAATGTTGGTTTATATCCTTCCCATACTAATTAACCCATTCGTCTCTATCACCCTACTAACAACCCTCATCCTAAGCACAACAATTGTCACTATTAGCTCCCATTGATTGTTCGCCTGAATCGGACTAGAAATAAACATAATAGCTATCATCCCCATCATAATAAAAAAGCCTAACCCCCGAGCCACAGAAGCCTCAGCCAAATACTTTCTAACACAAGCCACAGCCTCCTCATTACTTATACTAGCAATTATTATCAACCTAATACATTCCAGCCAATGGACCATCATAAAATTATTCGATCCAACAGCATCCATTCTAATAACAATAGCCCTGGCCATTAAACTAGGATTATCCCCTTTCCACTTCTGAGTACCAGAAGTTACACAAGGCATGTTCATTAACCGATGACTATTCTCTACCAATCACAAAGACATTGGTACCCTGTATTTACTATTTGGCGCCTGGGCAGGAATAGTAGGTACCGGTCTAAGTTTGTTGATTCGTGCTGAATTAGGTCAACCTGGCACACTTATCGGAGACGACCAGCTTTATAATGTTCTAGTGACAGCTCATGCCTTCGTAATAATTTTCTTTATAGTTATACCTATCATAATTGGAGGTTTTGGGAACTGATTAGTCCCCTTAATAATCGGAGCTCCTGACATAGCATTCCCCCGTCTAAACAACATAAGCTTCTGACTACTCCCCCCTTCCTTTCTACTACTAATAGCATCTTCAATAATTGAGGCCGGCGCAGGTACAGGCTGAACTGTTTACCCTCCTCTAGCTGGAAATCTGGCACATGCAGGAGCCTCAGTAGACCTTACCATTTTCTCTCTACATTTAGCCGGTGTATCTTCAATCCTTGGAGCTATTAACTTCATCACAACTATTATTAATATAAAACCACCCGCTATAACTCAATACCAAACACCCCTCTTCGTCTGATCAGTCTTAGTCACAGCAGTCTTACTTTTACTATCATTACCTGTTCTAGCAGCCGGAATTACTATACTACTAACCGATCGAAACCTAAACACAACCTTTTTCGACCCGGCAGGAGGAGGTGACCCAATCTTATATCAACACTTATTCTGATTTTTTGGCCATCCTGAAGTATATATTTTAATTCTACCTGGCTTTGGAATAATTTCACACATCGTTACTTATTATTCAGGGAAAAAAGAACCTTTTGGGTATATGGGAATAGTATGAGCTATAGTTTCTATGGCTTATCCCTTTCAACTAGGCTTACAAGACGCAGCATCACCCGTTATAGAAGAACTTCTACAATTCCACGACCATGCATTGATGATCGTCTTTTTAATTAGCTCCTTAGTTCTTTATATCATTACACTAATGCTAACAACTAAATTAACTCATACTAGTACAATAGACGCTCAAGAAGTGGAGACTATTTGAACTGTCCTCCCGGCCGTTATTCTAATCATAATCGCCCTACCTTCTCTACGAATTCTCTACATAATAGACGAAATTAATAGTCCCTCTCTTACCGTAAAAACAATAGGACATCAATGATACTGAAGCTATGAATATACCGACTACGAAGACCTAAACTTTAACTCATACATAATTCCAACCTCAGATCTAAAACCAGGCGAACTACGATTATTAGAAGTAGATAATCGAATGGTTCTACCTATACAAATGACAATTCGAATATTAGTCTCCTCAGAAGATGTATTGCACTCATGAGCTGTCCCTTCCCTAGGCCTAAAAACAGACGCAATTCCTGGCCGCCTAAACCAAACAACCCTAATATCAACACGACCTGGTCTGTTCTACGGACAATGTTCAGAAATTTGCGGCTCTAACCACAGCTTTATACCAATCGTTCTCGAACTAGTACCTTTAGAGAATTTTGAAAAATGATCTGCATCCATATTATAATTTCACTAAGAAGCTAAACCAGCGTGTTGTAATTCAACTACAAGAACCCTAATGACTAACATCCGAAAAACACACCCACTAATAAAAATCCTCAATGATGCGTTCATCGATCTACCCACTCCATCTAATATCTCCTCTTGATGAAATTTTGGTTCCTTACTAGGCCTCTGCCTAATTATACAAATCCTAACAGGATTATTCCTAGCAATACATTACACGCCAGACACCTCAACTGCTTTCTCATCAGTCGCACACATCTGCCGAGACGTCAACTATGGCTGATTCATCCGCTATCTACACGCAAACGGAGCCTCCATATTCTTCATCTGTCTATACGCCCACATTGGACGTGGCCTATACTATGGTTCTTATATATTCCAAGAAACATGAAACATTGGTGTACTCTTACTATTAACAGTCATAGCCACTGCATTCGTAGGCTATGTCCTGCCCTGAGGACATCTACATAAACTATTCCTTGAAAAA-GCTTATTGTACAGTTACCACAACATCACAGTACTACGTCAGTATTAAAAGTAATTTGTTTTAAAAACATTTTACTGTACACATTACATATACATACACATGTGCATGCTAATA-TTT-AGTCTCTCCTTGTAAATATTCATACATACATGCTATGTATTATTGTGCATTCATTTATTTTCCATACGATAAGTTAAAGCCCGTATTAATTATCATTAATTTTACATATTACATAATATGTATGCTCTTACATATTATATATCCCCTATCAATCCTACCTCCATTATATTCTATGGTCGCTCCATTAGATCACGAGCTTAATCACCATGCCGCGTGAAACCAGCAACCCGCTTGGCAGGGATCCCTCTTCTCGCACCGGGCCCATACCTCGTGGGGGTAGCTAA-TAATGATCTTTATAAGACATCTGGTTCTTACTTCAGGACCATTTTAACTTAAAATCGCCCACTCGTTCCTCTTAAATAAGACATCTCGATGGGTTCATGACTAATCAGCCCATGCCTAACATAACTGAGGTTTCATACATTTGGTATTTTTTAATTTTTGGGGGGGAGCTTGCACCGACTCAGCTATGGCCTTAGGAAGGCCCCGTCACAGTCAAATAAATTGTAGCTGGACCTGTGTGTATTTTT-GATTGGACTAGCACAACCAACAGGTGTTATTTAATTAATGGT
	'KF570329.1_Ttr_BSEA7'            AAATCATTAAAGACTAAAAGGAGCGGGCATCAAGCACACTATACTAGTAGCTCATAACGCCTTGCTTAGCCACACCCCCACGGGATACAGCAGTGACAAGAATTAGGCTATGAACGAAAGTTTGACCTAGCCATGCTAATTAGGGTTGGTAAATTTCGTGCCAGCCACCGCGGTCATACGATTGACCCAAACTAATAGACACCCGGCGTAAAGAGTGTCAAAGAACAATATAAAAATAAAGTCAAACCTTAATTAAGCTGTAAAAAGCCATAATTAAAATTAAGTTAAACTACGAAAGTAACTTTACCATAAACTGAATACACGACAACTAAGACCCAAACTGGGATTAGATACCCCACTATGCTTAGTCGTAAACTTAAATAATCCTAAAACAAGATTATTCGCCAGAGTACTATCGGCAACAGCCCAAAACTCAAAGGACTTGGCGGTGCTTCATATCCTTCTAGAGGAGCCTGTTCTGTAAACGATAAACCACGATTAACCTCACCAATCCTTGCTACTTCAGTCTATATACCGCCATCTTCAGCAAACCCTAAAAAAGGAACGAAAGTAAGCACAACTACTGCACGTAAAAACGTTAGGTCAAGGTGTAACCTATGGATTGGGAAGAAATGGGCTACATTTTCTATAATAAGAACACCCCTTAAACTCACACGAAAGTTTTTATGAAACCTAAAAACTAAAGGAGGATTTAGCAGTAAATTAAGAATAGAATGCTTAATTGAATAAGGCCATGAAGCACGCACACACCGCCCGTCACCCTCCTCAAGTGCCATAGCAAAGCCCCAGATTGCTAACCCATGCTAAGCAAGCGTACAAGAGGAGACAAGTCGTAACAAGGTAAGCATACCGGAAGGTGTGCTTGGATAAACAAGATGTAGCTTAAACAAAGCATCTAGTTTACACCTAGAAGATTCCACAACTCGTGCACATCTTGAACTATATCTAGCCCATACTCCTCCTCATCACTACTACTATAAGTCAGTCAAATAAAACATTTACCATACATCTAAAGTATAGGAGATAGAAAAACATCACCTCTAGCATAACTAGTATTAGAGGCACTGCCTGCCCAGTGACAATCGTTAAACGGCCGCGGTATCTTGACCGTGCAAAGGTAGCATAATCACTTGTTCTCTAAATAAGGACTTGTATGAATGGCCACACGAGGGTTTTACTGTCTCTTACTCTTAATCAGTGAAATTGACCTCCCCGTGAAGAGGCGGGGATAATGCAATAAGACGAGAAGACCCTATGGAGCTTTAATTAATCAACTCAAAAGGCATAAAATAATACCACCAAGGGATAACAAAGCTTTAGATGAGCTGACAATTTCGGTTGGGGTGACCTCGGAGTATAAAAAACCCTCCGAGTGATTAAAACTTAGGCCTACCAGCCAAAGTATAGTATCACTTATTGATCCAAAATTTTGATCAACGGAACAAGTTACCCTAGGGATAACAGCGCAATCCTATTCTAGAGTCCATATCGACAATAGGGTTTACGACCTCGATGTTGGATCAGGACATCCTAATGGTGCAGCAGCTATTAAGGGTTCGTTTGTTCAACGATTAAAGTCCTACGTGATCTGGTAGAATACGCTGCCGGTCCTTTCGCCCTATTCTTCCTAGCAGAATATGCCAACATTATCATAATAAATATATTCACAACTATCTTATTTCTAGGAGCATTCCACGACCCCTATATACCAGAATTATGTACAACAAACCTAATTGTCAAGTCACTACTACTAACAATAGCCTTCCTATGAATCCGAGCATCCTACCCCCGATTCCGATATGACCAACTAATACACCTCCTTTGAAAAAACTTCCTTCCACTAACACTAGCTCTCTGCATATGACATATCTCATTACCCATCATAACAGCAGGTATCCCACCCCAAACATAAAACAAGAAATATGTCTGACAAAAGAGTTACTTTGATAGAGTAAATAATAGAGGTTTAAATCCTCTTATTTCTAGAACAATAGGAGTCGAACCTACCCTTAAGAATTCAAAATTCTTTGTGCTACCACACTACACCATAATCTACAGTAAGGTCAGCTAAATAAGCTACCGGGCCCATACCCCGGAAATGTTGGTTTATATCCTTCCCATACTAATTAACCCATTCGTCTCTATCACCCTACTAACAACCCTCATCCTAAGCACAACAATTGTCACTATTAGCTCCCATTGATTGTTCGCCTGAATCGGACTAGAAATAAACATAATAGCTATCATCCCCATCATAATAAAAAAGCCTAACCCCCGAGCCACAGAAGCCTCAGCCAAATACTTTCTAACACAAGCCACAGCCTCCTCATTACTTATACTAGCAATTATTATCAACCTAATACATTCCAGCCAATGGACCATCATAAAATTATTCGATCCAACAGCATCCATTCTAATAACAATAGCCCTGGCCATTAAACTAGGATTATCCCCTTTCCACTTCTGAGTACCAGAAGTTACACAAGGCATGTTCATTAACCGATGACTATTCTCTACCAATCACAAAGACATTGGTACCCTGTATTTACTATTTGGCGCCTGGGCAGGAATAGTAGGTACCGGTCTAAGTTTGTTGATTCGTGCTGAATTAGGTCAACCTGGCACACTTATCGGAGACGACCAGCTTTATAATGTTCTAGTGACAGCTCATGCCTTCGTAATAATTTTCTTTATAGTTATACCTATCATAATTGGAGGTTTTGGGAACTGATTAGTCCCCTTAATAATCGGAGCTCCTGACATAGCATTCCCCCGTCTAAACAACATAAGCTTCTGACTACTCCCCCCTTCCTTTCTACTACTAATAGCATCTTCAATAATTGAGGCCGGCGCAGGTACAGGCTGAACTGTTTACCCTCCTCTAGCTGGAAATCTGGCACATGCAGGAGCCTCAGTAGACCTTACCATTTTCTCTCTACATTTAGCCGGTGTATCTTCAATCCTTGGAGCTATTAACTTCATCACAACTATTATTAATATAAAACCACCCGCTATAACTCAATACCAAACACCCCTCTTCGTCTGATCAGTCTTAGTCACAGCAGTCTTACTTTTACTATCATTACCTGTTCTAGCAGCCGGAATTACTATACTACTAACCGATCGAAACCTAAACACAACCTTTTTCGACCCGGCAGGAGGAGGTGACCCAATCTTATATCAACACTTATTCTGATTTTTTGGCCATCCTGAAGTATATATTTTAATTCTACCTGGCTTTGGAATAATTTCACACATCGTTACTTATTATTCAGGGAAAAAAGAACCTTTTGGGTATATGGGAATAGTATGAGCTATAGTTTCTATGGCTTATCCCTTTCAACTAGGCTTACAAGACGCAGCATCACCCGTTATAGAAGAACTTCTACAATTCCACGACCATGCATTGATGATCGTCTTTTTAATTAGCTCCTTAGTTCTTTATATCATTACACTAATGCTAACAACTAAATTAACTCATACTAGTACAATAGACGCTCAAGAAGTGGAGACTATTTGAACTGTCCTCCCGGCCGTTATTCTAATCATAATCGCCCTACCTTCTCTACGAATTCTCTACATAATAGACGAAATTAATAGTCCCTCTCTTACCGTAAAAACAATAGGACATCAATGATACTGAAGCTATGAATATACCGACTACGAAGACCTAAACTTTGACTCATACATAATTCCAACCTCAGATCTAAAACCAGGCGAACTACGATTATTAGAAGTAGATAATCGAATGGTTCTACCTATACAAATGACAATTCGAATATTAGTCTCCTCAGAAGATGTATTGCACTCATGAGCTGTCCCTTCCCTAGGCCTAAAAACAGACGCAATTCCTGGCCGCCTAAACCAAACAACCCTAATATCAACACGACCTGGTCTGTTCTACGGACAATGTTCAGAAATTTGCGGCTCTAACCACAGCTTTATACCAATCGTTCTCGAACTAGTACCTTTAGAGAATTTTGAAAAATGATCTGCATCCATATTATAATTTCACTAAGAAGCTAAACCAGCGTGTTGTAATTCAACTACAAGAACCCTAATGACTAACATCCGAAAAACACACCCACTAATAAAAATCCTCAATGATGCGTTCATCGATCTACCCACTCCATCTAATATCTCCTCTTGATGAAATTTTGGTTCCTTACTAGGCCTCTGCCTAATTATACAAATCCTAACAGGATTATTCCTAGCAATACATTACACGCCAGACACCTCAACTGCTTTCTCATCAGTCGCACACATCTGCCGAGACGTCAACTATGGCTGATTCATCCGCTATCTACACGCAAACGGAGCCTCCATATTCTTCATCTGTCTATACGCCCACATTGGACGTGGCCTATACTATGGTTCTTATATATTCCAAGAAACATGAAACATTGGTGTACTCTTACTATTAACAGTCATAGCCACTGCATTCGTAGGCTATGTCCTGCCCTGAGGACATCTACATAAACTATTCCTTGAAAAA-GCTTATTGTACAGTTACCACAACATCACAGTACTACGTCAGTATTAAAAGTAATTTGTTTTAAAAACATTTTACTGTACACATTACATATACATACACATGTGCATGCTAATA-TTT-AGTCTCTCCTTGTAAATATTCATACATACATGCTATGTATTATTGTGCATTCATTTATTTTCCATACGATAAGTTAAAGCCCGTATTAATTATCATTAATTTTACATATTACATAATATGTATGCTCTTACATATTATACATCCCCTATCAATTCTACCTCCATTATATTCTATGGTCGCTCCATTAGATCACGAGCTTAATCACCATGCCGCGTGAAACCAGCAACCCGCTTGGCAGGGATCCCTCTTCTCGCACCGGGCCCATACCTCGTGGGGGTAGCTAA-TAATGATCTTTATAAGACATCTGGTTCTTACTTCAGGACCATTTTAACTTAAAATCGCCCACTCGTTCCTCTTAAATAAGACATCTCGATGGGTTCATGACTAATCAGCCCATGCCTAACATAACTGAGGTTTCATACATTTGGTATTTTTTAATTTTTGGGGGGGAGCTTGCACCGACTCAGCTATGGCCTTAGGAAGGCCCCGTCACAGTCAAATAAATTGTAGCTGGACCTGTGTGTATTTTT-GATTGGACTAGCACAACCAACAGGTGTTATTTAATTAATGGT
	'KF570330.1_Ttr_BSEA5'            AAATCATTAAAGACTAAAAGGAGCGGGCATCAAGCACACTATACTAGTAGCTCATAACGCCTTGCTTAGCCACACCCCCACGGGATACAGCAGTGACAAGAATTAGGCTATGAACGAAAGTTTGACCTAGCCATGCTAATTAGGGTTGGTAAATTTCGTGCCAGCCACCGCGGTCATACGATTGACCCAAACTAATAGACACCCGGCGTAAAGAGTGTCAAAGAACAATATAAAAATAAAGTCAAACCTTAATTAAGCTGTAAAAAGCCATAATTAAAATTAAGTTAAACTACGAAAGTAACTTTACCATAAACTGAATACACGACAACTAAGACCCAAACTGGGATTAGATACCCCACTATGCTTAGTCGTAAACTTAAATAATCCTAAAACAAGATTATTCGCCAGAGTACTATCGGCAACAGCCCAAAACTCAAAGGACTTGGCGGTGCTTCATATCCTTCTAGAGGAGCCTGTTCTGTAAACGATAAACCACGATTAACCTCACCAATCCTTGCTACTTCAGTCTATATACCGCCATCTTCAGCAAACCCTAAAAAAGGAACGAAAGTAAGCACAACTACTGCACGTAAAAACGTTAGGTCAAGGTGTAACCTATGGATTGGGAAGAAATGGGCTACATTTTCTATAATAAGAACACCCCTTAAACTCACACGAAAGTTTTTATGAAACCTAAAAACTAAAGGAGGATTTAGCAGTAAATTAAGAATAGAATGCTTAATTGAATAAGGCCATGAAGCACGCACACACCGCCCGTCACCCTCCTCAAGTGCCATAGCAAAGCCCCAGATTGCTAACCCATGCTAAGCAAGCGTACAAGAGGAGACAAGTCGTAACAAGGTAAGCATACCGGAAGGTGTGCTTGGATAAACAAGATGTAGCTTAAACAAAGCATCTAGTTTACACCTAGAAGATTCCACAACTCGTGCACATCTTGAACTATATCTAGCCCATACTCCTCCTCATCACTACTACTATAAGTCAGTCAAATAAAACATTTACCATACATCTAAAGTATAGGAGATAGAAAAACATCACCTCTAGCATAACTAGTATTAGAGGCACTGCCTGCCCAGTGACAATCGTTAAACGGCCGCGGTATCTTGACCGTGCAAAGGTAGCATAATCACTTGTTCTCTAAATAAGGACTTGTATGAATGGCCACACGAGGGTTTTACTGTCTCTTACTCTTAATCAGTGAAATTGACCTCCCCGTGAAGAGGCGGGGATAATGCAATAAGACGAGAAGACCCTATGGAGCTTTAATTAATCAACTCAAAAGGCATAAAATAATACCACCAAGGGATAACAAAGCTTTAGATGAGCTGACAATTTCGGTTGGGGTGACCTCGGAGTATAAAAAACCCTCCGAGTGATTAAAACTTAGGCCTACCAGCCAAAGTATAGTATCACTTATTGATCCAAAATTTTGATCAACGGAACAAGTTACCCTAGGGATAACAGCGCAATCCTATTCTAGAGTCCATATCGACAATAGGGTTTACGACCTCGATGTTGGATCAGGACATCCTAATGGTGCAGCAGCTATTAAGGGTTCGTTTGTTCAACGATTAAAGTCCTACGTGATCTGGTAGAATACGCTGCCGGTCCTTTCGCCCTATTCTTCCTAGCAGAATATGCCAACATTATCATAATAAATATATTCACAACTATCTTATTTCTAGGAGCATTCCACGACCCCTATATACCAGAATTATGTACAACAAACCTAATTGTCAAGTCACTACTACTAACAATAGCCTTCCTATGAATCCGAGCATCCTACCCCCGATTCCGATATGACCAACTAATACACCTCCTTTGAAAAAACTTCCTTCCACTAACACTAGCTCTCTGCATATGACATATCTCATTACCCATCATAACAGCAGGTATCCCACCCCAAACATAAAACAAGAAATATGTCTGACAAAAGAGTTACTTTGATAGAGTAAATAATAGAGGTTTAAATCCTCTTATTTCTAGAACAATAGGAGTCGAACCTACCCTTAAGAATTCAAAATTCTTTGTGCTACCACACTACACCATAATCTACAGTAAGGTCAGCTAAATAAGCTACCGGGCCCATACCCCGGAAATGTTGGTTTATATCCTTCCCATACTAATTAACCCATTCGTCTCTATCACCCTACTAACAACCCTCATCCTAAGCACAACAATTGTCACTATTAGCTCCCATTGATTGTTCGCCTGAATCGGACTAGAAATAAACATAATAGCTATCATCCCCATCATAATAAAAAAGCCTAACCCCCGAGCCACAGAAGCCTCAGCCAAATACTTTCTAACACAAGCCACAGCCTCCTCATTACTTATACTAGCAATTATTATCAACCTAATACATTCCAGCCAATGGACCATCATAAAATTATTCGATCCAACAGCATCCATTCTAATAACAATAGCCCTGGCCATTAAACTAGGATTATCCCCTTTCCACTTCTGAGTACCAGAAGTTACACAAGGCATGTTCATTAACCGATGACTATTCTCTACCAATCACAAAGACATTGGTACCCTGTATTTACTATTTGGCGCCTGGGCAGGAATAGTAGGTACCGGTCTAAGTTTGTTGATTCGTGCTGAATTAGGTCAACCTGGCACACTTATCGGAGACGACCAGCTTTATAATGTTCTAGTGACAGCTCATGCCTTCGTAATAATTTTCTTTATAGTTATACCTATCATAATTGGAGGTTTTGGGAACTGATTAGTCCCCTTAATAATCGGAGCTCCTGACATAGCATTCCCCCGTCTAAACAACATAAGCTTCTGACTACTCCCCCCTTCCTTTCTACTACTAATAGCATCTTCAATAATTGAGGCCGGCGCAGGTACAGGCTGAACTGTTTACCCTCCTCTAGCTGGAAATCTGGCACATGCAGGAGCCTCAGTAGACCTTACCATTTTCTCTCTACATTTAGCCGGTGTATCTTCAATCCTTGGAGCTATTAACTTCATCACAACTATTATTAATATAAAACCACCCGCTATAACTCAATACCAAACACCCCTCTTCGTCTGATCAGTCTTAGTCACAGCAGTCTTACTTTTACTATCATTACCTGTTCTAGCAGCCGGAATTACTATACTACTAACCGATCGAAACCTAAACACAACCTTTTTCGACCCGGCAGGAGGAGGTGACCCAATCTTATATCAACACTTATTCTGATTTTTTGGCCATCCTGAAGTATATATTTTAATTCTACCTGGCTTTGGAATAATTTCACACATCGTTACTTATTATTCAGGGAAAAAAGAACCTTTTGGGTATATGGGAATAGTATGAGCTATAGTTTCTATGGCTTATCCCTTTCAACTAGGCTTACAAGACGCAGCATCACCCGTTATAGAAGAACTTCTACAATTCCACGACCATGCATTGATGATCGTCTTTTTAATTAGCTCCTTAGTTCTTTATATCATTACACTAATGCTAACAACTAAATTAACTCATACTAGTACAATAGACGCTCAAGAAGTGGAGACTATTTGAACTGTCCTCCCGGCCGTTATTCTAATCATAATCGCCCTACCTTCTCTACGAATTCTCTACATAATAGACGAAATTAATAGTCCCTCTCTTACCGTAAAAACAATAGGACATCAATGATACTGAAGCTATGAATATACCGACTACGAAGACCTAAACTTTGACTCATACATAATTCCAACCTCAGATCTAAAACCAGGCGAACTACGATTATTAGAAGTAGATAATCGAATGGTTCTACCTATACAAATGACAATTCGAATATTAGTCTCCTCAGAAGATGTATTGCACTCATGAGCTGTCCCTTCCCTAGGCCTAAAAACAGACGCAATTCCTGGCCGCCTAAACCAAACAACCCTAATATCAACACGACCTGGTCTGTTCTACGGACAATGTTCAGAAATTTGCGGCTCTAACCACAGCTTTATACCAATCGTTCTCGAACTAGTACCTTTAGAGAATTTTGAAAAATGATCTGCATCCATATTATAATTTCACTAAGAAGCTAAACCAGCGTGTTGTAATTCAACTACAAGAACCCTAATGACTAACATCCGAAAAACACACCCACTAATAAAAATCCTCAATGATGCGTTCATCGATCTACCCACTCCATCTAATATCTCCTCTTGATGAAATTTTGGTTCCTTACTAGGCCTCTGCCTAATTATACAAATCCTAACAGGATTATTCCTAGCAATACATTACACGCCAGACACCTCAACTGCTTTCTCATCAGTCGCACACATCTGCCGAGACGTCAACTATGGCTGATTCATCCGCTATCTACACGCAAACGGAGCCTCCATATTCTTCATCTGTCTATACGCCCACATTGGACGTGGCCTATACTATGGTTCTTATATATTCCAAGAAACATGAAACATTGGTGTACTCTTACTATTAACAGTCATAGCCACTGCATTCGTAGGCTATGTCCTGCCCTGAGGACATCTACATAAACTATTCCTTGAAAAA-GCTTATTGTACAGTTACCACAACATCACAGTACTACGTCAGTATTAAAAGTAATTTGTTTTAAAAACATTTTACTGTACACATTACATATACATACACATGTGCATGCTAATA-TTT-AGTCTCTCCTTGTAAATATTCATACATACATGCTATGTATTATTGTGCATTCATTTATTTTCCATACGATAAGTTAAAGCCCGTATTAATTATCATTAATTTTACATATTACATAATATGTATGCTCTTACATATTATACCTCCACTATCAATTCTACCTCCATTATATTCTATGGTCGCTCCATTAGATCACGAGCTTAATCACCATGCCGCGTGAAACCAGCAACCCGCTCGGCAGGGATCCCTCTTCTCGCACCGGGCCCATACCTCGTGGGGGTAGCTAA-TAATGATCTTTATAAGACATCTGGTTCTTACTTCAGGACCATTTTAACTTAAAATCGCCCACTCGTTCCTCTTAAATAAGACATCTCGATGGGTTCATGACTAATCAGCCCATGCCTAACATAACTGAGGTTTCATACATTTGGTATTTTTTAATTTTTGGGGGGGAGCTTGCACCGACTCAGCTATGGCCTTAGGAAGGCCCCGTCACAGTCAAATAAATTGTAGCTGGACCTGTGTGTATTTTT-GATTGGACTAGCACAACCAACAGGTGTTATTTAATTAATGGT
	'KF570332.1_Ttr_BSEA8'            AAATCATTAAAGACTAAAAGGAGCGGGCATCAAGCACACTATACTAGTAGCTCATAACGCCTTGCTTAGCCACACCCCCACGGGATACAGCAGTGACAAGAATTAGGCTATGAACGAAAGTTTGACCTAGCCATGCTAATTAGGGTTGGTAAATTTCGTGCCAGCCACCGCGGTCATACGATTGACCCAAACTAATAGACACCCGGCGTAAAGAGTGTCAAAGAACAATATAAAAATAAAGTCAAACCTTAATTAAGCTGTAAAAAGCCATAATTAAAATTAAGTTAAACTACGAAAGTAACTTTACCATAAACTGAATACACGACAACTAAGACCCAAACTGGGATTAGATACCCCACTATGCTTAGTCGTAAACTTAAATAATCCTAAAACAAGATTATTCGCCAGAGTACTATCGGCAACAGCCCAAAACTCAAAGGACTTGGCGGTGCTTCATATCCTTCTAGAGGAGCCTGTTCTGTAAACGATAAACCACGATTAACCTCACCAATCCTTGCTACTTCAGTCTATATACCGCCATCTTCAGCAAACCCTAAAAAAGGAACGAAAGTAAGCACAACTACCGCACGTAAAAACGTTAGGTCAAGGTGTAACCTATGGATTGGGAAGAAATGGGCTACATTTTCTATAATAAGAACACCCCTTAAACTCACACGAAAGTTTTTATGAAACCTAAAAACTAAAGGAGGATTTAGCAGTAAATTAAGAATAGAATGCTTAATTGAATAAGGCCATGAAGCACGCACACACCGCCCGTCACCCTCCTCAAGTGCCATAGCAAAGCCCCAGATTGCTAACCCATGCTAAGCAAGCGTACAAGAGGAGACAAGTCGTAACAAGGTAAGCATACCGGAAGGTGTGCTTGGATAAACAAGATGTAGCTTAAACAAAGCATCTAGTTTACACCTAGAAGATTCCACAACTCGTGCACATCTTGAACTATATCTAGCCCATACTCCTCCTCACCACTACTACTATAAGTCAATCAAATAAAACATTTACCATACATCTAAAGTATAGGAGATAGAAAAACATCACCTCTAGCATAACTAGTATTAGAGGCACTGCCTGCCCAGTGACAATCGTTAAACGGCCGCGGTATCTTGACCGTGCAAAGGTAGCATAATCACTTGTTCTCTAAATAAGGACTTGTATGAATGGCCACACGAGGGTTTTACTGTCTCTTACTCTTAATCAGTGAAATTGACCTCCCCGTGAAGAGGCGGGGATAATGCAATAAGACGAGAAGACCCTATGGAGCTTTAATTAATCAACTCAAAAAGCATAAAATAATACCACCAAGGGATAACAAAGCTTTAGATGAGCTGACAATTTCGGTTGGGGTGACCTCGGAGTATAAAAAACCCTCCGAGTGATTAAAACTTAGGCCTACCAGCCAAAGTATAGTATCACTTATTGATCCAAAATTTTGATCAACGGAACAAGTTACCCTAGGGATAACAGCGCAATCCTATTCTAGAGTCCATATCGACAATAGGGTTTACGACCTCGATGTTGGATCAGGACATCCTAATGGTGCAGCAGCTATTAAGGGTTCGTTTGTTCAACGATTAAAGTCCTACGTGATCTGGTAGAATACGCTGCTGGTCCTTTCGCCCTATTCTTCCTAGCAGAATATGCCAACATTATCATAATAAATATATTCACAACTATCTTATTTCTAGGAGCATTCCACGACCCCTATATACCAGAACTATGTACAACAAACCTAATTGTCAAGTCACTACTACTAACAATATCCTTCCTATGAATCCGAGCATCCTACCCCCGGTTCCGATATGACCAACTAATACATCTCCTTTGAAAAAACTTCCTCCCACTAACACTAGCTCTCTGCATATGACATATCTCATTACCCATCATAACAGCAGGTATCCCACCCCAAACATAAAACAAGAAATATGTCTGACAAAAGAGTTACTTTGATAGAGTAAATAATAGAGGTTTAAATCCTCTTATTTCTAGAACAATAGGAGTCGAACCTACCCTTAAGAATTCAAAATTCTTTGTGCTACCACACTACACCATAATCTACAGTAAGGTCAGCTAAATAAGCTACCGGGCCCATACCCCGGAAATGTTGGTTTATATCCTTCCCATACTAATTAACCCATTCGTCTCTATCACCCTACTAACAACCCTCATCCTAAGCACAACAATTGTCACTATTAGCTCCCATTGATTGTTCGCCTGAATCGGACTAGAAATAAACATAATAGCTATTATCCCCATCATAATAAAAAAGCCTAACCCCCGAGCCACAGAAGCCTCAGCCAAATACTTTCTAACACAAGCCACAGCCTCCTCATTACTTATACTAGCAATTATTATCAACCTAATACATTCCAGCCAATGAACCATCATAAAATTATTCGACCCTACAGCATCCATTCTAATAACAATAGCCCTGGCCATTAAACTAGGATTATCCCCTTTCCACTTCTGAGTACCAGAAGTTACACAAGGCATGTTCATTAACCGATGACTATTCTCTACCAATCACAAAGACATTGGTACCCTGTATTTACTATTTGGCGCCTGGGCAGGAATAGTAGGTACCGGTCTAAGTTTGTTGATTCGTGCTGAATTAGGTCAACCTGGCACACTTATCGGAGACGACCAGCTTTATAATGTTCTAGTGACAGCTCATGCCTTCGTAATAATTTTCTTTATAGTTATACCTATCATAATTGGAGGTTTTGGGAACTGATTAGTCCCCTTAATAATTGGAGCTCCTGACATAGCATTCCCCCGTCTAAACAACATAAGCTTCTGACTACTCCCCCCTTCCTTTCTACTACTAATAGCATCTTCAATAATTGAGGCCGGCGCAGGTACAGGCTGAACTGTTTACCCTCCTCTAGCCGGAAATCTGGCACATGCAGGAGCCTCAGTAGACCTTACCATTTTCTCTCTACATTTAGCCGGTGTATCTTCAATCCTTGGAGCTATTAACTTCATCACAACTATTATCAATATAAAACCACCCGCTATAACTCAATACCAAACACCCCTCTTCGTCTGATCAGTCTTAGTCACAGCAGTCTTACTTTTACTATCATTACCCGTTCTAGCAGCCGGAATTACTATACTACTAACCGATCGAAACCTAAACACAACCTTTTTCGACCCGGCAGGAGGAGGTGACCCAATCTTATATCAACACTTATTCTGATTTTTTGGCCATCCTGAAGTATATATTTTAATTCTACCTGGCTTTGGAATAGTTTCACACATCGTTACTTATTATTCAGGGAAAAAAGAACCTTTTGGGTATATGGGAATAGTATGAGCTATGGTTTCTATGGCTTATCCCTTTCAACTAGGCTTACAAGACGCAGCATCACCCGTTATAGAAGAACTTCTACAATTTCACGACCATGCATTGATGATCGTCTTTTTAATTAGCTCCTTAGTTCTTTATATCATTACACTAATGCTAACAACCAAATTAACTCACACTAGTACAATAGACGCTCAAGAAGTAGAAACTATTTGAACTGTCCTCCCGGCCGTTATTCTAATCATAATCGCCCTACCTTCTCTACGAATTCTCTACATAATAGACGAAATTAATAATCCCTCTCTTACCGTAAAAACAATAGGACATCAATGATACTGAAGCTATGAATATACCGACTACGAAGACCTAAACTTTGACTCATACATAATTCCAACCTCAGATCTAAAACCAGGCGAACTACGATTATTAGAAGTAGATAATCGAATGGTTCTACCTATACAAATGACAATTCGAATATTAGTCTCCTCAGAAGATGTATTACACTCATGAGCTGTCCCTTCCCTAGGCCTAAAAACAGACGCAATTCCTGGCCGCCTAAACCAAACAACCCTAATATCAACACGACCTGGTCTGTTCTACGGACAATGTTCAGAAATTTGCGGCTCTAACCACAGCTTTATACCAATCGTTCTCGAACTAGTACCTTTAGAGAATTTTGAAAAATGATCTGCATCCATATTATAATTTCACTAAGAAGCTAAACCAGCGTGTTGTAATTCAACTACAAGAACCCTAATGACCAACATCCGAAAAACACACCCACTAATAAAAATCCTCAATGATGCGTTCATCGATCTACCCACTCCATCTAATATCTCCTCTTGATGAAATTTTGGTTCCTTACTAGGCCTCTGCCTAATTATACAAATCCTAACAGGATTATTCCTAGCAATACATTACACGCCAGACACCTCAACTGCTTTCTCATCAGTCGCACACATCTGCCGAGACGTCAACTATGGCTGATTCATCCGCTATCTACACGCAAACGGAGCCTCCATATTCTTCATCTGTCTATACGCCCACATTGGACGTGGTCTATACTATGGTTCTTATATATTCCAAGAAACATGAAACATTGGTGTACTCTTACTATTAACAGTCATAGCCACTGCATTCGTAGGCTACGTCCTGCCCTGAGGACATCTACATAAACTATTCCTTGAAAAAAGCTTATTGTACAGTTACCACAACATCACAGTACTACGTCAGTATTAAAAGTAATTTGTTTTAAAAACATTTTACTGTACACATTACATATACATACACATGTGCATGCTAATA-TTT-AGTCTCTCCTTGTAAATATTCATATATACATGCTATGTATTACTGTGCATTCATTTATTTTCCATACGATAAGTTAAAGCTCGTATTAATTATCATTAATTTTACATATTACATAATATGTATGCTCTTACATATTATACCTCCACTGTCAATTCTACCTCCATTATATCCTATGGTCACTCCATTAGATCACGAGCTTAATCACCATGCCGCGTGAAACCAGCAACCCGCTCGGCAGGGATCCCTCTTCTCGCACCGGGCCCATACTTCGTGGGGGTAGCTAA-TAATGATCTTTATAAGACATCTGGTTCTTACTTCAGGACCATTTTAACTTAAAATCGCCCACTCGTTCCCCTTAAATAAGACATCTCGATGGATTCATGACTAATCAGCCCATGCCTAACATAACTGAGGTTTCATACATTTGGTATCTTTTAATTTTTGGGGGGGAGCTTGCACCGACTCAGCTATGGCCTTAGAAAGGCCCCGTCACAGTCAAATAAATTGTAGCTGGACCTGTGTGTATTTTT-GATTGGACTAGCACAACCAACAGGTGTTATTTAATTAATGGT
	'KF570333.1_Ttr_BSEA9'            AAATCATTAAAGACTAAAAGGAGCGGGCATCAAGCACACTATACTAGTAGCTCATAACGCCTTGCTTAGCCACACCCCCACGGGATACAGCAGTGACAAGAATTAGGCTATGAACGAAAGTTTGACCTAGCCATGCTAATTAGGGTTGGTAAATTTCGTGCCAGCCACCGCGGTCATACGATTGACCCAAACTAATAGACACCCGGCGTAAAGAGTGTCAAAGAACAATATAAAAATAAAGTCAAACCTTAATTAAGCTGTAAAAAGCCATAATTAAAATTAAGTTAAACTACGAAAGTAACTTTACCATAAACTGAATACACGACAACTAAGACCCAAACTGGGATTAGATACCCCACTATGCTTAGTCGTAAACTTAAATAATCCTAAAACAAGATTATTCGCCAGAGTACTATCGGCAACAGCCCAAAACTCAAAGGACTTGGCGGTGCTTCATATCCTTCTAGAGGAGCCTGTTCTGTAAACGATAAACCACGATTAACCTCACCAATCCTTGCTACTTCAGTCTATATACCGCCATCTTCAGCAAACCCTAAAAAAGGAACGAAAGTAAGCACAACTACTGCACGTAAAAACGTTAGGTCAAGGTGTAACCTATGGATTGGGAAGAAATGGGCTACATTTTCTATAATAAGAACACCCCTTAAACTCACACGAAAGTTTTTATGAAACCTAAAAACTAAAGGAGGATTTAGCAGTAAATTAAGAATAGAATGCTTAATTGAATAAGGCCATGAAGCACGCACACACCGCCCGTCACCCTCCTCAAGTGCCATAGCAAAGCCCCAGATTGCTAACCCATGCTAAGCAAGCGTACAAGAGGAGACAAGTCGTAACAAGGTAAGCATACCGGAAGGTGTGCTTGGATAAACAAGATGTAGCTTAAACAAAGCATCTAGTTTACACCTAGAAGATTCCACAACTCGTGCACATCTTGAACTATATCTAGCCCATACTCCTCCTCATCACTACTACTATAAGTCAGTCAAATAAAACATTTACCATACATCTAAAGTATAGGAGATAGAAAAACATCACCTCTAGCATAACTAGTATTAGAGGCACTGCCTGCCCAGTGACAATCGTTAAACGGCCGCGGTATCTTGACCGTGCAAAGGTAGCATAATCACTTGTTCTCTAAATAAGGACTTGTATGAATGGCCACACGAGGGTTTTACTGTCTCTTACTCTTAATCAGTGAAATTGACCTCCCCGTGAAGAGGCGGGGATAATGCAATAAGACGAGAAGACCCTATGGAGCTTTAATTAATCAACTCAAAAGGCATAAAATAATACCACCAAGGGATAACAAAGCTTTAGATGAGCTGACAATTTCGGTTGGGGTGACCTCGGAGTATAAAAAACCCTCCGAGTGATTAAAACTTAGGCCTACCAGCCAAAGTATAGTATCACTTATTGATCCAAAATTTTGATCAACGGAACAAGTTACCCTAGGGATAACAGCGCAATCCTATTCTAGAGTCCATATCGACAATAGGGTTTACGACCTCGATGTTGGATCAGGACATCCTAATGGTGCAGCAGCTATTAAGGGTTCGTTTGTTCAACGATTAAAGTCCTACGTGATCTGGTAGAATACGCTGCCGGTCCTTTCGCCCTATTCTTCCTAGCAGAATATGCCAACATTATCATAATAAATATATTCACAACTATCTTATTTCTAGGAGCATTCCACGACCCCTATATACCAGAATTATGTACAACAAACCTAATTGTCAAGTCACTACTACTAACAATAGCCTTCCTATGAATCCGAGCATCCTACCCCCGATTCCGATATGACCAACTAATACACCTCCTTTGAAAAAACTTCCTTCCACTAACACTAGCTCTCTGCATATGACATATCTCATTACCCATCATAACAGCAGGTATCCCACCCCAAACATAAAACAAGAAATATGTCTGACAAAAGAGTTACTTTGATAGAGTAAATAATAGAGGTTTAAATCCTCTTATTTCTAGAACAATAGGAGTCGAACCTACCCTTAAGAATTCAAAATTCTTTGTGCTACCACACTACACCATAATCTACAGTAAGGTCAGCTAAATAAGCTACCGGGCCCATACCCCGGAAATGTTGGTTTATATCCTTCCCATACTAATTAACCCATTCGTCTCTATCACCCTACTAACAACCCTCATCCTAAGCACAACAATTGTCACTATTAGCTCCCATTGATTGTTCGCCTGAATCGGACTAGAAATAAACATAATAGCTATCATCCCCATCATAATAAAAAAGCCTAACCCCCGAGCCACAGAAGCCTCAGCCAAATACTTTCTAACACAAGCCACAGCCTCCTCATTACTTATACTAGCAATTATTATCAACCTAATACATTCCAGCCAATGGACCATCATAAAATTATTCGATCCAACAGCATCCATTCTAATAACAATAGCCCTGGCCATTAAACTAGGATTATCCCCTTTCCACTTCTGAGTACCAGAAGTTACACAAGGCATGTTCATTAACCGATGACTATTCTCTACCAATCACAAAGACATTGGTACCCTGTATTTACTATTTGGCGCCTGGGCAGGAATAGTAGGTACCGGTCTAAGTTTGTTGATTCGTGCTGAATTAGGTCAACCTGGCACACTTATCGGAGACGACCAGCTTTATAATGTTCTAGTGACAGCTCATGCCTTCGTAATAATTTTCTTTATAGTTATACCTATCATAATTGGAGGTTTTGGGAACTGATTAGTCCCCTTAATAATCGGAGCTCCTGACATAGCATTCCCCCGTCTAAACAACATAAGCTTCTGACTACTCCCCCCTTCCTTTCTACTACTAATAGCATCTTCAATAATTGAGGCCGGCGCAGGTACAGGCTGAACTGTTTACCCTCCTCTAGCTGGAAATCTGGCACATGCAGGAGCCTCAGTAGACCTTACCATTTTCTCTCTACATTTAGCCGGTGTATCTTCAATCCTTGGAGCTATTAACTTCATCACAACTATTATTAATATAAAACCACCCGCTATAACTCAATACCAAACACCCCTCTTCGTCTGATCAGTCTTAGTCACAGCAGTCTTACTTTTACTATCATTACCTGTTCTAGCAGCCGGAATTACTATACTACTAACCGATCGAAACCTAAACACAACCTTTTTCGACCCGGCAGGAGGAGGTGACCCAATCTTATATCAACACTTATTCTGATTTTTTGGCCATCCTGAAGTATATATTTTAATTCTACCTGGCTTTGGAATAATTTCACACATCGTTACTTATTATTCAGGGAAAAAAGAACCTTTTGGGTATATGGGAATAGTATGAGCTATAGTTTCTATGGCTTATCCCTTTCAACTAGGCTTACAAGACGCAGCATCACCCGTTATAGAAGAACTTCTACAATTCCACGACCATGCATTGATGATCGTCTTTTTAATTAGCTCCTTAGTTCTTTATATCATTACACTAATGCTAACAACTAAATTAACTCATACTAGTACAATAGACGCTCAAGAAGTGGAGACTATTTGAACTGTCCTCCCGGCCGTTATTCTAATCATAATCGCCCTACCTTCTCTACGAATTCTCTACATAATAGACGAAATTAATAGTCCCTCTCTTACCGTAAAAACAATAGGACATCAATGATACTGAAGCTATGAATATACCGACTACGAAGACCTAAACTTTGACTCATACATAATTCCAACCTCAGATCTAAAACCAGGCGAACTACGATTATTAGAAGTAGATAATCGAATGGTTCTACCTATACAAATGACAATTCGAATATTAGTCTCCTCAGAAGATGTATTGCACTCATGAGCTGTCCCTTCCCTAGGCCTAAAAACAGACGCAATTCCTGGCCGCCTAAACCAAACAACCCTAATATCAACACGACCTGGTCTGTTCTACGGACAATGTTCAGAAATTTGCGGCTCTAACCACAGCTTTATACCAATCGTTCTCGAACTAGTACCTTTAGAGAATTTTGAAAAATGATCTGCATCCATATTATAATTTCACTAAGAAGCTAAACCAGCGTGTTGTAATTCAACTACAAGAACCCTAATGACTAACATCCGAAAAACACACCCACTAATAAAAATCCTCAATGATGCGTTCATCGATCTACCCACTCCATCTAATATCTCCTCTTGATGAAATTTTGGTTCCTTACTAGGCCTCTGCCTAATTATACAAATCCTAACAGGATTATTCCTAGCAATACATTACACGCCAGACACCTCAACTGCTTTCTCATCAGTCGCACACATCTGCCGAGACGTCAACTATGGCTGATTCATCCGCTATCTACACGCAAACGGAGCCTCCATATTCTTCATCTGTCTATACGCCCACATTGGACGTGGCCTATACTATGGTTCTTATATATTCCAAGAAACATGAAACATTGGTGTACTCTTACTATTAACAGTCATAGCCACTGCATTCGTAGGCTATGTCCTGCCCTGAGGACATCTACATAAACTATTCCTTGAAAAA-GCTTATTGTACAGTTACCACAACATCACAGTACTACGTCAGTATTAAAAGTAATTTGTTTTAAAAACATTTTACTGTACACATTACATATACATACACATGTGCATGCTAATA-TTT-AGTCTCTCCTTGTAAATATTCATACATACATGCTATGTATTATTGTGCATTCATTTATTTTCCATACGATAAGTTAAAGCCCGTATTAATTATCATTAATTTTACATATTACATAATATGTATGCTCTTACATATTATATCTCCCCTATCAATTCTACCTCCATTATATTCTATGGTCGCTCCATTAGATCACGAGCTTAATCACCATGCCGCGTGAAACCAGCAACCCGCTTGGCAGGGATCCCTCTTCTCGCACCGGGCCCATACCTCGTGGGGGTAGCTAA-TAATGATCTTTATAAGACATCTGGTTCTTACTTCAGGACCATTTTAACTTAAAATCGCCCACTCGTTCCTCTTAAATAAGACATCTCGATGGGTTCATGACTAATCAGCCCATGCCTAACATAACTGAGGTTTCATACATTTGGTATTTTTTAATTTTTGGGGGGGAGCTTGCACCGACTCAGCTATGGCCTTAGGAAGGCCCCGTCACAGTCAAATAAATTGTAGCTGGACCTGTGTGTATTTTT-GATTGGACTAGCACAACCAACAGGTGTTATTTAATTAATGGT
	'KF570334.1_Ttr_BSEA10'           AAATCATTAAAGACTAAAAGGAGCGGGCATCAAGCACACTATACTAGTAGCTCATAACGCCTTGCTTAGCCACACCCCCACGGGATACAGCAGTGACAAGAATTAGGCTATGAACGAAAGTTTGACCTAGCCATGCTAATTAGGGTTGGTAAATTTCGTGCCAGCCACCGCGGTCATACGATTGACCCAAACTAATAGACACCCGGCGTAAAGAGTGTCAAAGAACAATATAAAAATAAAGTCAAACCTTAATTAAGCTGTAAAAAGCCATAATTAAAATTAAGTTAAACTACGAAAGTAACTTTACCATAAACTGAATACACGACAACTAAGACCCAAACTGGGATTAGATACCCCACTATGCTTAGTCGTAAACTTAAATAATCCTAAAACAAGATTATTCGCCAGAGTACTATCGGCAACAGCCCAAAACTCAAAGGACTTGGCGGTGCTTCATATCCTTCTAGAGGAGCCTGTTCTGTAAACGATAAACCACGATTAACCTCACCAATCCTTGCTACTTCAGTCTATATACCGCCATCTTCAGCAAACCCTAAAAAAGGAACGAAAGTAAGCACAACTACTGCACGTAAAAACGTTAGGTCAAGGTGTAACCTATGGATTGGGAAGAAATGGGCTACATTTTCTATAATAAGAACACCCCTTAAACTCACACGAAAGTTTTTATGAAACCTAAAAACTAAAGGAGGATTTAGCAGTAAATTAAGAATAGAATGCTTAATTGAATAAGGCCATGAAGCACGCACACACCGCCCGTCACCCTCCTCAAGTGCCATAGCAAAGCCCCAGATTGCTAACCCATGCTAAGCAAGCGTACAAGAGGAGACAAGTCGTAACAAGGTAAGCATACCGGAAGGTGTGCTTGGATAAACAAGATGTAGCTTAAACAAAGCATCTAGTTTACACCTAGAAGATTCCACAACTCGTGCACATCTTGAACTATATCTAGCCCATACTCCTCCTCATCACTACTACTATAAGTCAGTCAAATAAAACATTTACCATACATCTAAAGTATAGGAGATAGAAAAACATCACCTCTAGCATAACTAGTATTAGAGGCACTGCCTGCCCAGTGACAATCGTTAAACGGCCGCGGTATCTTGACCGTGCAAAGGTAGCATAATCACTTGTTCTCTAAATAAGGACTTGTATGAATGGCCACACGAGGGTTTTACTGTCTCTTACTCTTAATCAGTGAAATTGACCTCCCCGTGAAGAGGCGGGGATAATGCAATAAGACGAGAAGACCCTATGGAGCTTTAATTAATCAACTCAAAAGGCATAAAATAATACCACCAAGGGATAACAAAGCTTTAGATGAGCTGACAATTTCGGTTGGGGTGACCTCGGAGTATAAAAAACCCTCCGAGTGATTAAAACTTAGGCCTACCAGCCAAAGTATAGTATCACTTATTGATCCAAAATTTTGATCAACGGAACAAGTTACCCTAGGGATAACAGCGCAATCCTATTCTAGAGTCCATATCGACAATAGGGTTTACGACCTCGATGTTGGATCAGGACATCCTAATGGTGCAGCAGCTATTAAGGGTTCGTTTGTTCAACGATTAAAGTCCTACGTGATCTGGTAGAATACGCTGCCGGTCCTTTCGCCCTATTCTTCCTAGCAGAATATGCCAACATTATCATAATAAATATATTCACAACTATCTTATTTCTAGGAGCATTCCACGACCCCTATATACCAGAATTATGTACAACAAACCTAATTGTCAAGTCACTACTACTAACAATAGCCTTCCTATGAATCCGAGCATCCTACCCCCGATTCCGATATGACCAACTAATACACCTCCTTTGAAAAAACTTCCTTCCACTAACACTAGCTCTCTGCATATGACATATCTCATTACCCATCATAACAGCAGGTATCCCACCCCAAACATAAAACAAGAAATATGTCTGACAAAAGAGTTACTTTGATAGAGTAAATAATAGAGGTTTAAATCCTCTTATTTCTAGAACAATAGGAGTCGAACCTACCCTTAAGAATTCAAAATTCTTTGTGCTACCACACTACACCATAATCTACAGTAAGGTCAGCTAAATAAGCTACCGGGCCCATACCCCGGAAATGTTGGTTTATATCCTTCCCATACTAATTAACCCATTCGTCTCTATCACCCTACTAACAACCCTCATCCTAAGCACAACAATTGTCACTATTAGCTCCCATTGATTGTTCGCCTGAATCGGACTAGAAATAAACATAATAGCTATCATCCCCATCATAATAAAAAAGCCTAACCCCCGAGCCACAGAAGCCTCAGCCAAATACTTTCTAACACAAGCCACAGCCTCCTCATTACTTATACTAGCAATTATTATCAACCTAATACATTCCAGCCAATGGACCATCATAAAATTATTCGATCCAACAGCATCCATTCTAATAACAATAGCCCTGGCCATTAAACTAGGATTATCCCCTTTCCACTTCTGAGTACCAGAAGTTACACAAGGCATGTTCATTAACCGATGACTATTCTCTACCAATCACAAAGACATTGGTACCCTGTATTTACTATTTGGCGCCTGGGCAGGAATAGTAGGTACCGGTCTAAGTTTGTTGATTCGTGCTGAATTAGGTCAACCTGGCACACTTATCGGAGACGACCAGCTTTATAATGTTCTAGTGACAGCTCATGCCTTCGTAATAATTTTCTTTATAGTTATACCTATCATAATTGGAGGTTTTGGGAACTGATTAGTCCCCTTAATAATCGGAGCTCCTGACATAGCATTCCCCCGTCTAAACAACATAAGCTTCTGACTACTCCCCCCTTCCTTTCTACTACTAATAGCATCTTCAATAATTGAGGCCGGCGCAGGTACAGGCTGAACTGTTTACCCTCCTCTAGCTGGAAATCTGGCACATGCAGGAGCCTCAGTAGACCTTACCATTTTCTCTCTACATTTAGCCGGTGTATCTTCAATCCTTGGAGCTATTAACTTCATCACAACTATTATTAATATAAAACCACCCGCTATAACTCAATACCAAACACCCCTCTTCGTCTGATCAGTCTTAGTCACAGCAGTCTTACTTTTACTATCATTACCTGTTCTAGCAGCCGGAATTACTATACTACTAACCGATCGAAACCTAAACACAACCTTTTTCGACCCGGCAGGAGGAGGTGACCCAATCTTATATCAACACTTATTCTGATTTTTTGGCCATCCTGAAGTATATATTTTAATTCTACCTGGCTTTGGAATAATTTCACACATCGTTACTTATTATTCAGGGAAAAAAGAACCTTTTGGGTATATGGGAATAGTATGAGCTATAGTTTCTATGGCTTATCCCTTTCAACTAGGCTTACAAGACGCAGCATCACCCGTTATAGAAGAACTTCTACAATTCCACGACCATGCATTGATGATCGTCTTTTTAATTAGCTCCTTAGTTCTTTATATCATTACACTAATGCTAACAACTAAATTAACTCATACTAGTACAATAGACGCTCAAGAAGTGGAGACTATTTGAACTGTCCTCCCGGCCGTTATTCTAATCATAATCGCCCTACCTTCTCTACGAATTCTCTACATAATAGACGAAATTAATAGTCCCTCTCTTACCGTAAAAACAATAGGACATCAATGATACTGAAGCTATGAATATACCGACTACGAAGACCTAAACTTTGACTCATACATAATTCCAACCTCAGATCTAAAACCAGGCGAACTACGATTATTAGAAGTAGATAATCGAATGGTTCTACCTATACAAATGACAATTCGAATATTAGTCTCCTCAGAAGATGTATTGCACTCATGAGCTGTCCCTTCCCTAGGCCTAAAAACAGACGCAATTCCTGGCCGCCTAAACCAAACAACCCTAATATCAACACGACCTGGTCTGTTCTACGGACAATGTTCAGAAATTTGCGGCTCTAACCACAGCTTTATACCAATCGTTCTCGAACTAGTACCTTTAGAGAATTTTGAAAAATGATCTGCATCCATATTATAATTTCACTAAGAAGCTAAACCAGCGTGTTGTAATTCAACTACAAGAACCCTAATGACTAACATCCGAAAAACACACCCACTAATAAAAATCCTCAATGATGCGTTCATCGATCTACCCACTCCATCTAATATCTCCTCTTGATGAAATTTTGGTTCCTTACTAGGCCTCTGCCTAATTATACAAATCCTAACAGGATTATTCCTAGCAATACATTACACGCCAGACACCTCAACTGCTTTCTCATCAGTCGCACACATCTGCCGAGACGTCAACTATGGCTGATTCATCCGCTATCTACACGCAAACGGAGCCTCCATATTCTTCATCTGTCTATACGCCCACATTGGACGTGGCCTATACTATGGTTCTTATATATTCCAAGAAACATGAAACATTGGTGTACTCTTACTATTAACAGTCATAGCCACTGCATTCGTAGGCTATGTCCTGCCCTGAGGACATCTACATAAACTATTCCTTGAAAAA-GCTTATTGTACAGTTACCACAACATCACAGTACTACGTCAGTATTAAAAGTAATTTGTTTTAAAAACATTTTACTGTACACATTACATATACATACACATGTGCATGCTAATA-TTT-AGTCTCTCCTTGTAAATATTCATACATACATGCTATGTATTATTGTGCATTCATTTATTTTCCATACGATAAGTTAAAGCCCGTATTAATTATCATTAATTTTACATATTACATAATATGTATGCTCTTACATATTATATATCCCCTATCAATTCTACCTCCATTATATTCTATGGTCGCTCCATTAGATCACGAGCTTAATCACCATGCCGCGTGAAACCAGCAACCCGCTTGGCAGGGATCCCTCTTCTCGCACCGGGCCCATACCTCGTGGGGGTAGCTAA-TAATGATCTTTATAAGACATCTGGTTCTTACTTCAGGACCATTTTAACTTAAAATCGCCCACTCGTTCCTCTTAAATAAGACATCTCGATGGGTTCATGACTAATCAGCCCATGCCTAACATAACTGAGGTTTCATACATTTGGTATTTTTTAATTTTTGGGGGGGAGCTTGCACCGACTCAGCTATGGCCTTAGGAAGGCCCCGTCACAGTCAAATAAATTGTAGCTGGACCTGTGTGTATTTTT-GATTGGACTAGCACAACCAACAGGTGTTATTTAATTAATGGT
	'KF570335.1_Tad_IPTA1'            AAATCACTAAAGACTAAAAGGAGCGGGCATCAAGCACACTATACCAGTAGCTCATAACGCCTTGCTTAGCCACACCCCCACGGGATACAGCAGTGACAAGAATTAGGCTATGAGCGAAAGTTTGACCTAGCCATGCTAATTAGGGTTGGTAAATTTCGTGCCAGCCACCGCGGTCATACGATTGACCCAAGTTAATAGACACCCGGCGTAAAGAGTGTCAAGGAACAATATAAAAATAAAGTCAAACCTTAATTAAGCTGTAAAAAGCCATAATTAAAATTAAGTTAAACTACGAAAGTAACTTTACCATAAACTGAGTACACGACAACTAAGACCCAAACTGGGATTAGATACCCCACTATGCTTAGTCGTAAACTTAAATAATCCTAAAACAAGATTATTCGCCAGAGTACTACCGGCAACAGCCCAAAACTCAAAGGACTTGGCGGTGCTTCATATCCCTCTAGAGGAGCCTGTTCTGTAAACGATAAACCACGATTAACCTCACCAATCCTTGCTACTTCAGTCTATATACCGCCATCTTCAGCAAACCCTAAAAAAGGAACGAAAGTAAGCACAACTACTGCACGTAAAAACGTTAGGTCAAGGTGTAACCTATGGATTGGGAAGAAATGGGCTACATTTTCTATAATAAGAACACCCCTTAAACTCACACGAAAGTTTTTATGAAACCTAAAAACTAAAGGAGGATTTAGCAGTAAATTAAGAATAGAATGCTTAATTGAATAAGGCCATGAAGCACGCACACACCGCCCGTCACCCTCCTCAAGTGCCATAGCAAAGCCCCAGATTGCTAACCCATGCTAAGCAAGCGTACAAGAGGAGACAAGTCGTAACAAGGTAAGCATACCGGAAGGTGTGCTTGGATAAACAAGATGTAGCTTAAACAAAGCATCTAGTTTACACCTAGAAGATTCCACAACTCGTGCACATCTTGAACTATATCTAGCCCATACTCCTCCTCATCACTACTACTATAAGTCAATCAAATAAAACATTTACCATACATCTAAAGTATAGGAGATAGAAAAACATCACCTCTAGCATAACTAGTATTAGAGGCACTGCCTGCCCAGTGACAATCGTTAAACGGCCGCGGTATCTTGACCGTGCAAAGGTAGCATAATCACTTGTTCTCTAAATAAGGACTTGTATGAATGGCCACACGAGGGTTTTACTGTCTCTTACTCTTAATCAGTGAAATTGACCTCCCCGTGAAGAGGCGGGGATAATACAATAAGACGAGAAGACCCTATGGAGCTTTAATTAATCAACTCAAAAAGCATAAAACAATACCACCAAGGGATAACAAAGCTTTAGATGAGCTGACAATTTCGGTTGGGGTGACCTCGGAGTATAAAAAACCCTCCGAGTGATTAAAACTTAGGCCTACTAGCCAAAGTATAGTATCACTTATTGATCCAAAATTTTGATCAACGGAACAAGTTACCCTAGGGATAACAGCGCAATCCTATTCTAGAGTCCATATCGACAATAGGGTTTACGACCTCGATGTTGGATCAGGACATCCTAATGGTGCAGCAGCTATTAAGGGTTCGTTTGTTCAACGATTAAAGTCCTACGTGATCTGGTAGAATACGCTGCTGGTCCTTTCGCCCTATTCTTCCTAGCAGAATATGCCAACATTATCATAATAAATATATTCACAACTATCTTATTTCTAGGAGCATTCCACGACCCCTATATACCAGAATTATGTACAACAAACCTAATTGTCAAGTCACTACTACTAACAATATCCTTCCTATGAATCCGAGCATCCTACCCCCGATTCCGATATGACCAACTAATACACCTTCTTTGAAAAAATTTCCTCCCACTGACACTAGCTCTCTGCATATGACATATCTCATTACCCATCATAACAGCAAGTATCCCACCCCAAACATAAAACAAGAAATATGTCTGACAAAAGAATTACTTTGATAGAGTAAATAATAGAGGTTCAAGTCCTCTTATTTCTAGAACAATAGGAATCGAACCTACCCTTAAGAATTCAAAATTCTTCGTGCTACCACACTACACCATAATCTACAGTAAGGTCAGCTAAATAAGCTACCGGGCCCATACCCCGGAAATGTTGGTTTATATCCTTCCCATACTAATTAACCCATTCGTCTCTATCACTCTACTAACAACCCTCATCCTAAGCACAACAATTGTCACCATCAGCTCTCATTGATTGTTCGCCTGAATCGGACTAGAAATAAACATAATAGCTATCATCCCCATCATAATAAAAAAGCCTAACCCCCGAGCCACAGAAGCCTCAGCCAAATACTTTCTAACACAGGCCACAGCATCCTCATTACTTATACTAGCAATTATCATCAACCTAATACATTCTAGCCAATGAACCATCATAAAATTATTTGACCCAACAGCATCCATTCTAATAACAATAGCCCTAGCCATTAAACTAGGATTATCCCCTTTCCACTTCTGAGTACCAGAAGTCACACAAGGCATGTTCATAAACCGATGACTATTCTCTACCAATCACAAAGACATTGGTACCCTATATTTACTATTTGGCGCTTGGGCAGGGATAGTAGGTACCGGTCTAAGTTTGTTGATTCGTGCTGAATTAGGTCAACCTGGCACACTTATCGGAGACGACCAGCTTTATAATGTCCTAGTGACAGCTCATGCCTTCGTAATAATTTTCTTTATAGTTATACCTATCATAATTGGAGGTTTTGGGAACTGATTAGTTCCTTTAATAATCGGAGCTCCTGACATAGCATTCCCTCGTCTAAACAACATAAGCTTCTGACTACTCCCCCCTTCCTTTCTACTACTAATAGCATCTTCAATAATTGAGGCCGGCGCAGGTACAGGCTGAACTGTTTACCCTCCTCTAGCCGGAAATCTGGCACATGCAGGAGCCTCGGTAGACCTTACTATTTTCTCTCTACATTTAGCCGGTGTATCTTCAATCCTTGGAGCTATTAACTTCATCACAACTATCATTAATATAAAGCCACCCGCTATAACTCAATACCAAACACCCCTCTTCGTCTGATCAGTCTTAGTCACAGCAGTCTTACTTTTACTATCATTACCTGTTCTAGCAGCCGGAATTACTATACTACTAACCGATCGAAATCTAAACACAACCTTTTTCGACCCGGCAGGAGGAGGTGACCCAATCTTATATCAACACTTATTCTGATTTTTTGGCCATCCTGAAGTATATATTTTAATTCTACCCGGCTTTGGAATAATTTCACACATCGTTACTTATTATTCAGGGAAAAAAGAACCTTTTGGGTATATGGGAATAGTATGAGCTATAGTTTCTATGGCTTATCCCTTTCAACTAGGCTTACAAGACGCAACATCACCCGTTATAGAAGAACTTCTACAATTTCATGACCATGCATTGATGATCGTCTTCTTAATCAGCTCCTTAGTTCTTTATATCATTACACTAATACTAACAACCAAATTAACTCACACTAGTACAATAGACGCTCAAGAAGTAGAGACTATTTGAACCGTCCTCCCAGCCGTTATTCTAATCATAATCGCCCTGCCTTCTCTACGAATTCTCTACATAATAGACGAAATTAATAACCCCTCTCTTACCGTAAAAACAATAGGACATCAATGATACTGAAGCTATGAATATACCGACTACGAAGACCTAAACTTTGACTCATACATAATTCCAACCCCAGATCTAAAACCAGGCGAACTACGATTATTAGAAGTAGATAATCGAATGGTTCTACCCATACAAATGACAATTCGAATATTAGTCTCCTCAGAAGATGTATTACACTCATGAGCTGTCCCTTCCCTAGGCCTAAAAACAGACGCAATTCCTGGCCGCCTAAACCAAACAACCCTAATATCAACACGACCTGGTCTATTCTATGGGCAATGCTCAGAGATTTGCGGCTCTAATCACAGCTTTATACCAATCGTTCTCGAACTAGTACCATTAGAGAATTTTGAAAAATGATCTACATCCATATTATAATTTCACTAAGAAGCTAAATTAGCGTGTTGTAATTCAACTACAAGAACCCTAATGACCAACATCCGAAAAACACACCCACTAATAAAAATCCTCAATGACGCATTCATTGATCTACCCACTCCACCTAATATCTCCTCTTGATGAAATTTTGGTTCCTTACTAGGCCTCTGCCTAATTATACAAATCCTAACAGGATTATTTCTAGCAATACATTACACGCCAGACACCTCAACTGCTTTCTCATCAGTCGCACACATCTGCCGAGACGTCAACTATGGCTGATTCATCCGCTATTTACATGCAAACGGAGCCTCCATATTCTTCATCTGTCTATACGCCCACATTGGACGTGGCCTATACTATGGCTCTTATATATTCCAAGAAACATGAAACATTGGTGTACTCTTACTACTAGCAGTCATAGCCACTGCATTTGTAGGCTACGTCCTGCCCTGAGGACATCTACATAAACTATTCCTTGAAAAA-GCTTATTGTACAATTACCACAACATCACAGTACTATGTCAGTATTAAAAGTAATTTGTTTTAAAAACATTTTACTGTACACATCACATACACATACACATGTACATACTAATA-TTT-AGTCTCTCCTTGTAAATATTCATATATACATGCTATGTATTATCGTGCATTCATTTATTTTCCATACGATAAGTTAAAGCCCGTATTATTTATTATTAATTTTACATATTACATAATATGCATGCTCTTACATATTATATGTCCCCT-TTAATTTCACCCCCATTATATCCTATGGTCACCCCATTAGATCACGAGCTTAATCACCATGCCGCGTGAAACCAGCAACCCGCTTGGCAGGGATCCCTCTTCTCGCACCGGGCCCATACCTCGTGGGGGTAGCTAA-TAATGATCTTTATAAGACATCTGGTTCTTACTTCAGGACCATTTTAACTTAAAATCGCCCACTCGTTCCCCTTAAATAAGACATCTCGATGGACTCATGACTAATCAGCCCATGCCTAACATAACTGAGGTTTCATACATTTGGTATTTTTTAATTTTTGGGGGGGAGCTTGCACCGACTCAGCTATGGCCTTAGAAAGGCCCCGTCACAGTCAAATAAATTGTAGCTGGACCTGTGTGTATTTTT-GATTGGACTAGCACAACCAACAGGTGTTATTTAATTAATGGT
	'KF570337.1_Tad_IPTA3'            AAATCACTAAAGACTAAAAGGAGCGGGCATCAAGCACACTATACCAGTAGCTCATAACGCCTTGCTTAGCCACACCCCCACGGGATACAGCAGTGACAAGAATTAGGCTATGAGCGAAAGTTTGACCTAGCCATGCTAATTAGGGTTGGTAAATTTCGTGCCAGCCACCGCGGTCATACGATTGACCCAAGTTAATAGACACCCGGCGTAAAGAGTGTCAAGGAACAATATAAAAATAAAGTCAAACCTTAATTAAGCTGTAAAAAGCCATAATTAAAATTAAGTTAAACTACGAAAGTAACTTTACCATAAACTGAGTACACGACAACTAAGACCCAAACTGGGATTAGATACCCCACTATGCTTAGTCGTAAACTTAAATAATCCTAAAACAAGATTATTCGCCAGAGTACTACCGGCAACAGCCCAAAACTCAAAGGACTTGGCGGTGCTTCATATCCCTCTAGAGGAGCCTGTTCTGTAAACGATAAACCACGATTAACCTCACCAATCCTTGCTACTTCAGTCTATATACCGCCATCTTCAGCAAACCCTAAAAAAGGAACGAAAGTAAGCACAACTACTGCACGTAAAAACGTTAGGTCAAGGTGTAACCTATGGATTGGGAAGAAATGGGCTACATTTTCTATAATAAGAACACCCCTTAAACTCACACGAAAGTTTTTATGAAACCTAAAAACTAAAGGAGGATTTAGCAGTAAATTAAGAATAGAATGCTTAATTGAATAAGGCCATGAAGCACGCACACACCGCCCGTCACCCTCCTCAAGTGCCATAGCAAAGCCCTAGATTGCTAACCCATGCTAAGCAAGCGTACAAGAGGAGACAAGTCGTAACAAGGTAAGCATACCGGAAGGTGTGCTTGGATAAACAAGATGTAGCTTAAACAAAGCATCTAGTTTACACCTAGAAGATTCCACAACTCGTGCACATCTTGAACTATATCTAGCCCATACTCCTCCTCATCACTACTACTATAAGTCAATCAAATAAAACATTTACCATACATCTAAAGTATAGGAGATAGAAAAACATCACCTCTAGCATAACTAGTATTAGAGGCACTGCCTGCCCAGTGACAATCGTTAAACGGCCGCGGTATCTTGACCGTGCAAAGGTAGCATAATCACTTGTTCTCTAAATAAGGACTTGTATGAATGGCCACACGAGGGTTTTACTGTCTCTTACTCTTAATCAGTGAAATTGACCTCCCCGTGAAGAGGCGGGGATAATACAATAAGACGAGAAGACCCTATGGAGCTTTAATTAATCAACTCAAAAAGCATAAAATAATACCACCAAGGGATAACAAAGCTTTAGATGAGCTGACAATTTCGGTTGGGGTGACCTCGGAGTATAAAAAACCCTCCGAGTGATTAAAACTTAGGCCTACTAGCCAAAGTATAGTATCACTTATTGATCCAAAATTTTGATCAACGGAACAAGTTACCCTAGGGATAACAGCGCAATCCTATTCTAGAGTCCATATCGACAATAGGGTTTACGACCTCGATGTTGGATCAGGACATCCTAATGGTGCAGCAGCTATTAAGGGTTCGTTTGTTCAACGATTAAAGTCCTACGTGATCTGGTAGAATACGCTGCTGGTCCTTTCGCCCTATTCTTCCTAGCAGAATATGCCAACATTATCATAATAAATATATTCACAACTATCTTATTTCTAGGAGCATTCCACGACCCCTATATACCAGAATTATGTACAACAAACCTAATTGTCAAGTCACTACTACTAACAATATCCTTCCTATGAATCCGAGCATCCTACCCCCGATTCCGATATGACCAACTAATACACCTTCTTTGAAAAAATTTCCTCCCACTGACACTAGCTCTCTGCATATGACATATCTCATTACCCATCATAACAGCAAGTATCCCACCCCAAACATAAAACAAGAAATATGTCTGACAAAAGAATTACTTTGATAGAGTAAATAATAGAGGTTCAAGTCCTCTTATTTCTAGAACAATAGGAATCGAACCTACCCTTAAGAATTCAAAATTCTTCGTGCTACCACACTACACCATAATCTACAGTAAGGTCAGCTAAATAAGCTACCGGGCCCATACCCCGGAAATGTTGGTTTATATCCTTCCCATACTAATTAACCCATTCGTCTCTATCACTCTACTAACAACCCTCATCCTAAGCACAACAATTGTCACCATCAGCTCTCATTGATTGTTCGCCTGAATCGGACTAGAAATAAACATAATAGCTATCATCCCCATCATAATAAAAAAGCCTAACCCCCGAGCCACAGAAGCCTCAGCCAAATACTTTCTAACACAGGCCACAGCATCCTCATTACTTATACTAGCAATTATCATCAACCTAATACATTCTAGCCAATGAACCATCATAAAATTATTTGACCCAACAGCATCCATTCTAATAACAATAGCCCTAGCCATTAAACTAGGATTATCCCCTTTCCACTTCTGAGTACCAGAAGTCACACAAGGCATGTTCATAAACCGATGACTATTCTCTACCAATCACAAAGACATTGGTACCCTATATTTACTATTTGGCGCTTGGGCAGGGATAGTAGGTACCGGTCTAAGTTTGTTGATTCGTGCTGAATTAGGTCAACCTGGCACACTTATCGGAGACGACCAGCTTTATAATGTCCTAGTGACAGCTCATGCCTTCGTAATAATTTTCTTTATAGTTATACCTATCATAATTGGAGGTTTTGGGAACTGATTAGTTCCTTTAATAATCGGAGCTCCTGACATAGCATTCCCTCGTCTAAACAACATAAGCTTCTGACTACTCCCCCCTTCCTTTCTACTACTAATAGCATCTTCAATAATTGAGGCCGGCGCAGGTACAGGCTGAACTGTTTACCCTCCTCTAGCCGGAAATCTGGCACATGCAGGAGCCTCGGTAGACCTTACTATTTTCTCTCTACATTTAGCCGGTGTATCTTCAATCCTTGGAGCTATTAACTTCATCACAACTATCATTAATATAAAGCCACCCGCTATAACTCAATACCAAACACCCCTCTTCGTCTGATCAGTCTTAGTCACAGCAGTCTTACTTTTACTATCATTACCTGTTCTAGCAGCCGGAATTACTATACTACTAACCGATCGAAATCTAAACACAACCTTTTTCGACCCGGCAGGAGGAGGTGACCCAATCTTATATCAACACTTATTCTGATTTTTTGGCCATCCTGAAGTATATATTTTAATTCTACCCGGCTTTGGAATAATTTCACACATCGTTACTTATTATTCAGGGAAAAAAGAACCTTTTGGGTATATGGGAATAGTATGAGCTATAGTTTCTATGGCTTATCCCTTTCAACTAGGCTTACAAGACGCAGCATCACCCGTTATAGAAGAACTTCTACAATTTCATGACCATGCATTGATGATCGTCTTCTTAATCAGCTCCTTAGTTCTTTATATCATTACACTAATACTAACAACCAAATTAACTCACACTAGTACAATAGACGCTCAAGAAGTAGAGACTATTTGAACCGTCCTCCCAGCCGTTATTCTAATCATAATCGCCCTGCCTTCTCTACGAATTCTCTACATAATAGACGAAATTAATAACCCCTCTCTTACCGTAAAAACAATAGGACATCAATGATACTGAAGCTATGAATATACCGACTACGAAGACCTAAACTTTGACTCATACATAATTCCAACCCCAGATCTAAAACCAGGCGAACTACGATTATTAGAAGTAGATAATCGAATGGTTCTACCCATACAAATGACAATTCGAATATTAGTCTCCTCAGAAGATGTATTACACTCATGAGCTGTCCCTTCCCTAGGCCTAAAAACAGACGCAATTCCTGGCCGCCTAAACCAAACAACCCTAATATCAACACGACCTGGTCTATTCTATGGGCAATGCTCAGAGATTTGCGGCTCTAATCACAGCTTTATACCAATCGTTCTCGAACTAGTACCATTAGAGAATTTTGAAAAATGATCTACATCCATATTATAATTTCACTAAGAAGCTAAATTAGCGTGTTGTAATTCAACTACAAGAACCCTAATGACCAACATCCGAAAAACACACCCACTAATAAAAATCCTCAATGACGCATTCATTGATCTACCCACTCCACCTAATATCTCCTCTTGATGAAATTTTGGTTCCTTACTAGGCCTCTGCCTAATTATACAAATCCTAACAGGATTATTTCTAGCAATACATTACACGCCAGACACCTCAACTGCTTTCTCATCAGTCGCACACATCTGCCGAGACGTCAACTATGGCTGATTCATCCGCTATTTACATGCAAACGGAGCCTCCATGTTCTTCATCTGTCTATACGCCCACATTGGACGTGGCCTATACTATGGCTCTTATATATTCCAAGAAACATGAAACATTGGTGTACTCTTACTACTAGCAGTCATAGCCACTGCATTTGTAGGCTACGTCCTGCCCTGAGGACATCTACATAAACTATTCCTTGAAAAA-GCTTATTGTACAATTACCACAACATCACAGTACTATGTCAGTATTAAAAGTAATTTATTTTAAAAACATTTTACTGTACACATCACATACACATACACATGTACATACTAATA-TTT-AGTCTCTCCTTGTAAATATTCATATATACATGCTATGTATTATTGTGCATTCATTTATTTTCCATACGATAAGTTAAAGTCCGTATTATTTATTATTAATTTTACATATTACATAATATGCATGCTCTTACATATTATATGTCCCCT-TTAATTTCATCCCCATTATATCCTATGGTCGCCCCATTAGATCACGAGCTTAATCACCATGCCGCGTGAAACCAGCAACCCGCTTGGCAGGGATCCCTCTTCTCGCACCGGGCCCATACCTCGTGGGGGTAGCTAA-TAATGATCTTTATAAGACATCTGGTTCTTACTTCAGGACCATTTTAACTTAAAATCGCCCACTCGTTCCCCTTAAATAAGACATCTCGATGGACTCATGACTAATCAGCCCATGCCTAACATAACTGAGGTTTCATACATTTGGTATTTTTTAATTTTTGGGGGGGAGCTTGCACCGACTCAGCTATGGCCTTAGAAAGGCCCCGTCACAGTCAAATAAATTGTAGCTGGACCTGTGTGTATTTTT-GATTGGACTAGCACAACCAACAGGTGTTATTTAATTAATGGT
	'KF570345.1_Ttr_SCO7'             AAATCATTAAAGACTAAAAGGAGCGGGCATCAAGCACACTATACTAGTAGCTCATAACGCCTTGCTTAGCCACACCCCCACGGGATACAGCAGTGACAAGAATTAGGCTATGAACGAAAGTTTGACCTAGCCATGCTAATTAGGGTTGGTAAATTTCGTGCCAGCCACCGCGGTCATACGATTGACCCAAACTAATAGACACCCGGCGTAAAGAGTGTCAAAGAACAATATAAAAATAAAGTCAAACCTTAATTAAGCTGTAAAAAGCCATAATTAAAATTAAGTTAAACTACGAAAGTAACTTTACCATAAACTGAATACACGACAACTAAGACCCAAACTGGGATTAGATACCCCACTATGCTTAGTCGTAAACTTAAATAATCCTAAAACAAGATTATTCGCCAGAGTACTATCGGCAACAGCCCAAAACTCAAAGGACTTGGCGGTGCTTCATATCCTTCTAGAGGAGCCTGTTCTGTAAACGATAAACCACGATTAACCTCACCAATCCTTGCTACTTCAGTCTATATACCGCCATCTTCAGCAAACCCTAAAAAAGGAACGAAAGTAAGCACAACTACTGCACGTAAAAACGTTAGGTCAAGGTGTAACCTATGGATTGGGAAGAAATGGGCTACATTTTCTATAATAAGAACACCCCTTAAACTCACACGAAAGTTTTTATGAAACCTAAAAACTAAAGGAGGATTTAGCAGTAAATTAAGAATAGAATGCTTAATTGAATAAGGCCATGAAGCACGCACACACCGCCCGTCACCCTCCTCAAGTGCCATAGCAAAGCCCCAGATTGCTAACCCATGCTAAGCAAGCGTACAAGAGGAGACAAGTCGTAACAAGGTAAGCATACCGGAAGGTGTGCTTGGATAAACAAGATGTAGCTTAAACAAAGCATCTAGTTTACACCTAGAAGATTCCACAACTCGTGCACATCTTGAACTATATCTAGCCCATACTCCTCCTCATCACTACTACTATAAGTCAGTCAAATAAAACATTTACCATACATCTAAAGTATAGGAGATAGAAAAACATCACCTCTAGCATAACTAGTATTAGAGGCACTGCCTGCCCAGTGACAATCGTTAAACGGCCGCGGTATCTTGACCGTGCAAAGGTAGCATAATCACTTGTTCTCTAAATAAGGACTTGTATGAATGGCCACACGAGGGTTTTACTGTCTCTTACTCTTAATCAGTGAAATTGACCTCCCCGTGAAGAGGCGGGGATAATGCAATAAGACGAGAAGACCCTATGGAGCTTTAATTAATCAACTCAAAAGGCATAAAATAATACCACCAAGGGATAACAAAGCTTTAGATGAGCTGACAATTTCGGTTGGGGTGACCTCGGAGTATAAAAAACCCTCCGAGTGATTAAAACTTAGGCCTACCAGCCAAAGTATAGTATCACTTATTGATCCAAAATTTTGATCAACGGAACAAGTTACCCTAGGGATAACAGCGCAATCCTATTCTAGAGTCCATATCGACAATAGGGTTTACGACCTCGATGTTGGATCAGGACATCCTAATGGTGCAGCAGCTATTAAGGGTTCGTTTGTTCAACGATTAAAGTCCTACGTGATCTGGTAGAATACGCTGCCGGTCCTTTCGCCCTATTCTTCCTAGCAGAATATGCCAACATTATCATAATAAATATATTCACAACTATCTTATTTCTAGGAGCATTCCACGACCCCTATATACCAGAATTATGTACAACAAACCTAATTGTCAAGTCACTACTACTAACAATAGCCTTCCTATGAATCCGAGCATCCTACCCCCGATTCCGATATGACCAACTAATACATCTCCTTTGAAAAAACTTCCTCCCACTAACACTAGCTCTCTGCATATGACATATCTCATTACCCATCATAACAGCAGGTATCCCACCCCAAACATAAAACAAGAAATATGTCTGACAAAAGAGTTACTTTGATAGAGTAAATAATAGAGGTTTAAATCCTCTTATTTCTAGAACAATAGGAGTCGAACCTACCCTTAAGAATTCAAAATTCTTTGTGCTACCACACTACACCATAATCTACAGTAAGGTCAGCTAAATAAGCTACCGGGCCCATACCCCGGAAATGTTGGTTTATATCCTTCCCATACTAATTAACCCATTCGTCTCTATCACCCTACTAACAACCCTCATCCTAAGCACAACAATTGTCACTATTAGCTCCCATTGATTGTTCGCCTGAATCGGACTGGAAATAAACATAATAGCTATCATCCCCATCATAATAAAAAAGCCTAACCCCCGAGCCACAGAAGCCTCAGCCAAATACTTTCTAACACAAGCCACAGCCTCCTCATTACTTATACTAGCAGTTATTATCAACCTAATACATTCCAGCCAATGAACCATCATAAAATTATTCGATCCAACAGCATCCATTCTAATAACAATAGCCCTGGCCATTAAACTAGGATTATCCCCTTTCCACTTCTGAGTACCAGAAGTTACACAAGGCATGTTCATTAACCGATGACTATTCTCTACCAATCACAAAGACATTGGTACCCTGTATTTACTATTTGGCGCCTGGGCAGGAATAGTAGGTACCGGTCTAAGTTTGTTGATTCGTGCTGAATTAGGTCAACCTGGCACACTTATCGGAGACGACCAGCTTTATAATGTTCTAGTGACAGCTCATGCCTTCGTAATAATTTTCTTTATAGTTATACCTATCATAATTGGAGGTTTTGGGAACTGATTAGTCCCCTTAATAATCGGAGCTCCTGACATAGCATTCCCCCGTCTAAACAACATAAGCTTCTGACTACTCCCCCCTTCCTTTCTACTACTAATAGCATCTTCAATAATTGAGGCCGGCGCAGGTACAGGCTGAACTGTTTACCCTCCTCTAGCTGGAAATCTGGCACATGCAGGAGCCTCAGTAGACCTTACCATTTTCTCTCTACATTTAGCCGGTGTGTCTTCAATCCTTGGAGCTATTAACTTCATCACAACTATTATTAATATAAAACCACCCGCTATAACTCAATACCAAACACCCCTCTTCGTCTGATCAGTCTTAGTCACAGCAGTCTTACTTTTACTATCATTACCTGTTCTAGCAGCCGGAATTACTATACTACTAACCGATCGAAACCTAAACACAACCTTTTTCGACCCGGCAGGAGGAGGTGACCCAATCTTATATCAACACTTATTCTGATTTTTTGGCCATCCTGAAGTATATATTTTAATTCTACCTGGCTTTGGAATAATTTCACACATCGTTACTTATTATTCAGGGAAAAAAGAACCTTTTGGGTATATGGGAATAGTATGAGCTATAGTTTCTATGGCTTATCCCTTTCAACTAGGCTTACAAGACGCAGCATCACCCGTTATAGAAGAACTTCTACAATTCCACGACCATGCATTGATGATCGTCTTTTTAATTAGCTCCTTAGTTCTTTATATCATTACACTAATGCTAACAACTAAATTAACTCATACTAGTACAATAGACGCTCAAGAAGTGGAGACTATTTGAACTGTCCTCCCGGCCGTTATTCTAATCATAATCGCCCTACCTTCTCTACGAATTCTCTACATAATAGACGAAATTAATAATCCCTCTCTTACCGTAAAAACAATAGGACATCAATGATACTGAAGCTATGAATATACCGACTACGAAGACCTAAACTTTGACTCATACATAATTCCAACCTCAGATCTAAAACCAGGCGAACTACGATTATTAGAAGTAGATAATCGAATGGTTCTACCTATACAAATGACAATTCGAATATTAGTCTCCTCAGAAGATGTATTGCACTCATGAGCTGTCCCTTCCCTAGGCCTAAAAACAGACGCAATTCCTGGCCGCCTAAACCAAACAACCCTAATATCAACACGACCTGGTCTGTTCTACGGACAATGTTCAGAAATTTGCGGCTCTAACCACAGCTTTATACCAATCGTTCTCGAACTAGTACCTTTAGAGAATTTTGAAAAATGATCTGCATCCATATTATAATTTCACTAAGAAGCTAAACCAGCGTGTTGTAATTCAACTACAAGAACCCTAATGACCAACATCCGAAAAACACACCCACTAATAAAAATCCTCAATGATGCGTTCATCGATCTACCCACTCCATCTAATATTTCCTCTTGATGAAATTTTGGTTCCTTACTAGGCCTCTGCCTAATTATACAAATCCTAACAGGATTATTCCTAGCAATACATTACACGCCAGACACCTCAACTGCTTTCTCATCAGTCGCACACATCTGCCGAGACGTCAACTATGGCTGATTCATCCGCTATCTACACGCAAACGGAGCCTCCATATTCTTCATCTGTCTATACGCCCACATTGGACGTGGCCTATACTATGGTTCTTATATATTCCAAGAAACATGAAACATTGGTGTACTCTTACTATTAACAGTCATAGCCACTGCATTCGTAGGTTATGTCCTGCCCTGAGGACATCTACATAAACTATTCCTTGAAAAA-GCTTATTGTACAGTTACCACAACATCACAGTACTACGTCAGTATTAAAAGTAATTTGTTTTAAAAACATTTTACTGTACACATTACATACACATACACATGTGCATGCTAATA-TTT-AGTCTCTCCTTGTAAATATTCATACATACATGCTATGTATTATTGTGCATTCATTTATTTTCCATACGATAAGTTAAAGCTCGTATTAATTATCATTAATTTTACATATTACATAATATGCATGCTCTTACATATTATATATCCCCTATCAATTCTACCTCCATTATATCCTATGGTCGCTCCATTAGATCACGAGCTTAATCACCATGCCGCGTGAAACCAGCAACCCGCTTGGCAGGGATCCCCCTTCTCGCACCGGGCCCATACATCGTGGGGGTAGCTAA-TAATGATCTTTATAAGACATCTGGTTCTTACTTCAGGACCATTTTAACTTAAAATCGCCCACTCGTTCCCCTTAAATAAGACATCTCGATGGGTTCATGACTAATCAGCCCATGCCTAACATAACTGAGGTTTCATACATTTGGTATTTTTTAATTTTTGGGGGGGAGCTTGCACCGACTCAGCTATGGCCTTAGGAAGGCCCCGTCACAGTCAAATAAATTGTAGCTGGACCTGTGTGTATTTTT-GATTGGACTAGCACAACCAACAGGTGTTATTTAATTAATGGT
	'KF570346.1_Ttr_SCO1'             AAATCATTAAAGACTAAAAGGAGCGGGCATCAAGCACACTATACTAGTAGCTCATAACGCCTTGCTTAGCCACACCCCCACGGGATACAGCAGTGACAAGAATTAGGCTATGAACGAAAGTTTGACCTAGCCATGCTAATTAGGGTTGGTAAATTTCGTGCCAGCCACCGCGGTCATACGATTGACCCAAACTAATAGACACCCGGCGTAAAGAGTGTCAAAGAACAATATAAAAATAAAGTCAAACCTTAATTAAGCTGTAAAAAGCCATAATTAAAATTAAGTTAAACTACGAAAGTAACTTTACCATAAACTGAATACACGACAACTAAGACCCAAACTGGGATTAGATACCCCACTATGCTTAGTCGTAAACTTAAATAATCCTAAAACAAGATTATTCGCCAGAGTACTATCGGCAACAGCCCAAAACTCAAAGGACTTGGCGGTGCTTCATATCCTTCTAGAGGAGCCTGTTCTGTAAACGATAAACCACGATTAACCTCACCAATCCTTGCTACTTCAGTCTATATACCGCCATCTTCAGCAAACCCTAAAAAAGGAACGAAAGTAAGCACAACTACTGCACGTAAAAACGTTAGGTCAAGGTGTAACCTATGGATTGGGAAGAAATGGGCTACATTTTCTATAATAAGAACACCCCTTAAACTCACACGAAAGTTTTTATGAAACCTAAAAACTAAAGGAGGATTTAGCAGTAAATTAAGAATAGAATGCTTAATTGAATAAGGCCATGAAGCACGCACACACCGCCCGTCACCCTCCTCAAGTGCCATAGCAAAGCCCCAGATTGCTAACCCATGCTAAGCAAGCGTACAAGAGGAGACAAGTCGTAACAAGGTAAGCATACCGGAAGGTGTGCTTGGATAAACAAGATGTAGCTTAAACAAAGCATCTAGTTTACACCTAGAAGATTCCACAACTCGTGCACATCTTGAACTATATCTAGCCCATACTCCTCCTCATCACTACTACTATAAGTCAGTCAAATAAAACATTTACCATACATCTAAAGTATAGGAGATAGAAAAACATCACCTCTAGCATAACTAGTATTAGAGGCACTGCCTGCCCAGTGACAATCGTTAAACGGCCGCGGTATCTTGACCGTGCAAAGGTAGCATAATCACTTGTTCTCTAAATAAGGACTTGTATGAATGGCCACACGAGGGTTTTACTGTCTCTTACTCTTAATCAGTGAAATTGACCTCCCCGTGAAGAGGCGGGGATAATGCAATAAGACGAGAAGACCCTATGGAGCTTTAATTAATCAACTCAAAAGGCATAAAATAATACCACCAAGGGATAACAAAGCTTTAGATGAGCTGACAATTTCGGTTGGGGTGACCTCGGAGTATAAAAAACCCTCCGAGTGATTAAAACTTAGGCCTACCAGCCAAAGTATAGTATCACTTATTGATCCAAAATTTTGATCAACGGAACAAGTTACCCTAGGGATAACAGCGCAATCCTATTCTAGAGTCCATATCGACAATAGGGTTTACGACCTCGATGTTGGATCAGGACATCCTAATGGTGCAGCAGCTATTAAGGGTTCGTTTGTTCAACGATTAAAGTCCTACGTGATCTGGTAGAATACGCTGCCGGTCCTTTCGCCCTATTCTTCCTAGCAGAATATGCCAACATTATCATAATAAATATATTCACAACTATCTTATTTCTAGGAGCATTCCACGACCCCTATATACCAGAATTATGTACAACAAACCTAATTGTCAAGTCACTACTACTAACAATAGCCTTCCTATGAATCCGAGCATCCTACCCCCGATTCCGATATGACCAACTAATACATCTCCTTTGAAAAAACTTCCTCCCACTAACACTAGCTCTCTGCATATGACATATCTCATTACCCATCATAACAGCAGGTATCCCACCCCAAACATAAAACAAGAAATATGTCTGACAAAAGAGTTACTTTGATAGAGTAAATAATAGAGGTTTAAATCCTCTTATTTCTAGAACAATAGGAGTCGAACCTACCCTTAAGAATTCAAAATTCTTTGTGCTACCACACTACACCATAATCTACAGTAAGGTCAGCTAAATAAGCTACCGGGCCCATACCCCGGAAATGTTGGTTTATATCCTTCCCATACTAATTAACCCATTCGTCTCTATCACCCTACTAACAACCCTCATCCTAAGCACAACAATTGTCACTATTAGCTCCCATTGATTGTTCGCCTGAATCGGACTGGAAATAAACATAATAGCTATCATCCCCATCATAATAAAAAAGCCTAACCCCCGAGCCACAGAAGCCTCAGCCAAATACTTTCTAACACAAGCCACAGCCTCCTCATTACTTATACTAGCAGTTATTATCAACCTAATACATTCCAGCCAATGAACCATCATAAAATTATTCGATCCAACAGCATCCATTCTAATAACAATAGCCCTGGCCATTAAACTAGGATTATCCCCTTTCCACTTCTGAGTACCAGAAGTTACACAAGGCATGTTCATTAACCGATGACTATTCTCTACCAATCACAAAGACATTGGTACCCTGTATTTACTATTTGGCGCCTGGGCAGGAATAGTAGGTACCGGTCTAAGTTTGTTGATTCGTGCTGAATTAGGTCAACCTGGCACACTTATCGGAGACGACCAGCTTTATAATGTTCTAGTGACAGCTCATGCCTTCGTAATAATTTTCTTTATAGTTATACCTATCATAATTGGAGGTTTTGGGAACTGATTAGTCCCCTTAATAATCGGAGCTCCTGACATAGCATTCCCCCGTCTAAACAACATAAGCTTCTGACTACTCCCCCCTTCCTTTCTACTACTAATAGCATCTTCAATAATTGAGGCCGGCGCAGGTACAGGCTGAACTGTTTACCCTCCTCTAGCTGGAAATCTGGCACATGCAGGAGCCTCAGTAGACCTTACCATTTTCTCTCTACATTTAGCCGGTGTGTCTTCAATCCTTGGAGCTATTAACTTCATCACAACTATTATTAATATAAAACCACCCGCTATAACTCAATACCAAACACCCCTCTTCGTCTGATCAGTCTTAGTCACAGCAGTCTTACTTTTACTATCATTACCTGTTCTAGCAGCCGGAATTACTATACTACTAACCGATCGAAACCTAAACACAACCTTTTTCGACCCGGCAGGAGGAGGTGACCCAATCTTATATCAACACTTATTCTGATTTTTTGGCCATCCTGAAGTATATATTTTAATTCTACCTGGCTTTGGAATAATTTCACACATCGTTACTTATTATTCAGGGAAAAAAGAACCTTTTGGGTATATGGGAATAGTATGAGCTATAGTTTCTATGGCTTATCCCTTTCAACTAGGCTTACAAGACGCAGCATCACCCGTTATAGAAGAACTTCTACAATTCCACGACCATGCATTGATGATCGTCTTTTTAATTAGCTCCTTAGTTCTTTATATCATTACACTAATGCTAACAACTAAATTAACTCATACTAGTACAATAGACGCTCAAGAAGTGGAGACTATTTGAACTGTCCTCCCGGCCGTTATTCTAATCATAATCGCCCTACCTTCTCTACGAATTCTCTACATAATAGACGAAATTAATAATCCCTCTCTTACCGTAAAAACAATAGGACATCAATGATACTGAAGCTATGAATATACCGACTACGAAGACCTAAACTTTGACTCATACATAATTCCAACCTCAGATCTAAAACCAGGCGAACTACGATTATTAGAAGTAGATAATCGAATGGTTCTACCTATACAAATGACAATTCGAATATTAGTCTCCTCAGAAGATGTATTGCACTCATGAGCTGTCCCTTCCCTAGGCCTAAAAACAGACGCAATTCCTGGCCGCCTAAACCAAACAACCCTAATATCAACACGACCTGGTCTGTTCTACGGACAATGTTCAGAAATTTGCGGCTCTAACCACAGCTTTATACCAATCGTTCTCGAACTAGTACCTTTAGAGAATTTTGAAAAATGATCTGCATCCATATTATAATTTCACTAAGAAGCTAAACCAGCGTGTTGTAATTCAACTACAAGAACCCTAATGACCAACATCCGAAAAACACACCCACTAATAAAAATCCTCAATGATGCGTTCATCGATCTACCCACTCCATCTAATATTTCCTCTTGATGAAATTTTGGTTCCTTACTAGGCCTCTGCCTAATTATACAAATCCTAACAGGATTATTCCTAGCAATACATTACACGCCAGACACCTCAACTGCTTTCTCATCAGTCGCACACATCTGCCGAGACGTCAACTATGGCTGATTCATCCGCTATCTACACGCAAACGGAGCCTCCATATTCTTCATCTGTCTATACGCCCACATTGGACGTGGCCTATACTATGGTTCTTATATATTCCAAGAAACATGAAACATTGGTGTACTCTTACTATTAACAGTCATAGCCACTGCATTCGTAGGTTATGTCCTGCCCTGAGGACATCTACATAAACTATTCCTTGAAAAA-GCTTATTGTACAGTTACCACAACATCACAGTACTACGTCAGTATTAAAAGTAATTTGTTTTAAAAACATTTTACTGTACACATTACATACACATACACATGTGCATGCTAATA-TTT-AGTCTCTCCTTGTAAATATTCATACATACATGCTATGTATTATTGTGCATTCATTTATTTTCCATACGATAAGTTAAAGCTCGTATTAATTATCATTAATTTTACATATTACATAATATGCATGCTCTTACATATTATATATCCCCTATCAATTCTACCTCCATTATATCCTATGGTCGCTCCATTAGATCACGAGCTTAATCACCATGCCGCGTGAAACCAGCAACCCGCTTGGCAGGGATCCCCCTTCTCGCACCGGGCCCATACATCGTGGGGGTAGCTAA-TAATGATCTTTATAAGACATCTGGTTCTTACTTCAGGACCATTTTAACTTAAAATCGCCCACTCGTTCCCCTTAAATAAGACATCTCGATGGGTTCATGACTAATCAGCCCATGCCTAACATAACTGAGGTTTCATACATTTGGTATTTTTTAATTTTTGGGGGGGAGCTTGCACCGACTCAGCTATGGCCTTAGAAAGGCCCCGTCACAGTCAAATAAATTGTAGCTGGACCTGTGTGTATTTTT-GATTGGACTAGCACAACCAACAGGTGTTATTTAATTAATGGT
	'KF570347.1_Ttr_SCO6'             AAATCATTAAAGACTAAAAGGAGCGGGCATCAAGCACACTATACTAGTAGCTCATAACGCCTTGCTTAGCCACACCCCCACGGGATACAGCAGTGACAAGAATTAGGCTATGAACGAAAGTTTGACCTAGCCATGCTAATTAGGGTTGGTAAATTTCGTGCCAGCCACCGCGGTCATACGATTGACCCAAACTAATAGACACCCGGCGTAAAGAGTGTCAAAGAACAATATAAAAATAAAGTCAAACCTTAATTAAGCTGTAAAAAGCCATAATTAAAATTAAGTTAAACTACGAAAGTAACTTTACCATAAACTGAATACACGACAACTAAGACCCAAACTGGGATTAGATACCCCACTATGCTTAGTCGTAAACTTAAATAATCCTAAAACAAGATTATTCGCCAGAGTACTATCGGCAACAGCCCAAAACTCAAAGGACTTGGCGGTGCTTCATATCCTTCTAGAGGAGCCTGTTCTGTAAACGATAAACCACGATTAACCTCACCAATCCTTGCTACTTCAGTCTATATACCGCCATCTTCAGCAAACCCTAAAAAAGGAACGAAAGTAAGCACAACTACTGCACGTAAAAACGTTAGGTCAAGGTGTAACCTATGGATTGGGAAGAAATGGGCTACATTTTCTATAATAAGAACACCCCTTAAACTCACACGAAAGTTTTTATGAAACCTAAAAACTAAAGGAGGATTTAGCAGTAAATTAAGAATAGAATGCTTAATTGAATAAGGCCATGAAGCACGCACACACCGCCCGTCACCCTCCTCAAGTGCCATAGCAAAGCCCCAGATTGCTAACCCATGCTAAGCAAGCGTACAAGAGGAGACAAGTCGTAACAAGGTAAGCATACCGGAAGGTGTGCTTGGATAAACAAGATGTAGCTTAAACAAAGCATCTAGTTTACACCTAGAAGATTCCACAACTCGTGCACATCTTGAACTATATCTAGCCCATACTCCTCCTCATCACTACTACTATAAGTCAGTCAAATAAAACATTTACCATACATCTAAAGTATAGGAGATAGAAAAACATCACCTCTAGCATAACTAGTATTAGAGGCACTGCCTGCCCAGTGACAATCGTTAAACGGCCGCGGTATCTTGACCGTGCAAAGGTAGCATAATCACTTGTTCTCTAAATAAGGACTTGTATGAATGGCCACACGAGGGTTTTACTGTCTCTTACTCTTAATCAGTGAAATTGACCTCCCCGTGAAGAGGCGGGGATAATGCAATAAGACGAGAAGACCCTATGGAGCTTTAATTAATCAACTCAAAAGGCATAAAATAATACCACCAAGGGATAACAAAGCTTTAGATGAGCTGACAATTTCGGTTGGGGTGACCTCGGAGTATAAAAAACCCTCCGAGTGATTAAAACTTAGGCCTACCAGCCAAAGTATAGTATCACTTATTGATCCAAAATTTTGATCAACGGAACAAGTTACCCTAGGGATAACAGCGCAATCCTATTCTAGAGTCCATATCGACAATAGGGTTTACGACCTCGATGTTGGATCAGGACATCCTAATGGTGCAGCAGCTATTAAGGGTTCGTTTGTTCAACGATTAAAGTCCTACGTGATCTGGTAGAATACGCTGCCGGTCCTTTCGCCCTATTCTTCCTAGCAGAATATGCCAACATTATCATAATAAATATATTCACAACTATCTTATTTCTAGGAGCATTCCACGACCCCTATATACCAGAATTATGTACAACAAACCTAATTGTCAAGTCACTACTACTAACAATAGCCTTCCTATGAATCCGAGCATCCTACCCCCGATTCCGATATGACCAACTAATACATCTCCTTTGAAAAAACTTCCTCCCACTAACACTAGCTCTCTGCATATGACATATCTCATTACCCATCATAACAGCAGGTATCCCACCCCAAACATAAAACAAGAAATATGTCTGACAAAAGAGTTACTTTGATAGAGTAAATAATAGAGGTTTAAATCCTCTTATTTCTAGAACAATAGGAGTCGAACCTACCCTTAAGAATTCAAAATTCTTTGTGCTACCACACTACACCATAATCTACAGTAAGGTCAGCTAAATAAGCTACCGGGCCCATACCCCGGAAATGTTGGTTTATATCCTTCCCATACTAATTAACCCATTCGTCTCTATCACCCTACTAACAACCCTCATCCTAAGCACAACAATTGTCACTATTAGCTCCCATTGATTGTTCGCCTGAATCGGACTGGAAATAAACATAATAGCTATCATCCCCATCATAATAAAAAAGCCTAACCCCCGAGCCACAGAAGCCTCAGCCAAATACTTTCTAACACAAGCCACAGCCTCCTCATTACTTATACTAGCAGTTATTATCAACCTAATACATTCCAGCCAATGAACCATCATAAAATTATTCGATCCAACAGCATCCATTCTAATAACAATAGCCCTGGCCATTAAACTAGGATTATCCCCTTTCCACTTCTGAGTACCAGAAGTTACACAAGGCATGTTCATTAACCGATGACTATTCTCTACCAATCACAAAGACATTGGTACCCTGTATTTACTATTTGGCGCCTGGGCAGGAATAGTAGGTACCGGTCTAAGTTTGTTGATTCGTGCTGAATTAGGTCAACCTGGCACACTTATCGGAGACGACCAGCTTTATAATGTTCTAGTGACAGCTCATGCCTTCGTAATAATTTTCTTTATAGTTATACCTATCATAATTGGAGGTTTTGGGAACTGATTAGTCCCCTTAATAATCGGAGCTCCTGACATAGCATTCCCCCGTCTAAACAACATAAGCTTCTGACTACTCCCCCCTTCCTTTCTACTACTAATAGCATCTTCAATAATTGAGGCCGGCGCAGGTACAGGCTGAACTGTTTACCCTCCTCTAGCTGGAAATCTGGCACATGCAGGAGCCTCAGTAGACCTTACCATTTTCTCTCTACATTTAGCCGGTGTGTCTTCAATCCTTGGAGCTATTAACTTCATCACAACTATTATTAATATAAAACCACCCGCTATAACTCAATACCAAACACCCCTCTTCGTCTGATCAGTCTTAGTCACAGCAGTCTTACTTTTACTATCATTACCTGTTCTAGCAGCCGGAATTACTATACTACTAACCGATCGAAACCTAAACACAACCTTTTTCGACCCGGCAGGAGGAGGTGACCCAATCTTATATCAACACTTATTCTGATTTTTTGGCCATCCTGAAGTATATATTTTAATTCTACCTGGCTTTGGAATAATTTCACACATCGTTACTTATTATTCAGGGAAAAAAGAACCTTTTGGGTATATGGGAATAGTATGAGCTATAGTTTCTATGGCTTATCCCTTTCAACTAGGCTTACAAGACGCAGCATCACCCGTTATAGAAGAACTTCTACAATTCCACGACCATGCATTGATGATCGTCTTTTTAATTAGCTCCTTAGTTCTTTATATCATTACACTAATGCTAACAACTAAATTAACTCATACTAGTACAATAGACGCTCAAGAAGTGGAGACTATTTGAACTGTCCTCCCGGCCGTTATTCTAATCATAATCGCCCTACCTTCTCTACGAATTCTCTACATAATAGACGAAATTAATAATCCCTCTCTTACCGTAAAAACAATAGGACATCAATGATACTGAAGCTATGAATATACCGACTACGAAGACCTAAACTTTGACTCATACATAATTCCAACCTCAGATCTAAAACCAGGCGAACTACGATTATTAGAAGTAGATAATCGAATGGTTCTACCTATACAAATGACAATTCGAATATTAGTCTCCTCAGAAGATGTATTGCACTCATGAGCTGTCCCTTCCCTAGGCCTAAAAACAGACGCAATTCCTGGCCGCCTAAACCAAACAACCCTAATATCAACACGACCTGGTCTGTTCTACGGACAATGTTCAGAAATTTGCGGCTCTAACCACAGCTTTATACCAATCGTTCTCGAACTAGTACCTTTAGAGAATTTTGAAAAATGATCTGCATCCATATTATAATTTCACTAAGAAGCTAAACCAGCGTGTTGTAATTCAACTACAAGAACCCTAATGACCAACATCCGAAAAACACACCCACTAATAAAAATCCTCAATGATGCGTTCATCGATCTACCCACTCCATCTAATATTTCCTCTTGATGAAATTTTGGTTCCTTACTAGGCCTCTGCCTAATTATACAAATCCTAACAGGATTATTCCTAGCAATACATTACACGCCAGACACCTCAACTGCTTTCTCATCAGTCGCACACATCTGCCGAGACGTCAACTATGGCTGATTCATCCGCTATCTACACGCAAACGGAGCCTCCATATTCTTCATCTGTCTATACGCCCACATTGGACGTGGCCTATACTATGGTTCTTATATATTCCAAGAAACATGAAACATTGGTGTACTCTTACTATTAACAGTCATAGCCACTGCATTCGTAGGTTATGTCCTGCCCTGAGGACATCTACATAAACTATTCCTTGAAAAAAGCTTATTGTACAGTTACCACAACATCACAGTACTACGTCAGTATTAAAAGTAATTTGTTTTAAAAACATTTTACTGTACACATTACATACACATACACATGTGCATGCTAATA-TTT-AGTCTCTCCTTGTAAATATTCATACATACATGCTATGTATTATTGTGCATTCATTTATTTTCCATACGATAAGTTAAAGCTCGTATTAATTATCATTAATTTTACATATTACATAATATGCATGCTCTTACATATTATATATCCCCTATCAATTCTACCTCCATTATATCCTATGGTCGCTCCATTAGATCACGAGCTTAATCACCATGCCGCGTGAAACCAGCAACCCGCTTGGCAGGGATCCCCCTTCTCGCACCGGGCCCATACATCGTGGGGGTAGCTAA-TAATGATCTTTATAAGACATCTGGTTCTTACTTCAGGACCATTTTAACTTAAAATCGCCCACTCGTTCCCCTTAAATAAGACATCTCGATGGGTTCATGACTAATCAGCCCATGCCTAACATAACTGAGGTTTCATACATTTGGTATTTTTTAATTTTTGGGGGGGAGCTTGCACCGACTCAGCTATGGCCTTAGGAAGGCCCCGTCACAGTCAAATAAATTGTAGCTGGACCTGTGTGTATTTTT-GATTGGACTAGCACAACCAACAGGTGTTATTTAATTAATGGT
	'KF570351.1_Ttr_SCO8'             AAATCATTAAAGACTAAAAGGAGCGGGCATCAAGCACACTATACTAGTAGCTCATAACGCCTTGCTTAGCCACACCCCCACGGGATACAGCAGTGACAAGAATTAGGCTATGAACGAAAGTTTGACCTAGCCATGCTAATTAGGGTTGGTAAATTTCGTGCCAGCCACCGCGGTCATACGATTGACCCAAACTAATAGACACCCGGCGTAAAGAGTGTCAAAGAACAATATAAAAATAAAGTCAAACCTTAATTAAGCTGTAAAAAGCCATAATTAAAATTAAGTTAAACTACGAAAGTAACTTTACCATAAACTGAATACACGACAACTAAGACCCAAACTGGGATTAGATACCCCACTATGCTTAGTCGTAAACTTAAATAATCCTAAAACAAGATTATTCGCCAGAGTACTATCGGCAACAGCCCAAAACTCAAAGGACTTGGCGGTGCTTCATATCCTTCTAGAGGAGCCTGTTCTGTAAACGATAAACCACGATTAACCTCACCAATCCTTGCTACTTCAGTCTATATACCGCCATCTTCAGCAAACCCTAAAAAAGGAACGAAAGTAAGCACAACTACTGCACGTAAAAACGTTAGGTCAAGGTGTAACCTATGGATTGGGAAGAAATGGGCTACATTTTCTATAATAAGAACACCCCTTAAACTCACACGAAAGTTTTTATGAAACCTAAAAACTAAAGGAGGATTTAGCAGTAAATTAAGAATAGAATGCTTAATTGAATAAGGCCATGAAGCACGCACACACCGCCCGTCACCCTCCTCAAGTGCCATAGCAAAGCCCCAGATTGCTAACCCATGCTAAGCAAGCGTACAAGAGGAGACAAGTCGTAACAAGGTAAGCATACCGGAAGGTGTGCTTGGATAAACAAGATGTAGCTTAAACAAAGCATCTAGTTTACACCTAGAAGATTCCACAACTCGTGCACATCTTGAACTATATCTAGCCCATACTCCTCCTCATCACTACTACTATAAGTCAGTCAAATAAAACATTTACCATACATCTAAAGTATAGGAGATAGAAAAACATCACCTCTAGCATAACTAGTATTAGAGGCACTGCCTGCCCAGTGACAATCGTTAAACGGCCGCGGTATCTTGACCGTGCAAAGGTAGCATAATCACTTGTTCTCTAAATAAGGACTTGTATGAATGGCCACACGAGGGTTTTACTGTCTCTTACTCTTAATCAGTGAAATTGACCTCCCCGTGAAGAGGCGGGGATAATGCAATAAGACGAGAAGACCCTATGGAGCTTTAATTAATCAACTCAAAAGGCATAAAATAATACCACCAAGGGATAACAAAGCTTTAGATGAGCTGACAATTTCGGTTGGGGTGACCTCGGAGTATAAAAAACCCTCCGAGTGATTAAAACTTAGGCCTACCAGCCAAAGTATAGTATCACTTATTGATCCAAAATTTTGATCAACGGAACAAGTTACCCTAGGGATAACAGCGCAATCCTATTCTAGAGTCCATATCGACAATAGGGTTTACGACCTCGATGTTGGATCAGGACATCCTAATGGTGCAGCAGCTATTAAGGGTTCGTTTGTTCAACGATTAAAGTCCTACGTGATCTGGTAGAATACGCTGCCGGTCCTTTCGCCCTATTCTTCCTAGCAGAATATGCCAACATTATCATAATAAATATATTCACAACTATCTTATTTCTAGGAGCATTCCACGACCCCTATATACCAGAATTATGTACAACAAACCTAATTGTCAAGTCACTACTACTAACAATAGCCTTCCTATGAATCCGAGCATCCTACCCCCGATTCCGATATGACCAACTAATACATCTCCTTTGAAAAAACTTCCTCCCACTAACACTAGCTCTCTGCATATGACATATCTCATTACCCATCATAACAGCAGGTATCCCACCCCAAACATAAAACAAGAAATATGTCTGACAAAAGAGTTACTTTGATAGAGTAAATAATAGAGGTTTAAATCCTCTTATTTCTAGAACAATAGGAGTCGAACCTACCCTTAAGAATTCAAAATTCTTTGTGCTACCACACTACACCATAATCTACAGTAAGGTCAGCTAAATAAGCTACCGGGCCCATACCCCGGAAATGTTGGTTTATATCCTTCCCATACTAATTAACCCATTCGTCTCTATCACCCTACTAACAACCCTCATCCTAAGCACAACAATTGTCACTATTAGCTCCCATTGATTGTTCGCCTGAATCGGACTGGAAATAAACATAATAGCTATCATCCCCATCATAATAAAAAAGCCTAACCCCCGAGCCACAGAAGCCTCAGCCAAATACTTTCTAACACAAGCCACAGCCTCCTCATTACTTATACTAGCAGTTATTATCAACCTAATACATTCCAGCCAATGAACCATCATAAAATTATTCGATCCAACAGCATCCATTCTAATAACAATAGCCCTGGCCATTAAACTAGGATTATCCCCTTTCCACTTCTGAGTACCAGAAGTTACACAAGGCATGTTCATTAACCGATGACTATTCTCTACCAATCACAAAGACATTGGTACCCTGTATTTACTATTTGGCGCCTGGGCAGGAATAGTAGGTACCGGTCTAAGTTTGTTGATTCGTGCTGAATTAGGTCAACCTGGCACACTTATCGGAGACGACCAGCTTTATAATGTTCTAGTGACAGCTCATGCCTTCGTAATAATTTTCTTTATAGTTATACCTATCATAATTGGAGGTTTTGGGAACTGATTAGTCCCCTTAATAATCGGAGCTCCTGACATAGCATTCCCCCGTCTAAACAACATAAGCTTCTGACTACTCCCCCCTTCCTTTCTACTACTAATAGCATCTTCAATAATTGAGGCCGGCGCAGGTACAGGCTGAACTGTTTACCCTCCTCTAGCTGGAAATCTGGCACATGCAGGAGCCTCAGTAGACCTTACCATTTTCTCTCTACATTTAGCCGGTGTGTCTTCAATCCTTGGAGCTATTAACTTCATCACAACTATTATTAATATAAAACCACCCGCTATAACTCAATACCAAACACCCCTCTTCGTCTGATCAGTCTTAGTCACAGCAGTCTTACTTTTACTATCATTACCTGTTCTAGCAGCCGGAATTACTATACTACTAACCGATCGAAACCTAAACACAACCTTTTTCGACCCGGCAGGAGGAGGTGACCCAATCTTATATCAACACTTATTCTGATTTTTTGGCCATCCTGAAGTATATATTTTAATTCTACCTGGCTTTGGAATAATTTCACACATCGTTACTTATTATTCAGGGAAAAAAGAACCTTTTGGGTATATGGGAATAGTATGAGCTATAGTTTCTATGGCTTATCCCTTTCAACTAGGCTTACAAGACGCAGCATCACCCGTTATAGAAGAACTTCTACAATTCCACGACCATGCATTGATGATCGTCTTTTTAATTAGCTCCTTAGTTCTTTATATCATTACACTAATGCTAACAACTAAATTAACTCATACTAGTACAATAGACGCTCAAGAAGTGGAGACTATTTGAACTGTCCTCCCGGCCGTTATTCTAATCATAATCGCCCTACCTTCTCTACGAATTCTCTACATAATAGACGAAATTAATAATCCCTCTCTTACCGTAAAAACAATAGGACATCAATGATACTGAAGCTATGAATATACCGACTACGAAGACCTAAACTTTGACTCATACATAATTCCAACCTCAGATCTAAAACCAGGCGAACTACGATTATTAGAAGTAGATAATCGAATGGTTCTACCTATACAAATGACAATTCGAATATTAGTCTCCTCAGAAGATGTATTGCACTCATGAGCTGTCCCTTCCCTAGGCCTAAAAACAGACGCAATTCCTGGCCGCCTAAACCAAACAACCCTAATATCAACACGACCTGGTCTGTTCTACGGACAATGTTCAGAAATTTGCGGCTCTAACCACAGCTTTATACCAATCGTTCTCGAACTAGTACCTTTAGAGAATTTTGAAAAATGATCTGCATCCATATTATAATTTCACTAAGAAGCTAAACCAGCGTGTTGTAATTCAACTACAAGAACCCTAATGACCAACATCCGAAAAACACACCCACTAATAAAAATCCTCAATGATGCGTTCATCGATCTACCCACTCCATCTAATATTTCCTCTTGATGAAATTTTGGTTCCTTACTAGGCCTCTGCCTAATTATACAAATCCTAACAGGATTATTCCTAGCAATACATTACACGCCAGACACCTCAACTGCTTTCTCATCAGTCGCACACATCTGCCGAGACGTCAACTATGGCTGATTCATCCGCTATCTACACGCAAACGGAGCCTCCATATTCTTCATCTGTCTATACGCCCACATTGGACGTGGCCTATACTATGGTTCTTATATATTCCAAGAAACATGAAACATTGGTGTACTCTTACTATTAACAGTCATAGCCACTGCATTCGTAGGTTATGTCCTGCCCTGAGGACATCTACATAAACTATTCCTTGAAAAAAGCTTATTGTACAGTTACCACAACATCACAGTACTACGTCAGTATTAAAAGTAATTTGTTTTAAAAACATTTTACTGTACACATTACATACACATACACATGTGCATGCTAATA-TTT-AGTCTCTCCTTGTAAATATTCATACATACATGCTATGTATTATTGTGCATTCATTTATTTTCCATACGATAAGTTAAAGCTCGTATTAATTATCATTAATTTTACATATTACATAATATGCATGCTCTTACATATTATATATCCCCTATCAATTCTACCTCCATTATATCCTATGGTCGCTCCATTAGATCACGAGCTTAATCACCATGCCGCGTGAAACCAGCAACCCGCTTGGCAGGGATCCCCCTTCTCGCACCGGGCCCATACATCGTGGGGGTAGCTAA-TAATGATCTTTATAAGACATCTGGTTCTTACTTCAGGACCATTTTAACTTAAAATCGCCCACTCGTTCCCCTTAAATAAGACATCTCGATGGGTTCATGACTAATCAGCCCATGCCTAACATAACTGAGGTTTCATACATTTGGTATTTTT-AATTTTTGGGGGGGAGCTTGCACCGACTCAGCTATGGCCTTAGGAAGGCCCCGTCACAGTCAAATAAATTGTAGCTGGACCTGTGTGTATTTTT-GATTGGACTAGCACAACCAACAGGTGTTATTTAATTAATGGT
	'KF570352.1_Ttr_SCO5'             AAATCATTAAAGACTAAAAGGAGCGGGCATCAAGCACACTATACTAGTAGCTCATAACGCCTTGCTTAGCCACACCCCCACGGGATACAGCAGTGACAAGAATTAGGCTATGAACGAAAGTTTGACCTAGCCATGCTAATTAGGGTTGGTAAATTTCGTGCCAGCCACCGCGGTCATACGATTGACCCAAACTAATAGACACCCGGCGTAAAGAGTGTCAAAGAACAATATAAAAATAAAGTCAAACCTTAATTAAGCTGTAAAAAGCCATAATTAAAATTAAGTTAAACTACGAAAGTAACTTTACCATAAACTGAATACACGACAACTAAGACCCAAACTGGGATTAGATACCCCACTATGCTTAGTCGTAAACTTAAATAATCCTAAAACAAGATTATTCGCCAGAGTACTATCGGCAACAGCCCAAAACTCAAAGGACTTGGCGGTGCTTCATATCCTTCTAGAGGAGCCTGTTCTGTAAACGATAAACCACGATTAACCTCACCAATCCTTGCTACTTCAGTCTATATACCGCCATCTTCAGCAAACCCTAAAAAAGGAACGAAAGTAAGCACAACTACTGCACGTAAAAACGTTAGGTCAAGGTGTAACCTATGGATTGGGAAGAAATGGGCTACATTTTCTATAATAAGAACACCCCTTAAACTCACACGAAAGTTTTTATGAAACCTAAAAACTAAAGGAGGATTTAGCAGTAAATTAAGAATAGAATGCTTAATTGAATAAGGCCATGAAGCACGCACACACCGCCCGTCACCCTCCTCAAGTGCCATAGCAAAGCCCCAGATTGCTAACCCATGCTAAGCAAGCGTACAAGAGGAGACAAGTCGTAACAAGGTAAGCATACCGGAAGGTGTGCTTGGATAAACAAGATGTAGCTTAAACAAAGCATCTAGTTTACACCTAGAAGATTCCACAACTCGTGCACATCTTGAACTATATCTAGCCCATACTCCTCCTCATCACTACTACTATAAGTCAGTCAAATAAAACATTTACCATACATCTAAAGTATAGGAGATAGAAAAACATCACCTCTAGCATAACTAGTATTAGAGGCACTGCCTGCCCAGTGACAATCGTTAAACGGCCGCGGTATCTTGACCGTGCAAAGGTAGCATAATCACTTGTTCTCTAAATAAGGACTTGTATGAATGGCCACACGAGGGTTTTACTGTCTCTTACTCTTAATCAGTGAAATTGACCTCCCCGTGAAGAGGCGGGGATAATGCAATAAGACGAGAAGACCCTATGGAGCTTTAATTAATCAACTCAAAAGGCATAAAATAATACCACCAAGGGATAACAAAGCTTTAGATGAGCTGACAATTTCGGTTGGGGTGACCTCGGAGTATAAAAAACCCTCCGAGTGATTAAAACTTAGGCCTACCAGCCAAAGTATAGTATCACTTATTGATCCAAAATTTTGATCAACGGAACAAGTTACCCTAGGGATAACAGCGCAATCCTATTCTAGAGTCCATATCGACAATAGGGTTTACGACCTCGATGTTGGATCAGGACATCCTAATGGTGCAGCAGCTATTAAGGGTTCGTTTGTTCAACGATTAAAGTCCTACGTGATCTGGTAGAATACGCTGCCGGTCCTTTCGCCCTATTCTTCCTAGCAGAATATGCCAACATTATCATAATAAATATATTCACAACTATCTTATTTCTAGGAGCATTCCACGACCCCTATATACCAGAATTATGTACAACAAACCTAATTGTCAAGTCACTACTACTAACAATAGTCTTCCTATGAATCCGAGCATCCTACCCCCGATTCCGATATGACCAACTAATACATCTCCTTTGAAAAAACTTCCTCCCACTAACACTAGCTCTCTGCATATGACATATCTCATTACCCATCATAACAGCAGGTATCCCACCCCAAACATAAAACAAGAAATATGTCTGACAAAAGAGTTACTTTGATAGAGTAAATAATAGAGGTTTAAATCCTCTTATTTCTAGAACAATAGGAGTCGAACCTACCCTTAAGAATTCAAAATTCTTTGTGCTACCACACTACACCATAATCTACAGTAAGGTCAGCTAAATAAGCTACCGGGCCCATACCCCGGAAATGTTGGTTTATATCCTTCCCATACTAATTAACCCATTCATCTCTATCACCCTACTAACAACCCTCATCCTAAGCACAACAATTGTCACTATCAGCTCCCATTGATTGTTCGCCTGAATCGGACTAGAAATAAACATAATAGCTATCATCCCCATCATAATAAAAAAGCCTAACCCCCGAGCCACAGAAGCCTCAGCCAAATACTTTCTAACACAAGCCACAGCCTCCTCATTACTTATACTAGCAATTATTATCAACCTAATACATTCCAGCCAATGGACCATCATAAAATTATTCGATCCAACAGCATCCATTCTAATAACAATAGCCCTGGCCATTAAACTAGGATTATCCCCCTTCCACTTCTGAGTACCAGAAGTTACACAAGGCATGTTCATTAACCGATGACTATTCTCTACCAATCACAAAGACATTGGTACCCTGTATTTACTATTTGGCGCCTGGGCAGGAATAGTAGGTACCGGTCTAAGTTTGTTGATTCGTGCTGAATTAGGTCAACCTGGCACACTTATCGGAGACGACCAGCTTTATAATGTTCTAGTGACAGCTCATGCCTTCGTAATAATTTTCTTTATAGTTATACCTATCATAATTGGAGGTTTTGGGAACTGATTAGTCCCCTTAATAATCGGAGCTCCTGACATAGCATTCCCCCGTCTAAACAACATAAGCTTCTGACTACTCCCCCCTTCCTTTCTACTACTAATAGCATCTTCAATAATTGAGGCCGGCGCAGGTACAGGCTGAACTGTTTACCCTCCTCTAGCTGGAAATCTGGCACATGCAGGAGCCTCAGTAGACCTTACCATTTTCTCTCTACATTTAGCCGGTGTATCTTCAATCCTTGGAGCTATTAACTTCATCACAACTATTATTAATATAAAACCACCCGCTATAACTCAATACCAAACACCCCTCTTCGTCTGATCAGTCTTAGTCACAGCAGTCTTACTTTTACTATCATTACCTGTTCTAGCAGCCGGAATTACTATACTACTAACCGATCGAAACCTAAACACAACCTTTTTCGACCCGGCAGGAGGAGGTGACCCAATCTTATATCAACACTTATTCTGATTTTTTGGCCATCCTGAAGTATATATTTTAATTCTACCTGGCTTTGGAATAATTTCACACATCGTTACTTATTATTCAGGGAAAAAAGAACCTTTTGGGTATATGGGAATAGTATGAGCTATAGTTTCTATGGCTTATCCCTTTCAACTAGGCTTACAAGACGCAGCATCACCCGTTATAGAAGAACTTCTACAATTCCACGACCATGCATTGATGATCGTCTTTTTAATTAGCTCCTTAGTTCTTTATATCATTACACTAATGCTAACAACTAAATTAACTCATACTAGTACAATAGACGCTCAAGAAGTGGAGACTATTTGAACTGTCCTCCCGGCCGTTATTCTAATCATAATCGCCCTACCTTCTCTACGAATTCTCTACATAATAGACGAAATTAATAGTCCCTCTCTTACCGTAAAAACAATAGGACATCAATGATACTGAAGCTATGAATATACCGACTACGAAGACCTAAACTTTGACTCATACATAATTCCAACCTCAGATCTAAAACCAGGCGAACTACGATTATTAGAAGTAGATAATCGAATGGTTCTACCTATACAAATGACAATTCGAATATTAGTCTCCTCAGAAGATGTATTGCACTCATGAGCTGTCCCTTCCCTAGGCCTAAAAACAGACGCAATTCCTGGCCGCCTAAACCAAACAACCCTAATATCAACACGACCTGGTCTGTTCTACGGACAATGTTCAGAAATTTGCGGCTCTAACCACAGCTTTATACCAATCGTTCTCGAACTAGTACCTTTAGAGAATTTTGAAAAATGATCTGCATCCATATTATAATTTCACTAAGAAGCTAAACCAGCGTGTTGTAATTCAACTACAAGAACCCTAATGACCAACATCCGAAAAACACACCCACTAATAAAAATCCTCAATGATGCGTTCATCGATCTACCCACTCCATCTAATATTTCCTCTTGATGAAATTTTGGTTCCTTACTAGGCCTCTGCCTAATTATACAAATCCTAACAGGATTATTCCTAGCAATACATTACACGCCAGACACCTCAACTGCTTTCTCATCAGTCGCACACATCTGCCGAGACGTCAACTATGGCTGATTCATCCGCTATCTACACGCAAACGGAGCCTCCATATTCTTCATCTGTCTATACGCCCACATTGGACGTGGCCTATACTATGGTTCTTATATATTCCAAGAAACATGAAACATTGGTGTACTCTTACTATTAACAGTCATAGCCACTGCATTCGTAGGTTATGTCCTGCCCTGAGGACATCTACATAAACTATTCCTTGAAAAA-GCTTATTGTACAGTTACCACAACATCACAGTACTACGTCAGTATTAAAAGTAATTTGTTTTAAAAACATTTTACTGTACACATTACATACACATACACATGTGCATGCTAATA-TTT-AGTCTCTCCTTGTAAATATTCATACATACATGCTATGTATTATTGTGCATTCATTTATTTTCCATACGATAAGTTAAAGCTCGTATTAATTATCATTAATTTTACATATTACATAATATGCATGCTCTTACATATTATATATCCCCTATCAATTCTACCTCCATTATATCCTATGGTCGCTCCATTAGATCACGAGCTTAATCACCATGCCGCGTGAAACCAGCAACCCGCTTGGCAGGGATCCCCCTTCTCGCACCGGGCCCATATATCGTGGGGGTAGCTAA-TAATGATCTTTATAAGACATCTGGTTCTTACTTCAGGACCATTTTAACTTAAAATCGCCCACTCGTTCCCCTTAAATAAGACATCTCGATGGGTTCATGACTAATCAGCCCATGCCTAACATAACTGAGGTTTCATACATTTGGTATTTTTTAATTTTTGGGGGGGAGCTTGCACCGACTCAGCTATGGCCTTAGGAAGGCCCCGTCACAGTCAAATAAATTGTAGCTGGACCTGTGTGTATTTTT-GATTGGACTAGCACAACCAACAGGTGTTATTTAATTAATGGT
	'KF570362.1_Tad_SA99'             AAATCACTAAAGACCAAAAGGAGCGGGCATCAAGCACACTATACCAGTAGCTCATAACGCCTTGCTTAGCCACACCCCCACGGGATACAGCAGTGACAAGAATTAGGCTATGAACGAAAGTTTGACCTAGCCATGCTAATTAGGGTTGGTAAATTTCGTGCCAGCCACCGCGGTCATACGATTGACCCAAGTTAATAGACACCCGGCGTAAAGAGTGTCAAGGAACAATATAAAAATAAAGTCAAACCTTAATTAAGCTGTAAAAAGCCATAATTAAAATTAAGTTAAACTACGAAAGTAACTTTACCATAAACTGAGTACACGACAACTAAGACCCAAACTGGGATTAGATACCCCACTATGCTTAGTCGTAAACTTAAATAATCCTAAAACAAGATTATTCGCCAGAGTACTATCGGCAACAGCCCAAAACTCAAAGGACTTGGCGGTGCTTCATATCCTTCTAGAGGAGCCTGTTCTGTAAACGATAAACCACGATTAACCTCACCAATCCTTGCTACTTCAGTCTATATACCGCCATCTTCAGCAAACCCTAAAAAAGGAGCGAAAGTAAGCACAACTACTGCACGTAAAAACGTTAGGTCAAGGTGTAACCTATGGATTGGGAAGAAATGGGCTACATTTTCTATAATAAGAACACCCCTTAAACTCACACGAAAGTTTTTATGAAACCTAAAAACTAAAGGAGGATTTAGCAGTAAATTAAGAATAGAATGCTTAATTGAATAAGGCCATGAAGCACGCACACACCGCCCGTCACCCTCCTCAAGTGCCATAGCAAAGCCCCAGATTGCTAACCCATGCTAAGCAAGCGTACAAGAGGAGACAAGTCGTAACAAGGTAAGCATACCGGAAGGTGTGCTTGGATAAACAAGATGTAGCTTAAACAAAGCATCTAGTTTACACCTAGAAGATTCCACAACTCGTGCACATCTTGAACTATATCTAGCCCATACTCCTCCTCATCACTACTACTATAAGTCAATCAAATAAAACATTTACCATACATCTAAAGTATAGGAGATAGAAAAACATCACCTCTAGCATAACTAGTATTAGAGGCACTGCCTGCCCAGTGACAATCGTTAAACGGCCGCGGTATCTTGACCGTGCAAAGGTAGCATAATCACTTGTTCTCTAAATAAGGACTTGTATGAATGGCCACACGAGGGTTTTACTGTCTCTTACTCTTAATCAGTGAAATTGACCTCCCCGTGAAGAGGCGGGGATAATACAATAAGACGAGAAGACCCTATGGAGCTTTAATTAATCAACTCAAAAAGCATAAAATAATACCACCAAGGGATAACAAAGCTTTAGATGAGCTGACAATTTCGGTTGGGGTGACCTCGGAGTATAAAAAACCCTCCGAGTGATTAAAACTTAGGCCTACTAGCCAAAGTATAGTATCACTTATTGATCCAAAATTTTGATCAACGGAACAAGTTACCCTAGGGATAACAGCGCAATCCTATTCTAGAGTCCATATCGACAATAGGGTTTACGACCTCGATGTTGGATCAGGACATCCTAATGGTGCAGCAGCTATTAAGGGTTCGTTTGTTCAACGATTAAAGTCCTACGTGATCTGGTAGAATACGCTGCCGGTCCTTTCGCCCTATTCTTCCTAGCAGAATACGCCAACATTATCATAATAAATATATTCACAACTATCTTATTTCTAGGAGCATTCCACGACCCCTATATACCAGAATTATGTACAACAAACCTAATTGTCAAGTCACTACTACTAACAATATCCTTCCTATGAATCCGAGCATCCTACCCCCGATTCCGATATGACCAACTAATACACCTTCTTTGAAAAAATTTCCTCCCACTGACACTAGCTCTCTGCATATGACATATCTCATTACCCATCATAACAGCAGGTATCCCACCCCAAACATAAAACAAGAAATATGTCTGACAAAAGAATTACTTTGATAGAGTAAATAATAGAGGTTTAAGTCCTCTTATTTCTAGAACAATAGGAATCGAACCTACCCTTAAGAATTCAAAATTCTTCGTGCTACCACACTACACCATAATCTACAGTAAGGTCAGCTAAATAAGCTACCGGGCCCATACCCCGGAAATGTTGGTTTATATCCTTCCCATACTAATTAACCCATTCGTCTCTATCACTCTACTAACAACCCTCGTCCTAAGCACAACAATTGTCACCATTAGCTCCCATTGATTGTTCGCCTGAATCGGACTAGAAATAAACATAATAGCTATCATCCCCATCATAATAAAAAAACCTAACCCCCGAGCCACAGAAGCCTCAACCAAATACTTTCTAACACAGGCCACAGCATCCTCATTACTTATACTAGCAATTATCATCAACCTAATACATTCTGGCCAATGAACCATCATAAAATTATTTGACCCAACAGCATCCATTCTAATAACAATAGCCCTAGCCATTAAACTAGGATTATCCCCTTTCCACTTCTGAGTACCAGAAGTCACACAAGGCATGTTCATAAACCGATGACTATTCTCTACCAATCACAAAGACATTGGTACCCTATATTTACTATTTGGCGCTTGGGCAGGAATAGTAGGTACCGGTCTAAGTTTGTTGATTCGTGCTGAATTAGGTCAACCTGGCACACTTATCGGAGACGACCAGCTTTATAATGTTCTAGTGACAGCTCATGCCTTCGTAATAATTTTCTTTATAGTTATACCTATCATGATTGGAGGTTTTGGGAACTGATTAGTCCCTTTAATAATCGGAGCTCCTGACATAGCATTCCCTCGTCTAAACAACATAAGCTTCTGACTACTCCCCCCTTCCTTTCTACTACTAATAGCATCTTCAATAATTGAGGCCGGCGCAGGTACAGGCTGAACTGTTTACCCTCCTCTAGCCGGAAATCTGGCACATGCAGGAGCCTCAGTAGACCTTACTATTTTCTCTCTACATTTAGCCGGTGTATCTTCAATCCTTGGAGCTATTAACTTCATCACAACTATCATTAACATAAAGCCACCCGCTATAACTCAATACCAAACACCCCTCTTCGTCTGATCAGTCTTAGTCACAGCAGTCTTACTTTTACTATCATTACCTGTTCTAGCAGCCGGAATTACTATACTACTAACCGATCGAAATCTAAACACAACCTTTTTCGACCCGGCAGGAGGAGGTGACCCAATCTTATATCAACACTTATTCTGATTTTTTGGCCATCCTGAAGTATATATTTTAATTCTACCTGGCTTTGGAATAATTTCACACATCGTTACTTATTATTCAGGGAAAAAAGAACCTTTTGGGTATATGGGAATAGTATGAGCTATAGTTTCTATGGCTTATCCCTTTCAACTAGGCTTACAAGACGCAGCATCACCCGTTATAGAAGAACTTCTACAATTTCATGACCATGCATTGATGATCGTCTTCTTAATCAGCTCCTTAGTTCTTTATATCATTACACTAATACTAACAACCAAATTAACCCACACTAGTACAATAGACGCTCAAGAAGTAGAAACTATTTGAACCGTCCTCCCAGCCGTTATTCTAATCATAATCGCCCTGCCTTCTCTACGAATTCTCTACATAATAGACGAAATTAATAACCCCTCTCTTACCGTAAAAACAATAGGACATCAATGATACTGAAGCTATGAATATACCGACTACGAAGACCTAAACTTTGACTCATACATAATTCCAACCCCAGATCTAAAACCAGGCGAACTACGATTATTAGAAGTAGATAATCGAATGGTCCTACCCATACAAATGACAATTCGAATATTAGTCTCCTCAGAAGATGTATTACACTCATGAGCTGTCCCTTCCCTAGGCCTAAAAACAGACGCAATCCCTGGCCGCCTAAACCAAACAACCCTAATATCAACACGACCTGGTCTATTCTATGGGCAATGCTCAGAGATTTGCGGCTCTAATCACAGCTTTATACCAATCGTTCTCGAACTAGTACCTTTAGAGAATTTTGAAAAATGATCTGCATCCATATTATAATTTCACTAAGAAGCTAAGCTAGCGTGTTGTAATTCAACTACAAGAACCCTAATGACCAACATCCGAAAAACACACCCACTAATAAAAATCCTCAATGACGCATTCATTGATCTACCCACTCCATCTAACATCTCCTCTTGATGAAATTTTGGTTCCTTACTAGGCCTCTGCCTAATTATACAAATCCTAACAGGATTATTTCTAGCAATACATTACACGCCAGACACCTCAACTGCTTTCTCATCAGTCGCACACATCTGCCGAGACGTCAACTATGGCTGATTCATCCGCTATTTACATGCAAACGGAGCCTCCATGTTCTTCATCTGTTTATACGCCCACATTGGACGTGGCCTATACTATGGTTCTTATATATTCCAAGAAACATGAAACATTGGTGTACTCTTACTACTAGCAGTCATAGCCACTGCATTTGTAGGCTACGTCCTGCCCTGAGGACATCTACATAAACTATTCCTTGAAAAA-GCTTATTGTACAATTACCACAACATCACAGTACTACGTCAGTATTAAAAGTAATTTGTTTTAAAAACATTTTACTGTACACATTACATACACATACACATGTACATGCTAATA-TTT-AGTCTCTCCTTGTAAATATTCATATATACATGCTATGTATTATTGTGCATTCATTTATTTTCCATACGATAAGTTAAAGCTCGTATTAATTATCATTAATTTTACATATTACATAATATGCATACTCTTACATATTATATATCCCCT-TTAATTTCATCTCCATTGTATCCTATGGTCACTCCATTAGATCACGAGCTTAATCACCATGCCGCGTGAAACCAGCAACCCGCTCGGCAGGGATCCCCCTTCTCGCACCGGGCCCATATCTCGTGGGGGTAGCTAA-TAGTGATCTTTATAAGACATCTGGTTCTTACTTCAGGACCATTTCAACTTAAAATCGCCCACTCGTTCCTCTTAAATAAGACATCTCGATGGGCTCATGACTAATCAGCCCATGCCCAACATAACTGAGATTTCATACATTTGGTATTTTTTAATTTT-GGGGGGGAGCTTGCACCGACTCAGCTATGGCCTTAGAAAGGCCTCGTCACAGTCAAATAAATTGTAGCTGGGCCTGTGTGTATTTTT-GATTGGACTAGCACAACCAACAGGTGTTATTTAATTAATGGT
	'KF570364.1_Tau_SABD1_NC_'        AAATCATTAAAGACTAAAAGGAGCGGGCATCAAGCACACTACACTAGTAGCTCATAACGCCTTGCTTAGCCACACCCCCACGGGATACAGCAGTGACAAGAATTAGGCTATGAACGAAAGTTTGACCTAGCCATGCTAATTAGGGTTGGTAAACTTCGTGCCAGCCACCGCGGTCATACGATTGACCCAAATTAATAGACACCCGGCGTAAAGAGTGTCAAAGAACAATATAAAAATAAAGTCAAACCTTAATTAAGCTGTAAAAAGCCATAATTAAAATTAAGTTAAACTACGAAAGTAACTTTACCATAAACTGAGTGCACGACAACTAAGACCCAAACTGGGATTAGATACCCCACTATGCTTAGTCGTAAACTTAAATAATCCTAGAACAAGATTATTCGCCAGAGTACTATCGGCAACAGCCCAAAACTCAAAGGACTTGGCGGTGCTTCATATCCTTCTAGAGGAGCCTGTTCTGTAAACGATAAACCACGATTAACCTCACCAATCCTTGCTACTTCAGTCTATATACCGCCATCTTCAGCAAACCCTAAAAAAGGAACGAAAGTAAGCACAACTATTGCACGTAAAAACGTTAGGTCAAGGTGTAACCTATGGATTGGGAAGAAATGGGCTACATTTTCTATAATAAGAACACCCCTTAAACTTACACGAAAGTTTTTATGAAACCTAAAAACTAAAGGAGGATTTAGCAGTAAATTAAGAATAGAATGCTTAATTGAATAAGGCCATGAAGCACGCACACACCGCCCGTCACCCTCCTCAAGTGCCATAGCAAAGCCCCAGATTGCTAACCCATGCTAAGCAAGCGTACAAGAGGAGACAAGTCGTAACAAGGTAAGCATACCGGAAGGTGTGCTTGGATAAACAAGATGTAGCTTAAACAAAGCATCTAGTTTACACCTAGAAGATTCCACAACTCGTGTACATCCTGAACTATATCTAGCCCACACTCCTCCTCATCACTACTATTATAAGTCAGTCAAATAAAACATTTACCATACATCTAAAGTATAGGAGATAGAAAAACATCACCTCTAGCATAACTAGTATTAGAGGCACTGCCTGCCCAGTGACAATCGTTAAACGGCCGCGGTATCTTGACCGTGCAAAGGTAGCATAATCACTTGTTCTCTAAATAAGGACTTGTATGAATGGCCACACGAGGGTTTTACTGTCTCTTACTCTTAATCAGTGAAATTGACCTCCCCGTGAAGAGGCGGGGATAATACAATAAGACGAGAAGACCCTATGGAGCTTTAATTAATCAACTCAAAAAGCATAAAATAATACCACCAAGGGATAACAAAGCTTTACATGAGCTGACAATTTCGGTTGGGGTGACCTCGGAGTATAAAAAACCCTCCGAGTGATTAAAACTTAGGCCTACCAGCCAAAGTATAGTATCACTTATTGATCCAAAATTTTGATCAACGGAACAAGTTACCCTAGGGATAACAGCGCAATCCTATTCTAGAGTCCATATCGACAATAGGGTTTACGACCTCGATGTTGGATCAGGACATCCTAATGGTGCAGCAGCTATTAAGGGTTCGTTTGTTCAACGATTAAAGTCCTACGTGATCTGGTAGAATACGCTGCCGGTCCTTTCGCCCTATTCTTTCTAGCAGAATATGCCAACATTATCATAATAAATATATTCACAACTATCTTATTCCTAGGAGCATTCCACGACCCCTACATACCAGAATTATGTACAACAAACCTAGTTGTCAAATCACTACTACTAACAATATCCTTCCTATGAATCCGAGCATCCTACCCCCGATTCCGATACGACCAACTAATACACCTCCTTTGAAAAAATTTCCTCCCACTAACACTAGCCCTCTGCATATGACATATCTCATTACCCATCATAGCAGCAGGTATCCCACCCCAAACATAAAACAAGAAATATGTCTGACAAAAGAGTTACTTTGATAGAGTAAATAATAGAGGTTTAAATCCTCTTATTTCTAGAATAATAGGAGTCGAACCTACCCTTAAGAATTCAAAATTCTTAGTGCTACCACACTACACCATAATCTACAGTAAGGTCAGCTAAATAAGCTACCGGGCCCATACCCCGGAAATGTTGGTTTATATCCTTCCCATACTAATAAACCCATTCATCTCTATCACCCTACTAACAACCCTCATCCTAAGCACAACAATTGTCACCATCAGCTCCCACTGATTGTTCGCCTGAATCGGACTAGAAATAAACATAATAGCCATCATTCCCATCATAATAAAAAAACCTAACCCCCGAGCCACAGAAGCCTCAGCCAAATACTTCCTAACACAAGCCACAGCGTCCTCATTACTTATACTAGCAATTATTATCAACCTAATACATTCTAGTCAATGAACCATCATAAAATTATTCGACCCAACAGCATCCATTCTAATAACAATAGCCCTGGCCATTAAACTAGGGTTATCCCCTTTCCACTTCTGAGTACCAGAAGTTACACAAGGCATGTTCATAAACCGATGACTATTCTCTACCAATCACAAAGACATTGGTACCCTGTATTTACTATTTGGCGCCTGAGCAGGAATAGTAGGTACCGGTCTAAGTTTGTTGATTCGTGCTGAATTAGGTCAACCTGGCACACTTATCGGAGACGACCAGCTTTATAATGTTCTAGTGACAGCTCATGCCTTCGTAATAATTTTCTTTATAGTTATACCTATCATAATTGGAGGTTTTGGGAACTGATTAGTTCCCTTAATAATCGGAGCCCCTGACATAGCATTCCCTCGTCTAAACAACATAAGCTTCTGACTACTCCCCCCTTCCTTTCTATTACTAATAGCATCTTCAATAGTTGAGGCCGGTGCAGGTACAGGCTGAACTGTATACCCTCCTCTAGCCGGAAATCTGGCACATGCAGGAGCCTCAGTAGACCTTACTATTTTCTCTCTACATTTAGCCGGTGTATCTTCAATCCTTGGAGCTATTAACTTTATCACAACTATTATTAATATAAAACCACCCGCTATGACCCAATATCAAACACCCCTCTTCGTCTGATCAGTCTTAGTTACAGCAGTCTTACTTTTACTATCATTACCTGTTCTAGCAGCCGGAATTACTATATTACTAACCGATCGAAATCTAAACACAACCTTTTTCGACCCGGCAGGAGGGGGTGACCCGATCTTATACCAACACTTATTCTGATTTTTTGGCCATCCTGAAGTGTATATTTTAATTCTACCCGGCTTTGGAATAATTTCACACATCGTTACTTATTATTCAGGGAAAAAAGAGCCTTTTGGGTATATGGGAATAGTATGAGCTATAGTTTCTATGGCTTATCCCTTTCAACTAGGCTTACAAGACGCAGCATCACCCGTTATAGAAGAACTTCTACAATTTCATGACCACGCATTGATGATCGTCTTCTTAATCAGCTCCTTAGTTCTTTATATTATTACACTAATACTAACAACCAAATTAACTCACACTAGTACAATAGACGCTCAAGAAGTGGAGACTATTTGAACTGTCCTCCCAGCCCTTATTCTAATCATAATCGCCCTGCCTTCTCTACGAATTCTCTATATAATAGACGAAATTAACAACCCTTCCCTTACCGTAAAAACAATAGGACATCAATGATACTGAAGCTATGAATATACCGACTACGAAGACCTAAACTTTGACTCATACATAATTCCAACCTCAGATCTTAAACCAGGCGAATTACGACTGTTAGAAGTAGACAATCGAATGGTTCTACCCATACAGATGACAATTCGAATATTAGTCTCCTCAGAAGATGTATTACACTCATGAGCTGTCCCTTCCCTAGGCCTAAAAACAGACGCAATCCCTGGCCGCCTAAACCAAACAACCTTAATATCAACACGACCTGGTCTGTTCTATGGACAATGTTCAGAAATTTGCGGCTCTAATCACAGCTTTATACCAATCGTTCTCGAACTAGTACCTTTAGAGAACTTTGAAAAATGATCTGCATCCATATTATAATTTCACTAAGAAGCTAAACTAGCGTGTTGTAATTCAACTACAAGAACCCTAATGAACAACATCCGAAAAACACACCCACTAATAAAAATCCTCAATGACGCATTCATTGATCTGCCTACTCCATCCAATATCTCTTCTTGATGAAATTTTGGTTCCTTGCTAGGCCTCTGCCTAATTATACAAATCCTAACAGGATTATTTCTAGCAATACATTACACACCAGACACCTCAACCGCTTTCTCATCAGTCGCACACATCTGCCGAGACGTCAACTATGGCTGATTCATCCGCTATTTACATGCAAACGGAGCCTCCATATTCTTCATCTGTCTATACGCCCACATTGGACGTGGCCTATACTATGGCTCTTATATATTCCAAGAAACATGAAACATTGGCGTACTCCTACTATTAACAGTCATAGCCACTGCATTCGTAGGCTACGTCCTGCCCTGAGGACATCTACATAAACTATTCCTTGAAAAA-GCTTATTGTACAATTACCACAACATCACAGTACTATGTCAGTATTAAAAGTAATTTGTTTTAAAAACATTTTACTGTACACATTACATACACATACACGTATGCATGCTAATA-TTT-AGTCTCTCCTTGTAAATATCCATATATACATGCTATGTATTATTGTGCATTCATTTATTTTCCATACGATAAGTTAAAGCTCGTATTAATTATCATTAATTTTACATATTACATAATATGTATGATCTTACATATTATATATCCCCTATCAGTTTTATATCCATTATATCCTATGGTCGCTCCATTAGATCACGAGCTTAATCACCATGCCGCGTGAAACCAGCAACCCGCTCGGCAGGGATCCCTCTTCTCGCACCGGGCCCATATCTCGTGGGGGTAGCTAAATAATGATCTTTATAAGACATCTGGTTCTTACTTCAGGACCATTTTAACTTAAAATCGCCCACTCGTTCCCCTTAAATAAGACATCTCGATGGATTCGTGACTAATCAGCCCATGCCCAACATAACTGAGGTTTCATACATTTGGTATTTTTTAATTTTTGGGGGGGAGCTTGCACCGACTCAGCTATGGCCTTAGAAAGGCCCCGTCACAGTCAAATAAATTGTAGCTGGACCTGTGTGTATTTTT-GATTGGACTAGCACAACCAACAGGTGTTATTTAATTAATGGT
	'KF570365.1_Tau_SABD2'            AAATCATTAAAGACTAAAAGGAGCGGGCATCAAGCACACTACACTAGTAGCTCATAACGCCTTGCTTAGCCACACCCCCACGGGATACAGCAGTGACAAGAATTAGGCTATGAACGAAAGTTTGACCTAGCCATGCTAATTAGGGTTGGTAAACTTCGTGCCAGCCACCGCGGTCATACGATTGACCCAAATTAATAGACACCCGGCGTAAAGAGTGTCAAAGAACAATATAAAAATAAAGTCAAACCTTAATTAAGCTGTAAAAAGCCATAATTAAAATTAAGTTAAACTACGAAAGTAACTTTACCATAAACTGAGTGCACGACAACTAAGACCCAAACTGGGATTAGATACCCCACTATGCTTAGTCGTAAACTTAAATAATCCTAGAACAAGATTATTCGCCAGAGTACTATCGGCAACAGCCCAAAACTCAAAGGACTTGGCGGTGCTTCATATCCTTCTAGAGGAGCCTGTTCTGTAAACGATAAACCACGATTAACCTCACCAATCCTTGCTACTTCAGTCTATATACCGCCATCTTCAGCAAACCCTAAAAAAGGAACGAAAGTAAGCACAACTATTGCACGTAAAAACGTTAGGTCAAGGTGTAACCTATGGATTGGGAAGAAATGGGCTACATTTTCTATAATAAGAACACCCCTTAAACTTACACGAAAGTTTTTATGAAACCTAAAAACTAAAGGAGGATTTAGCAGTAAATTAAGAATAGAATGCTTAATTGAATAAGGCCATGAAGCACGCACACACCGCCCGTCACCCTCCTCAAGTGCCATAGCAAAGCCCCAGATTGCTAACCCATGCTAAGCAAGCGTACAAGAGGAGACAAGTCGTAACAAGGTAAGCATACCGGAAGGTGTGCTTGGATAAACAAGATGTAGCTTAAACAAAGCATCTAGTTTACACCTAGAAGATTCCACAACTCGTGTACATCCTGAACTATATCTAGCCCACACTCCTCCTCATCACTACTATTATAAGTCAGTCAAATAAAACATTTACCATACATCTAAAGTATAGGAGATAGAAAAACATCACCTCTAGCATAACTAGTATTAGAGGCACTGCCTGCCCAGTGACAATCGTTAAACGGCCGCGGTATCTTGACCGTGCAAAGGTAGCATAATCACTTGTTCTCTAAATAAGGACTTGTATGAATGGCCACACGAGGGTTTTACTGTCTCTTACTCTTAATCAGTGAAATTGACCTCCCCGTGAAGAGGCGGGGATAATACAATAAGACGAGAAGACCCTATGGAGCTTTAATTAATCAACTCAAAAAGCATAAAATAATACCACCAAGGGATAACAAAGCTTTACATGAGCTGACAATTTCGGTTGGGGTGACCTCGGAGTATAAAAAACCCTCCGAGTGATTAAAACTTAGGCCTACCAGCCAAAGTATAGTATCACTTATTGATCCAAAATTTTGATCAACGGAACAAGTTACCCTAGGGATAACAGCGCAATCCTATTCTAGAGTCCATATCGACAATAGGGTTTACGACCTCGATGTTGGATCAGGACATCCTAATGGTGCAGCAGCTATTAAGGGTTCGTTTGTTCAACGATTAAAGTCCTACGTGATCTGGTAGAATACGCTGCCGGTCCTTTCGCCCTGTTCTTTCTAGCAGAATATGCCAACATTATCATAATAAATATATTCACAACTATCTTATTCCTAGGAGCATTCCACGACCCCTGCATACCAGAATTATGTACAACAAACCTAGTTGTCAAATCACTACTACTAACAATATCCTTCCTATGAATCCGAGCATCCTACCCCCGATTCCGATACGACCAACTAATACACCTCCTTTGAAAAAATTTCCTCCCACTAACACTAGCCCTCTGCATATGACATATCTCATTACCCATCATAGCAGCAGGTATCCCACCCCAAACATAAAACAAGAAATATGTCTGACAAAAGAGTTACTTTGATAGAGTAAATAATAGAGGTTTAAATCCTCTTATTTCTAGAATAATAGGAGTCGAACCTACCCTTAAGAATTCAAAATTCTTAGTGCTACCACACTACACCATAATCTACAGTAAGGTCAGCTAAATAAGCTACCGGGCCCATACCCCGGAAATGTTGGTTTATATCCTTCCCATACTAATTAACCCATTCATCTCTATCACCCTACTAACAACCCTCATCCTAAGCACAACAATTGTCACCATCAGCTCCCATTGATTGTTCGCCTGAATCGGACTAGAAATAAACATAATAGCCATCATTCCCATCATAATAAAAAAACCTAACCCCCGAGCCACAGAAGCCTCAACCAAATACTTCCTAACACAAGCCACAGCGTCCTCATTACTTATACTAGCAATTATTATCAACCTAATACATTCTAGTCAATGAACCATCATAAAATTATTCGACCCAACAGCATCCATTCTAATAACAATAGCCCTGGCCATTAAACTAGGGTTATCCCCTTTCCACTTCTGAGTACCAGAAGTTACACAAGGCATGTTCATAAACCGATGACTATTCTCTACCAATCACAAAGACATTGGTACCCTGTATTTACTATTTGGCGCCTGAGCAGGAATAGTAGGTACCGGTCTAAGTTTGTTGATTCGTGCTGAATTAGGTCAACCTGGCACACTTATCGGAGACGACCAGCTTTATAATGTTCTAGTGACAGCTCATGCCTTCGTAATAATTTTCTTTATAGTTATACCTATCATAATTGGAGGTTTTGGGAACTGATTAGTTCCCTTAATAATCGGAGCCCCTGACATAGCATTCCCTCGTCTAAACAACATAAGCTTCTGACTACTCCCCCCTTCCTTTCTATTACTAATAGCATCTTCAATAGTTGAGGCCGGTGCAGGTACAGGCTGAACTGTATACCCTCCTCTAGCCGGAAATCTGGCACATGCAGGAGCCTCAGTAGACCTTACTATTTTCTCTCTACATTTAGCCGGTGTATCTTCAATCCTTGGAGCTATTAACTTTATCACAACTATTATTAATATAAAACCACCCGCTATGACCCAATATCAAACACCCCTCTTCGTCTGATCAGTCTTAGTTACAGCAGTCTTACTTTTACTATCATTACCTGTTCTAGCAGCCGGAATTACTATATTACTAACCGATCGAAATCTAAACACAACCTTTTTCGACCCGGCAGGAGGGGGTGACCCGATCTTATACCAACACTTATTCTGATTTTTTGGCCATCCTGAAGTGTATATTTTAATTCTACCCGGCTTTGGAATAATTTCACACATCGTTACTTATTATTCAGGGAAAAAAGAGCCTTTTGGGTATATGGGAATAGTATGAGCTATAGTTTCTATGGCTTATCCCTTTCAACTAGGCTTACAAGACGCAGCATCACCCGTTATAGAAGAACTTCTACAATTTCATGACCACGCATTGATGATCGTCTTCTTAATCAGCTCCTTAGTTCTTTATATTATTACACTAATACTAACAACCAAATTAACTCACACTAGTACAATAGACGCTCAAGAAGTGGAGACTATTTGAACTGTCCTCCCAGCCCTTATTCTAATCATAATCGCCCTGCCTTCTCTACGAATTCTCTATATAATAGACGAAATTAACAACCCTTCCCTTACCGTAAAAACAATAGGACATCAATGATACTGAAGCTATGAATATACCGACTACGAAGACCTAAACTTTGACTCATACATAATTCCAACCTCAGATCTTAAACCAGGCGAATTACGATTGTTAGAAGTAGACAATCGAATGGTTCTACCCATACAGATGACAATTCGAATATTAGTCTCCTCAGAAGATGTATTACACTCATGAGCTGTCCCTTCCCTAGGCCTAAAAACAGACGCAATCCCTGGCCGCCTAAACCAAACAACCTTAATATCAACACGACCTGGTCTGTTCTATGGACAATGTTCAGAAATTTGCGGCTCTAATCACAGCTTTATACCAATCGTTCTCGAACTAGTACCTTTAGAGAACTTTGAAAAATGATCTGCATCCATATTATAATTTCACTAAGAAGCTAAACTAGCGTGTTGTAATTCAACTACAAGAACCCTAATGAACAACATCCGAAAAACACACCCACTAATAAAAATCCTCAATGACGCATTCATTGATCTGCCTACTCCATCCAATATCTCTTCTTGATGAAATTTTGGTTCCTTGCTAGGCCTCTGCCTAATTATACAAATCCTAACAGGATTATTTCTAGCAATACATTACACACCAGACACCTCAACCGCTTTCTCATCAGTCGCACACATCTGCCGAGACGTCAACTATGGCTGATTCATCCGCTATTTACATGCAAACGGAGCCTCCATATTCTTCATCTGTCTATACGCCCACATTGGACGTGGCCTATACTATGGCTCTTATATATTCCAAGAAACATGAAACATTGGCGTACTCCTACTATTAACAGTCATAGCCACTGCATTCGTAGGCTACGTCCTGCCCTGAGGACATCTACATAAACTATTCCTTGAAAAA-GCTTATTGTACAATTACCACAACATCACAGTACTATGTCAGTATTAAAAGTAATTTGTTTTAAAAACATTTTACTGTACACATTACATACACATACACGTATGCATGCTAATA-TTT-AGTCTCTCCTTGTAAATATCCATATATACATGCTATGTATTATTGTGCATTCATTTATTTTCCATACGATAAGTTAAAGCTCGTATTAATTATCATTAATTTTACATATTACATAATATGTATGATCTTACATATTATATATCCCCTATCAATTTTATATCCATTATATCCTATGGTCGCTCCATTAGATCACGAGCTTAATCACCATGCCGCGTGAAACCAACAACCCGCTCGGCAGGGATCCCTCTTCTCGCACCGGGCCCATATCTCGTGGGGGTAGCTAAATAATGATCTTTATAAGACATCTGGTTCTTACTTCAGGACCATTTTAACTTAAAATCGCCCACTCGTTCCCCTTAAATAAGACATCTCGATGGATTCGTGACTAATCAGCCCATGCCCAACATAACTGAGGTTTCATACATTTGGTATTTTTTAATTTTTGGGGGGGAGCTTGCACCGACTCAGCTATGGCCTTAGAAAGGCCCCGTCACAGTCAAATAAATTGTAGCTGGACCTGTGTGTATTTTT-GATTGGACTAGCACAACCAACAGGTGTTATTTAATTAATGGT
	'KF570370.1_Ttr_WNAC11'           AAATCATTAAAGACTAAAAGGAGCGGGCATCAAGCACACTATACTAGTAGCTCATAACGCCTTGCTTAGCCACACCCCCACGGGATACAGCAGTGACAAGAATTAGGCTATGAACGAAAGTTTGACCTAGCCATGCTAATTAGGGTTGGTAAATTTCGTGCCAGCCACCGCGGTCATACGATTGACCCAAACTAATAGACACCCGGCGTAAAGAGTGTCAAAGAACAATATAAAAATAAAGTCAAACCTTAATTAAGCTGTAAAAAGCCATAATTAAAATTAAGTTAAACTACGAAAGTAACTTTACCATAAACTGAATACACGACAACTAAGACCCAAACTGGGATTAGATACCCCACTATGCTTAGTCGTAAACTTAAATAATCCTAAAACAAGATTATTCGCCAGAGTACTATCGGCAACAGCCCAAAACTCAAAGGACTTGGCGGTGCTTCATATCCTTCTAGAGGAGCCTGTTCTGTAAACGATAAACCACGATTAACCTCACCAATCCTTGCTACTTCAGTCTATATACCGCCATCTTCAGCAAACCCTAAAAAAGGAACGAAAGTAAGCACAACTACTGCACGTAAAAACGTTAGGTCAAGGTGTAACCTATGGATTGGGAAGAAATGGGCTACATTTTCTATAATAAGAACACCCCTTAAACTCACACGAAAGTTTTTATGAAACCTAAAAACTAAAGGAGGATTTAGCAGTAAATTAAGAATAGAATGCTTAATTGAATAAGGCCATGAAGCACGCACACACCGCCCGTCACCCTCCTCAAGTGCCATAGCAAAGCCCCAGATTGCTAACCCATGCTAAGCAAGCGTACAAGAGGAGACAAGTCGTAACAAGGTAAGCATACCGGAAGGTGTGCTTGGATAAACAAGATGTAGCTTAAACAAAGCATCTAGTTTACACCTAGAAGATTCCACAACTCGTGCACATCTTGAACTATATCTAGCCCATACTCCTCCTCATCACTACTACTATAAGTCAGTCAAATAAAACATTTACCATACATCTAAAGTATAGGAGATAGAAAAACATCACCTCTAGCATAGCTAGTATTAGAGGCACTGCCTGCCCAGTGACAATCGTTAAACGGCCGCGGTATCTTGACCGTGCAAAGGTAGCATAATCACTTGTTCTCTAAATAAGGACTTGTATGAATGGCCACACGAGGGTTTTACTGTCTCTTACTCTTAATCAGTGAAATTGACCTCCCCGTGAAGAGGCGGGGATAATGCAATAAGACGAGAAGACCCTATGGAGCTTTAATTAATCAACTCAAAAAGCATAAAATAATACCACCAAGGGATAACAAAGCTTTAAATGAGCTGACAATTTCGGTTGGGGTGACCTCGGAGTATAAAAAACCCTCCGAGTGATTAAAACTTAGGCCTACCAGCCAAAGTATAGTATCACTTATTGATCCAAAATTTTGATCAACGGAACAAGTTACCCTAGGGATAACAGCGCAATCCTATTCTAGAGTCCATATCGACAATAGGGTTTACGACCTCGATGTTGGATCAGGACATCCTAATGGTGCAGCAGCTATTAAGGGTTCGTTTGTTCAACGATTAAAGTCCTACGTGATCTGGTAGAATACGCTGCTGGTCCTTTCGCCCTATTCTTCCTAGCAGAATATGCCAACATTATCATAATAAATATATTCACAACTATCTTATTTCTAGGAGCATTCCACGACCCCTATATACCAGAATTATGTACAACAAACCTAATTGTCAAGTCACTACTACTAACAATATCCTTCCTATGAATCCGAGCATCCTACCCCCGATTCCGATATGACCAACTAATACATCTCCTTTGAAAAAATTTCCTCCCACTAACACTAGCTCTCTGCATATGACATATCTCATTACCCATCATAACAGCAGGTATCCCACCCCAAACATAAAACAAGAAATATGTCTGACAAAAGAGTTACTTTGATAGAGTAAATAATAGAGGTTTAAATCCTCTTATTTCTAGAACAATAGGAGTCGAACCTACCCTTAAGAATTCAAAATTCTTTGTGCTACCACACTACACCATAATCTACAGTAAGGTCAGCTAAATAAGCTACCGGGCCCATACCCCGGAAATGTTGGTTTATATCCTTCCCATACTAATTAACCCATTCGTCTCTATCACCCTACTAACAACCCTCATCCTAAGCACAATAATTGTCACTATTAGCTCCCATTGATTGTTCGCCTGAATCGGACTAGAAATAAACATAATAGCTATCATCCCCATCATAATAACAAAGCCTAACCCCCGAGCCACAGAAGCCTCAGCCAAATACTTTCTAACACAAGCCACAGCCTCCTCATTACTTATACTAGCAATTATTATCAACCTAATACATTCCAGCCAATGAACCATCATAAAATTATTCGACCCAACAGCATCCATTCTAATAACAATAGCCCTGGCCATTAAACTAGGATTATCCCCTTTCCACTTCTGAGTACCAGAAGTTACACAAGGCATGTTCATTAACCGATGACTATTCTCTACCAATCACAAAGACATTGGTACCCTGTACTTACTATTTGGCGCCTGGGCAGGAATAGTAGGTACCGGTCTAAGTTTGTTGATTCGTGCTGAATTAGGTCAACCTGGCACACTTATCGGAGACGACCAGCTTTATAATGTTCTAGTGACAGCTCATGCCTTCGTAATAATTTTCTTTATAGTTATACCTATCATAATTGGAGGTTTTGGGAACTGATTAGTCCCCTTAATAATCGGAGCTCCTGACATAGCATTCCCCCGTCTAAACAACATAAGCTTCTGACTACTCCCCCCTTCCTTTCTACTACTAATAGCATCTTCAATAATTGAGGCCGGCGCAGGTACAGGCTGAACTGTTTACCCTCCTCTAGCCGGAAATCTGGCACATGCAGGAGCCTCAGTAGACCTTACCATTTTCTCTCTACATTTAGCCGGTGTATCTTCAATCCTTGGAGCTATTAACTTCATCACAACTATTATTAATATAAAACCACCCGCTATAACTCAATACCAAACACCCCTCTTCGTCTGATCAGTCTTAGTCACAGCAGTCTTACTTTTACTATCATTACCTGTTCTAGCAGCCGGAATTACTATACTACTAACCGATCGAAACCTAAACACAACCTTTTTCGACCCGGCAGGAGGAGGTGACCCAATCTTATACCAACACTTATTCTGATTTTTTGGCCATCCTGAAGTATATATTTTAATTCTACCTGGCTTTGGAATAATTTCACACATCGTTACTTATTATTCAGGGAAAAAAGAACCTTTTGGGTATATGGGAATAGTATGAGCTATGGTTTCTATGGCTTATCCCTTTCAACTAGGCTTACAAGACGCAGCATCACCCGTTATAGAAGAACTTCTACAATTTCACGACCATGCATTGATGATCGTCTTTTTAATTAGCTCCTTAGTTCTTTATATCATTACACTAATGCTAACAACCAAATTAACTCACACTAGTACAATAGACGCTCAAGAAGTAGAAACTATTTGAACTGTCCTCCCGGCCGTTATTCTAATCATAATCGCCCTGCCTTCTCTACGAATTCTCTACATAATAGACGAAATTAATAATCCCTCTCTTACCGTAAAAACAATAGGACATCAATGATACTGAAGCTATGAATATACCGACTACGAAGACCTAAACTTTGACTCATACATAATTCCAACCTCAGATCTAAAACCAGGCGAACTACGATTATTAGAAGTAGATAATCGAATGGTTCTACCTATACAAATGACAATTCGAATATTAGTCTCCTCAGAAGATGTATTACACTCATGAGCTGTCCCTTCCCTAGGCCTAAAAACAGACGCAATTCCTGGTCGCCTAAACCAAACAACCCTAATATCAACACGACCTGGTCTGTTCTACGGACAATGTTCAGAAATTTGCGGCTCTAATCACAGCTTTATACCAATCGTTCTCGAACTAGTACCTTTAGAGAATTTTGAAAAATGATCTGCATCCATATTATAATTTCACTAAGAAGCTAAACCAGCGTGTTGTAATTCAACTACAAGAACCCTAATGACCAACATCCGAAAAACACACCCACTAATAAAAATCCTCAATGATGCGTTCATTGATCTACCCACTCCATCTAATATCTCCTCTTGATGAAATTTTGGTTCCTTACTAGGCCTCTGCCTAATTATACAAATCCTAACAGGATTATTCCTAGCAATACATTACACGCCAGACACCTCAACTGCTTTCTCATCAGTCGCACACATCTGCCGAGACGTCAACTATGGCTGATTCATCCGCTATCTACACGCAAACGGAGCCTCTATATTCTTCATCTGTCTATATGCCCACATTGGACGTGGCCTATACTATGGTTCTTATATATTCCAAGAAACATGAAACATTGGTGTACTCTTACTATTAACAGTCATAGCTACTGCATTCGTAGGCTACGTTCTGCCCTGAGGACATCTACATAAACTATTCCTTGAAAAA-GCTTATTGTACAGTTACCACAACATCACAGTACTACGTCAGTATTAAAAGTAATTTATTTTAAAAACATTTTACTGTACACATTACATATACATACACATGTACATGTTAATAATTTTAGTCTCTCCTTGTAAATATTCATACATACATGCTATGTATTATTGTGCATTCATTTATTTTCCATACGATAAGTTAAAGCTCGTATTAATTATCATTAATTTTACATATTACATAATATGTATGCTCTTACATATTATATCTCCCCTATCAATCCTACCTCCATTGTATCCTATGGTCGCTCCATTAGATCACGAGCTTAATCATCATGCCGCGTGAAACCAGCAACCCGCTCGGCAGGGATCCCTCTTCTCGCACCGGGCCCATACTCCGTGGGGGTAGCTAA-TAATGATCTTTATAAGACATCTGGTTCTTACTTCAGGACCATTTCAACTTAAAATCGCCCACTCGTTCCCCTTAAATAAGACATCTCGATGGGTTCATGACTAATCAGCCCATGCCCAACATAACTGAGGTTTCATACATTTGGTATTTTTTAATTTTTGGGGGGGAGCTTGCACCGACTCAGCTATGGCCTTAGAAAGGCCCCGTCACAGTCAAATAAATTGTAGCTGGACCTGTGTGTATTTTT-GATTGGACTAGCACAACCAACAGGTGTTATTTAATTAATGGT
	'KF570371.1_Ttr_WNAC13'           AAATCATTAAAGACTAAAAGGAGCGGGCATCAAGCACACTATACTAGTAGCTCATAACGCCTTGCTTAGCCACACCCCCACGGGATACAGCAGTGACAAGAATTAGGCTATGAACGAAAGTTTGACCTAGTCATGCTAATTAGGGTTGGTAAATTTCGTGCCAGCCACCGCGGTCATACGATTGACCCAAACTAATAGACACCCGGCGTAAAGAGTGTCAAAGAACAATATAAAAATAAAGTCAAACCTTAATTAAGCTGTAAAAAGCCATAATTAAAATTAAGTTAAACTACGAAAGTAACTTTACCATAAACTGAATACACGACAACTAAGACCCAAACTGGGATTAGATACCCCACTATGCTTAGTCGTAAACTTAAATAATCCTAAAACAAGATTATTCGCCAGAGTACTATCGGCAACAGCCCAAAACTCAAAGGACTTGGCGGTGCTTCATATCCTTCTAGAGGAGCCTGTTCTGTAAACGATAAACCACGATTAACCTCACCAATCCTTGCTACTTCAGTCTATATACCGCCATCTTCAGCAAACCCTAAAAAAGGAACGAAAGTAAGCACAACTACTGCACGTAAAAACGTTAGGTCAAGGTGTAACCTATGGATTGGGAAGAAATGGGCTACATTTTCTATAATAAGAACACCCCTTAAACTCACACGAAAGTTTTTATGAAACCTAAAAACTAAAGGAGGATTTAGCAGTAAATTAAGAATAGAATGCTTAATTGAATAAGGCCATGAAGCACGCACACACCGCCCGTCACCCTCCTCAAGTGCCATAGCAAAGCCCCAGATTGCTAACCCATGCTAAGCAAGCGTACAAGAGGAGACAAGTCGTAACAAGGTAAGCATACCGGAAGGTGTGCTTGGATAAACAAGATGTAGCTTAAACAAAGCATCTAGTTTACACCTAGAAGATTCCACAACTCGTGCACATCTTGAACTATATCTAGCCCATACTCCTCCTCATCACTACTACTATAAGTCAGTCAAATAAAACATTTACCATACATCTAAAGTATAGGAGATAGAAAAACATCACCTCTAGCATAGCTAGTATTAGAGGCACTGCCTGCCCAGTGACAATCGTTAAACGGCCGCGGTATCTTGACCGTGCAAAGGTAGCATAATCACTTGTTCTCTAAATAAGGACTTGTATGAATGGCCACACGAGGGTTTTACTGTCTCTTACTCTTAATCAGTGAAATTGACCTCCCCGTGAAGAGGCGGGGATAATGCAATAAGACGAGAAGACCCTATGGAGCTTTAATTAATCAACTCAAAAAGCATAAAATAATACCACCAAGGGATAACAAAGCTTTAAATGAGCTGACAATTTCGGTTGGGGTGACCTCGGAGTATAAAAAACCCTCCGAGTGATTAAAACTTAGGCCTACCAGCCAAAGTATAGTATCACTTATTGATCCAAAATTTTGATCAACGGAACAAGTTACCCTAGGGATAACAGCGCAATCCTATTCTAGAGTCCATATCGACAATAGGGTTTACGACCTCGATGTTGGATCAGGACATCCTAATGGTGCAGCAGCTATTAAGGGTTCGTTTGTTCAACGATTAAAGTCCTACGTGATCTGGTAGAATACGCTGCTGGTCCTTTCGCCCTATTCTTCCTAGCAGAATATGCCAACATTATCATAATAAATATATTCACAACTATCTTATTTCTAGGAGCATTCCACGACCCCTATATACCAGAATTATGTACAACAAACCTAATTGTCAAGTCACTACTACTAACAATATCCTTCCTATGAATCCGAGCATCCTACCCCCGATTCCGATATGACCAACTAATACATCTCCTTTGAAAAAATTTCCTCCCACTAACACTAGCTCTCTGCATATGACATATCTCACTACCCATCATAACAGCAGGTATCCCACCCCAAACATAAAACAAGAAATATGTCTGACAAAAGAGTTACTTTGATAGAGTAAATAATAGAGGTTTAAATCCTCTTATTTCTAGAACAATAGGAGTCGAACCTACCCTTAAGAATTCAAAATTCTTTGTGCTACCACACTACACCATAATCTACAGTAAGGTCAGCTAAATAAGCTACCGGGCCCATACCCCGGAAATGTTGGTTTATATCCTTCCCATACTAATTAACCCATTCGTCTCTATCACCCTACTAACAACCCTCATCCTAAGCACAACAATTGTCACTATTAGCTCCCATTGATTGTTCGCCTGAATCGGACTAGAAATAAACATAATAGCTATCATCCCCATCATAATAACAAAGCCTAACCCCCGAGCCACAGAAGCCTCAGCCAAATACTTTCTAACACAAGCCACAGCCTCCTCATTACTTATACTAGCAATTATTATCAACCTAATACATTCCAGCCAATGAACCATCATAAAATTATTCGACCCAACAGCATCCATTCTAATAACAATAGCCCTGGCCATTAAACTAGGATTATCCCCTTTCCACTTCTGAGTACCAGAAGTTACACAAGGCATGTTCATTAACCGATGACTATTCTCTACCAATCACAAAGACATTGGTACCCTGTACTTACTATTTGGCGCCTGGGCAGGAATAGTAGGTACCGGTCTAAGTTTGTTGATTCGTGCTGAATTAGGTCAACCTGGCACACTTATCGGAGACGACCAGCTTTATAATGTTCTAGTGACAGCTCATGCCTTCGTAATAATTTTCTTTATAGTTATACCTATCATAATTGGAGGTTTTGGGAACTGATTAGTCCCCTTAATAATCGGAGCTCCTGACATAGCATTCCCCCGTCTAAACAACATAAGCTTCTGACTACTCCCCCCTTCCTTTCTACTACTAATAGCATCTTCAATAATTGAGGCCGGCGCAGGTACAGGCTGAACTGTTTACCCTCCTCTAGCCGGAAATCTGGCACATGCAGGAGCCTCAGTAGACCTTACCATTTTCTCTCTACATTTAGCCGGTGTATCTTCAATCCTTGGAGCTATTAACTTCATCACAACTATTATTAATATAAAACCACCCGCTATAACTCAATACCAAACACCCCTCTTCGTCTGATCAGTCTTAGTCACAGCAGTCTTACTTTTACTATCATTACCTGTTCTAGCAGCCGGAATTACTATACTACTAACCGATCGAAACCTAAACACAACCTTTTTCGACCCGGCAGGAGGAGGTGACCCAATCTTATATCAACACTTATTCTGATTTTTTGGCCATCCTGAAGTATATATTTTAATTCTACCTGGCTTTGGAATAATTTCACACATCGTTACTTATTATTCAGGGAAAAAAGAACCTTTTGGGTATATGGGAATAGTATGAGCTATGGTTTCTATGGCTTATCCCTTTCAACTAGGCTTACAAGACGCAGCATCACCCGTTATAGAAGAACTTCTACAATTTCACGACCATGCATTGATGATCGTCTTTTTAATTAGCTCCTTAGTTCTTTATATCATTACACTAATGCTAACAACCAAATTAACTCACACTAGTACAATAGACGCTCAAGAAGTAGAAACTATTTGAACTGTCCTCCCGGCCGTTATTCTAATCATAATCGCCCTGCCTTCTCTACGAATTCTCTACATAATAGACGAAATTAATAATCCCTCTCTTACCGTAAAAACAATAGGACATCAATGATACTGAAGCTATGAATATACCGACTACAAAGACCTAAACTTTGACTCATACATAATTCCAACCTCAGATCTAAAACCAGGCGAACTACGATTATTAGAAGTAGATAATCGAATGGTTCTACCTATACAAATGACAATTCGAATATTAGTTTCCTCAGAAGATGTATTACACTCATGAGCTGTCCCTTCCCTAGGCCTAAAAACAGACGCAATTCCTGGTCGCCTAAACCAAACAACCCTAATATCAACACGACCTGGTCTGTTCTACGGACAATGTTCAGAAATTTGCGGCTCTAATCACAGCTTTATACCAATCGTTCTCGAACTAGTACCTTTAGAGAATTTTGAAAAATGATCTGCATCCATATTATAATTTCACTAAGAAGCTAAACCAGCGTGTTGTAATTCAACTACAAGAACCCTAATGACCAACATCCGAAAAACACACCCACTAATAAAAATCCTCAATGATGCGTTCATTGATCTACCCACTCCATCTAATATCTCCTCTTGATGAAATTTTGGTTCCTTACTAGGCCTCTGCCTAATTATACAAATCCTAACAGGATTATTCCTAGCAATACATTACACGCCAGACACCTCAACTGCTTTCTCATCAGTCGCACACATCTGCCGAGACGTCAACTATGGCTGATTCATCCGCTATCTACACGCAAACGGAGCCTCTATATTCTTCATCTGTCTATATGCCCACATTGGACGTGGCCTATACTATGGTTCTTATATATTCCAAGAAACATGAAACATTGGTGTACTCTTACTATTAACAGTCATAGCTACTGCATTCGTAGGCTACGTTCTGCCCTGAGGACATCTACATAAACTATTCCTTGAAAAA-GCTTATTGTACAGTTACCACAACATCACAGTACTACGTCAGTATTAAAAGTAATTTATTTTAAAAACATTTTACTGTACACATTACATATACATACACATGTACATGTTAATAATTTTAGTCTCTCCTTGTAAATATTCATACATACATGCTATGTATTATTGTGCATTCATTTATTTTCCATACGATAAGTTAAAGCTCGTATTAATTATCATTAATTTTACATATTACATAATATGTATGCTCTTACATATTATATCTCCCCTATCAATCCCATCTCCATTGTATCCTATGGTCGCTCCATTAGATCACGAGCTTAATCACCATGCCGCGTGAAACCAGCAACCCGCTCGGCAGGGATCCCTCTTCTCGCACCGGGCCCATACTCCGTGGGGGTAGCTAA-TAATGATCTTTATAAGACATCTGGTTCTTACTTCAGGACCATTTCAACTTAAAATCGCCCACTCGTTCCCCTTAAATAAGACATCTCGATGGGTTCATGACTAATCAGCCCATGCCCAACATAACTGAGGTTTCATACATTTGGTATTTTTTAATTTTTGGGGGGGAGCTTGCACCGACTCAGCTATGGCCTTAGAAAGGCCCCGTCACAGTCAAATAAATTGTAGCTGGACCTGTGTGTATTTTT-GATTGGACTAGCACAACCAACAGGTGTTATTTAATTAATGGT
	'KF570372.1_Ttr_WNAC14'           AAATCATTAAAGACTAAAAGGAGCGGGCATCAAGCACACTATACTAGTAGCTCATAACGCCTTGCTTAGCCACACCCCCACGGGATACAGCAGTGACAAGAATTAGGCTATGAACGAAAGTTTGACCTAGCCATGCTAATTAGGGTTGGTAAATTTCGTGCCAGCCACCGCGGTCATACGATTGACCCAAACTAATAGACACCCGGCGTAAAGAGTGTCAAAGAACAATATAAAAATAAAGTCAAACCTTAATTAAGCTGTAAAAAGCCATAATTAAAATTAAGTTAAACTACGAAAGTAACTTTACCATAAACTGAATACACGACAACTAAGACCCAAACTGGGATTAGATACCCCACTATGCTTAGTCGTAAACTTAAATAATCCTAAAACAAGATTATTCGCCAGAGTACTATCGGCAACAGCCCAAAACTCAAAGGACTTGGCGGTGCTTCATATCCTTCTAGAGGAGCCTGTTCTGTAAACGATAAACCACGATTAACCTCACCAATCCTTGCTACTTCAGTCTATATACCGCCATCTTCAGCAAACCCTAAAAAAGGAACGAAAGTAAGCACAACTACTGCACGTAAAAACGTTAGGTCAAGGTGTAACCTATGGATTGGGAAGAAATGGGCTACATTTTCTATAATAAGAACACCCCTTAAACTCACACGAAAGTTTTTATGAAACCTAAAAACTAAAGGAGGATTTAGCAGTAAATTAAGAATAGAATGCTTAATTGAATAAGGCCATGAAGCACGCACACACCGCCCGTCACCCTCCTCAAGTGCCATAGCAAAGCCCCAGATTGCTAACCCATGCTAAGCAAGCGTACAAGAGGAGACAAGTCGTAACAAGGTAAGCATACCGGAAGGTGTGCTTGGATAAACAAGATGTAGCTTAAACAAAGCATCTAGTTTACACCTAGAAGATTCCACAACTCGTGCACATCTTGAACTATATCTAGCCCATACTCCTCCTCATCACTACTACTATAAGTCAGTCAAATAAAACATTTACCATACATCTAAAGTATAGGAGATAGAAAAACATCACCTCTAGCATAGCTAGTATTAGAGGCACTGCCTGCCCAGTGACAATCGTTAAACGGCCGCGGTATCTTGACCGTGCAAAGGTAGCATAATCACTTGTTCTCTAAATAAGGACTTGTATGAATGGCCACACGAGGGTTTTACTGTCTCTTACTCTTAATCAGTGAAATTGACCTCCCCGTGAAGAGGCGGGGATAATGCAATAAGACGAGAAGACCCTATGGAGCTTTAATTAATCAACTCAAAAAGCATAAAATAATACCACCAAGGGATAACAAAGCTTTAAATGAGCTGACAATTTCGGTTGGGGTGACCTCGGAGTATAAAAAACCCTCCGAGTGATTAAAACTTAGGCCTACCAGCCAAAGTATAGTATCACTTATTGATCCAAAATTTTGATCAACGGAACAAGTTACCCTAGGGATAACAGCGCAATCCTATTCTAGAGTCCATATCGACAATAGGGTTTACGACCTCGATGTTGGATCAGGACATCCTAATGGTGCAGCAGCTATTAAGGGTTCGTTTGTTCAACGATTAAAGTCCTACGTGATCTGGTAGAATACGCTGCTGGTCCTTTCGCCCTATTCTTCCTAGCAGAATATGCCAACATTATCATAATAAATATATTCACAACTATCTTATTTCTAGGAGCATTCCACGACCCCTATATACCAGAATTATGTACAACAAACCTAATTGTCAAGTCACTACTACTAACAATATCCTTCCTATGAATCCGAGCATCCTACCCCCGATTCCGATATGACCAACTAATACATCTCCTTTGAAAAAATTTCCTCCCACTAACACTAGCTCTCTGCATATGACATATCTCATTACCCATCATAACAGCAGGTATCCCACCCCAAACATAAAACAAGAAATATGTCTGACAAAAGAGTTACTTTGATAGAGTAAATAATAGAGGTTTAAATCCTCTTATTTCTAGAACAATAGGAGTCGAACCTACCCTTAAGAATTCAAAATTCTTTGTGCTACCACACTACACCATAATCTACAGTAAGGTCAGCTAAATAAGCTACCGGGCCCATACCCCGGAAATGTTGGTTTATATCCTTCCCATACTAATTAACCCATTCGTCTCTATCACCCTACTAACAACCCTCATCCTAAGCACAACAATTGTCACTATTAGCTCCCATTGATTGTTCGCCTGAATCGGACTAGAAATAAACATAATAGCTATCATCCCCATCATAATAACAAAGCCTAACCCCCGAGCCACAGAAGCCTCAGCCAAATACTTTCTAACACAAGCCACAGCCTCCTCATTACTTATACTAGCAATTATTATCAACCTAATACATTCCAGCCAATGAACCATCATAAAATTATTCGACCCAACAGCATCCATTCTAATAACAATAGCCCTGGCCATTAAACTAGGATTATCCCCTTTCCACTTCTGAGTACCAGAAGTTACACAAGGCATGTTCATTAACCGATGACTATTCTCTACCAATCACAAAGACATTGGTACCCTGTACTTACTATTTGGCGCCTGGGCAGGAATAGTAGGTACCGGTCTAAGTTTGTTGATTCGTGCTGAATTAGGTCAACCTGGCACACTTATCGGAGACGACCAGCTTTATAATGTTCTAGTGACAGCTCATGCCTTCGTAATAATTTTCTTTATAGTTATACCTATCATAATTGGAGGTTTTGGGAACTGATTAGTCCCCTTAATAATCGGAGCTCCTGACATAGCATTCCCCCGTCTAAACAACATAAGCTTCTGACTACTCCCCCCTTCCTTTCTACTACTAATAGCATCTTCAATAATTGAGGCCGGCGCAGGTACAGGCTGAACTGTTTACCCTCCTCTAGCCGGAAATCTGGCACATGCAGGAGCCTCAGTAGACCTTACCATTTTCTCTCTACATTTAGCCGGTGTATCTTCAATCCTTGGAGCTATTAACTTCATCACAACTATTATTAATATAAAACCACCCGCTATAACTCAATACCAAACACCCCTCTTCGTCTGATCAGTCTTAGTCACAGCAGTCTTACTTTTACTATCATTACCTGTTCTAGCAGCCGGAATTACTATACTACTAACCGATCGAAACCTAAACACAACCTTTTTCGACCCGGCAGGAGGAGGTGACCCAATCTTATATCAACACTTATTCTGATTTTTTGGCCATCCTGAAGTATATATTTTAATTCTACCTGGCTTTGGAATAATTTCACACATCGTTACTTATTATTCAGGGAAAAAAGAACCTTTTGGGTATATGGGAATAGTATGAGCTATGGTTTCTATGGCTTATCCCTTTCAACTAGGCTTACAAGACGCAGCATCACCCGTTATAGAAGAACTTCTACAATTTCACGACCATGCATTGATGATCGTCTTTTTAATTAGCTCCTTAGTTCTTTATATCATTACACTAATGCTAACAACCAAATTAACTCACACTAGTACAATAGACGCTCAAGAAGTAGAAACTATTTGAACTGTCCTCCCGGCCGTTATTCTAATCATAATCGCCCTGCCTTCTCTACGAATTCTCTACATAATAGACGAAATTAATAATCCCTCTCTTACCGTAAAAACAATAGGACATCAATGATACTGAAGCTATGAATATACCGACTACGAAGACCTAAACTTTGACTCATACATAATTCCAACCTCAGATCTAAAACCAGGCGAACTACGATTATTAGAAGTAGATAATCGAATGGTTCTACCTATACAAATGACAATTCGAATATTAGTCTCCTCAGAAGATGTATTACACTCATGAGCTGTCCCTTCCCTAGGCCTAAAAACAGACGCAATTCCTGGTCGCCTAAACCAAACAACCCTAATATCAACACGACCTGGTCTGTTCTACGGACAATGTTCAGAAATTTGCGGCTCTAATCACAGCTTTATACCAATCGTTCTCGAACTAGTACCTTTAGAGAATTTTGAAAAATGATCTGCATCCATATTATAATTTCACTAAGAAGCTAAACCAGCGTGTTGTAATTCAACTACAAGAACCCTAATGACCAACATCCGAAAAACACACCCACTAATAAAAATCCTCAATGATGCGTTCATTGATCTACCCACTCCATCTAATATCTCCTCTTGATGAAATTTTGGTTCCTTACTAGGCCTCTGCCTAATTATACAAATCCTAACAGGATTATTCCTAGCAATACATTACACGCCAGACACCTCAACTGCTTTCTCATCAGTCGCACACATCTGCCGAGACGTCAACTATGGCTGATTCATCCGCTATCTACACGCAAACGGAGCCTCTATATTCTTCATCTGTCTATATGCCCACATTGGACGTGGCCTATACTATGGTTCTTATATATTCCAAGAAACATGAAACATTGGTGTACTCTTACTATTAACAGTCATAGCTACTGCATTCGTAGGCTACGTTCTGCCCTGAGGACATCTACATAAACTATTCCTTGAAAAA-GCTTATTGTACAGTTACCACAACATCACAGTACTACGTCAGTATTAAAAGTAATTTATTTTAAAAACATTTTACTGTACACATTACATATACATACACATGTGCATGCTAATA-TTT-AGTCTCTCCTTGTAAATATTCATATATACATGCTATGTATTATTGTGCATTCATTTATTTTCCATACGATAAGTTAAAGCTCGTATTAATTATCATTAATTTTACATATTACATAATATGTATGCTCTTACATATTATATCTCCCCTATCAATCCTACCTCCATTGTATCCTATGGTCGCTCCATTAGATCACGAGCTTAATCACCATGCCGCGTGAAACCAGCAACCCGCTCGGCAGGGATCCCTCTTCTCGCACCGGGCCCATACTCCGTGGGGGTAGCTAA-TAATGATCTTTATAAGACATCTGGTTCTTACTTCAGGACCATTTCAACTTAAAATCGCCCACTCGTTCCCCTTAAATAAGACATCTCGATGGGTTCATGACTAATCAGCCCATGCCCAACATAACTGAGGTTTCATACATTTGGTATTTTTTAATTTTTGGGGGGGAGCTTGCACCGACTCAGCTATGGCCTTAGAAAGGCCCCGTCACAGTCAAATAAATTGTAGCTGGACCTGTGTGTATTTTT-GATTGGACTAGCACAACCAACAGGTGTTATTTAATTAATGGT
	'KF570373.1_Ttr_WNAC16'           AAATCATTAAAGACTAAAAGGAGCGGGCATCAAGCACACTATACTAGTAGCTCATAACGCCTTGCTTAGCCACACCCCCACGGGATACAGCAGTGACAAGAATTAGGCTATGAACGAAAGTTTGACCTAGCCATGCTAATTAGGGTTGGTAAATTTCGTGCCAGCCACCGCGGTCATACGATTGACCCAAACTAATAGACACCCGGCGTAAAGAGTGTCAAAGAACAATATAAAAATAAAGTCAAACCTTAATTAAGCTGTAAAAAGCCATAATTAAAATTAAGTTAAACTACGAAAGTAACTTTACCATAAACTGAATACACGACAACTAAGACCCAAACTGGGATTAGATACCCCACTATGCTTAGTCGTAAACTTAAATAATCCTAAAACAAGATTATTCGCCAGAGTACTATCGGCAACAGCCCAAAACTCAAAGGACTTGGCGGTGCTTCATATCCTTCTAGAGGAGCCTGTTCTGTAAACGATAAACCACGATTAACCTCACCAATCCTTGCTACTTCAGTCTATATACCGCCATCTTCAGCAAACCCTAAAAAAGGAACGAAAGTAAGCACAACTACTGCACGTAAAAACGTTAGGTCAAGGTGTAACCTATGGATTGGGAAGAAATGGGCTACATTTTCTATAATAAGAACACCCCTTAAACTCACACGAAAGTTTTTATGAAACCTAAAAACTAAAGGAGGATTTAGCAGTAAATTAAGAATAGAATGCTTAATTGAATAAGGCCATGAAGCACGCACACACCGCCCGTCACCCTCCTCAAGTGCCATAGCAAAGCCCCAGATTGCTAACCCATGCTAAGCAAGCGTACAAGAGGAGACAAGTCGTAACAAGGTAAGCATACCGGAAGGTGTGCTTGGATAAACAAGATGTAGCTTAAACAAAGCATCTAGTTTACACCTAGAAGATTCCACAACTCGTGCACATCTTGAACTATATCTAGCCCATACTCCTCCTCATCACTACTACTATAAGTCAGTCAAATAAAACATTTACCATACATCTAAAGTATAGGAGATAGAAAAACATCACCTCTAGCATAGCTAGTATTAGAGGCACTGCCTGCCCAGTGACAATCGTTAAACGGCCGCGGTATCTTGACCGTGCAAAGGTAGCATAATCACTTGTTCTCTAAATAAGGACTTGTATGAATGGCCACACGAGGGTTTTACTGTCTCTTACTCTTAATCAGTGAAATTGACCTCCCCGTGAAGAGGCGGGGATAATGCAATAAGACGAGAAGACCCTATGGAGCTTTAATTAATCAACTCAAAAAGCATAAAATAATACCACCAAGGGATAACAAAGCTTTAAATGAGCTGACAATTTCGGTTGGGGTGACCTCGGAGTATAAAAAACCCTCCGAGTGATTAAAACTTAGGCCTACCAGCCAAAGTATAGTATCACTTATTGATCCAAAATTTTGATCAACGGAACAAGTTACCCTAGGGATAACAGCGCAATCCTATTCTAGAGTCCATATCGACAATAGGGTTTACGACCTCGATGTTGGATCAGGACATCCTAATGGTGCAGCAGCTATTAAGGGTTCGTTTGTTCAACGATTAAAGTCCTACGTGATCTGGTAGAATACGCTGCTGGTCCTTTCGCCCTATTCTTCCTAGCAGAATATGCCAACATTATCATAATAAATATATTCACAACTATCTTATTTCTAGGAGCATTCCACGACCCCTATATACCAGAATTATGTACAACAAACCTAATTGTCAAGTCACTACTACTAACAATATCCTTCCTATGAATCCGAGCATCCTACCCCCGATTCCGATATGACCAACTAATACATCTCCTTTGAAAAAATTTCCTCCCACTAACACTAGCTCTCTGCATATGACATATCTCATTACCCATCATAACAGCAGGTATCCCACCCCAAACATAAAACAAGAAATATGTCTGACAAAAGAGTTACTTTGATAGAGTAAATAATAGAGGTTTAAATCCTCTTATTTCTAGAACAATAGGAGTCGAACCTACCCTTAAGAATTCAAAATTCTTTGTGCTACCACACTACACCATAATCTACAGTAAGGTCAGCTAAATAAGCTACCGGGCCCATACCCCGGAAATGTTGGTTTATATCCTTCCCATACTAATTAACCCATTCGTCTCTATCACCCTACTAACAACCCTCATCCTAAGCACAACAATTGTCACTATTAGCTCCCATTGATTGTTCGCCTGAATCGGACTAGAAATAAACATAATAGCTATCATCCCCATCATAATAATAAAGCCTAACCCCCGAGCCACAGAAGCCTCAGCCAAATACTTTCTAACACAAGCCACAGCCTCCTCATTACTTATACTAGCAATTATCATCAACCTAATACATTCCAGCCAATGAACCATCATAAAATTATTCGACCCAACAGCATCCATTCTAATAACAATAGCCCTGGCCATTAAACTAGGATTATCCCCTTTCCACTTCTGAGTACCAGAAGTTACACAAGGCATGTTCATTAACCGATGACTATTCTCTACCAATCACAAAGACATTGGTACCCTGTACTTACTATTTGGCGCCTGGGCAGGAATAGTAGGTACCGGTCTAAGTTTGTTGATTCGTGCTGAATTAGGTCAACCTGGCACACTTATCGGAGACGACCAGCTTTATAATGTTCTAGTGACAGCTCATGCCTTCGTAATAATTTTCTTTATAGTTATACCTATCATAATTGGAGGTTTTGGGAACTGATTAGTCCCCTTAATAATCGGAGCTCCTGACATAGCATTCCCCCGTCTAAACAACATAAGCTTCTGACTACTCCCCCCTTCCTTTCTACTACTAATAGCATCTTCAATAATTGAGGCCGGCGCAGGTACAGGCTGAACTGTTTACCCTCCTCTAGCCGGAAATCTGGCACATGCAGGAGCCTCAGTAGACCTTACCATTTTCTCTCTACATTTAGCCGGTGTATCTTCAATCCTTGGAGCTATTAACTTCATCACAACTATTATTAATATAAAACCACCCGCTATAACTCAATACCAAACACCCCTCTTCGTCTGATCAGTCTTAGTCACAGCAGTCTTACTTTTACTATCATTACCTGTTCTAGCAGCCGGAATTACTATACTACTAACCGATCGAAACCTAAACACAACCTTTTTCGACCCGGCAGGAGGAGGTGACCCAATCTTATATCAACACTTATTCTGATTTTTTGGCCATCCTGAAGTATATATTTTAATTCTACCTGGCTTTGGAATAATTTCACACATCGTTACTTATTATTCAGGGAAAAAAGAACCTTTTGGGTATATGGGAATAGTATGAGCTATGGTTTCTATGGCTTATCCCTTTCAACTAGGCTTACAAGACGCAGCATCACCCGTTATAGAAGAACTTCTACAATTTCACGACCATGCATTGATGATCGTCTTTTTAATTAGCTCCTTAGTTCTTTATATCATTACACTAATGCTAACAACCAAATTAACTCACACTAGTACAATAGACGCTCAAGAAGTAGAAACTATTTGAACTGTCCTCCCGGCCGTTATTCTAATCATAATCGCCCTGCCTTCTCTACGAATTCTCTACATAATAGACGAAATTAATAATCCCTCTCTTACCGTAAAAACAATAGGACATCAATGATACTGAAGCTATGAATATACCGACTACGAAGACCTAAACTTTGACTCATACATAATTCCAACCTCAGATCTAAAACCAGGCGAACTACGATTATTAGAAGTAGATAATCGAATGGTTCTACCTATACAAATGACAATTCGAATATTAGTCTCCTCAGAAGATGTATTACACTCATGAGCTGTCCCTTCCCTAGGCCTAAAAACAGACGCAATTCCTGGTCGCCTAAACCAAACAACCCTAATATCAACACGACCTGGTCTGTTCTACGGACAATGTTCAGAAATTTGCGGCTCTAATCACAGCTTTATACCAATCGTTCTCGAACTAGTACCTTTAGAGAATTTTGAAAAATGATCTGCATCCATATTATAATTTCACTAAGAAGCTAAACCAGCGTGTTGTAATTCAACTACAAGAACCCTAATGACCAACATCCGAAAAACACACCCACTAATAAAAATCCTCAATGATGCGTTCATTGATCTACCCACTCCATCTAATATCTCCTCTTGATGAAATTTTGGTTCCTTACTAGGCCTCTGCCTAATTATACAAATCCTAACAGGATTATTCCTAGCAATACATTACACGCCAGACACCTCAACTGCTTTCTCATCAGTCGCACACATCTGCCGAGACGTCAACTATGGCTGATTCATCCGCTATCTACACGCAAACGGAGCCTCTATATTCTTCATCTGTCTATATGCCCACATTGGACGTGGCCTATACTATGGTTCTTATATATTCCAAGAAACATGAAACATTGGTGTACTCTTACTATTAACAGTCATAGCTACTGCATTCGTAGGCTACGTTCTGCCCTGAGGACATCTACATAAACTATTCCTTGAAAAA-GCTTATTGTACAGTTACCACAACATCACAGTACTACGTCAGTATTAAAAGTAATTTATTTTAAAAACATTTTACTGTACACATTACATATACATACACATGTACATGTTAATAATTTTAGTCTCTCCTTGTAAATATTCATACATACATGCTATGTATTATTGTGCATTCATTTATTTTCCATACGATAAGTTAAAGCTCGTATTAATTATCATTAATTTTACATATTACATAATATGTATGCTCTTACATATTATATCTCCCCTATCAATTCTATCTCCATTGTATCCTATGGTCGCTCCATTAGATCACGAGCTTAATCACCATGCCGCGTGAAACCAGCAACCCGCTCGGCAGGGATCCCTCTTCTCGCACCGGGCCCATACTCCGTGGGGGTAGCTAA-TAATGATCTTTATAAGACATCTGGTTCTTACTTCAGGACCATTTTAACTTAAAATCGCCCACTCGTTCCCCTTAAATAAGACATCTCGATGGGTTCATGACTAATCAGCCCATGCCCAACATAACTGAGGTTTCATACATTTGGTATTTTTTAATTTTTGGGGGGGAGCTTGCACCGACTCAGCTATGGCCTTAGAAAGGCCCCGTCACAGTCAAATAAATTGTAGCTGGACCTGTGTGTATTTTT-GATTGGACTAGCACAACCAACAGGTGTTATTTAATTAATGGT
	'KF570374.1_Ttr_WNAC19'           AAATCATTAAAGACTAAAAGGAGCGGGCATCAAGCACACTATACTAGTAGCTCATAACGCCTTGCTTAGCCACACCCCCACGGGATACAGCAGTGACAAGAATTAGGCTATGAACGAAAGTTTGACCTAGCCATGCTAATTAGGGTTGGTAAATTTCGTGCCAGCCACCGCGGTCATACGATTGACCCAAACTAATAGACACCCGGCGTAAAGAGTGTCAAAGAACAATATAAAAATAAAGTCAAACCTTAATTAAGCTGTAAAAAGCCATAATTAAAATTAAGTTAAACTACGAAAGTAACTTTACCATAAACTGAATACACGACAACTAAGACCCAAACTGGGATTAGATACCCCACTATGCTTAGTCGTAAACTTAAATAATCCTAAAACAAGATTATTCGCCAGAGTACTATCGGCAACAGCCCAAAACTCAAAGGACTTGGCGGTGCTTCATATCCTTCTAGAGGAGCCTGTTCTGTAAACGATAAACCACGATTAACCTCACCAATCCTTGCTACTTCAGTCTATATACCGCCATCTTCAGCAAACCCTAAAAAAGGAACGAAAGTAAGCACAACTACTGCACGTAAAAACGTTAGGTCAAGGTGTAACCTATGGATTGGGAAGAAATGGGCTACATTTTCTATAATAAGAACACCCCTTAAACTCACACGAAAGTTTTTATGAAACCTAAAAACTAAAGGAGGATTTAGCAGTAAATTAAGAATAGAATGCTTAATTGAATAAGGCCATGAAGCACGCACACACCGCCCGTCACCCTCCTCAAGTGCCATAGCAAAGCCCCAGATTGCTAACCCATGCTAAGCAAGCGTACAAGAGGAGACAAGTCGTAACAAGGTAAGCATACCGGAAGGTGTGCTTGGATAAACAAGATGTAGCTTAAACAAAGCATCTAGTTTACACCTAGAAGATTCCACAACTCGTGCACATCTTGAACTATATCTAGCCCATACTCCTCCTCATCACTACTACTATAAGTCAGTCAAATAAAACATTTACCATACATCTAAAGTATAGGAGATAGAAAAACATCACCTCTAGCATAGCTAGTATTAGAGGCACTGCCTGCCCAGTGACAATCGTTAAACGGCCGCGGTATCTTGACCGTGCAAAGGTAGCATAATCACTTGTTCTCTAAATAAGGACTTGTATGAATGGCCACACGAGGGTTTTACTGTCTCTTACTCTTAATCAGTGAAATTGACCTCCCCGTGAAGAGGCGGGGATAATGCAATAAGACGAGAAGACCCTATGGAGCTTTAATTAATCAACTCAAAAAGCATAAAATAATACCACCAAGGGATAACAAAGCTTTAAATGAGCTGACAATTTCGGTTGGGGTGACCTCGGAGTATAAAAAACCCTCCGAGTGATTAAAACTTAGGCCTACCAGCCAAAGTATAGTATCACTTATTGATCCAAAATTTTGATCAACGGAACAAGTTACCCTAGGGATAACAGCGCAATCCTATTCTAGAGTCCATATCGACAATAGGGTTTACGACCTCGATGTTGGATCAGGACATCCTAATGGTGCAGCAGCTATTAAGGGTTCGTTTGTTCAACGATTAAAGTCCTACGTGATCTGGTAGAATACGCTGCTGGTCCTTTCGCCCTATTCTTCCTAGCAGAATATGCCAACATTATCATAATAAATATATTCACAACTATCTTATTTCTAGGAGCATTCCACGACCCCTATATACCAGAATTATGTACAACAAACCTAATTGTCAAGTCACTACTACTAACAATATCCTTCCTATGAATCCGAGCATCCTACCCCCGATTCCGATATGACCAACTAATACATCTCCTTTGAAAAAATTTCCTCCCACTAACACTAGCTCTCTGCATATGACATATCTCATTACCCATCATAACAGCAGGTATCCCACCCCAAACATAAAACAAGAAATATGTCTGACAAAAGAGTTACTTTGATAGAGTAAATAATAGAGGTTTAAATCCTCTTATTTCTAGAACAATAGGAGTCGAACCTACCCTTAAGAATTCAAAATTCTTTGTGCTACCACACTACACCATAATCTACAGTAAGGTCAGCTAAATAAGCTACCGGGCCCATACCCCGGAAATGTTGGTTTATATCCTTCCCATACTAATTAACCCATTCGTCTCTATCACCCTACTAACAACCCTCATCCTAAGCACAACAATTGTCACTATTAGCTCCCATTGATTGTTCGCCTGAATCGGACTAGAAATAAACATAATAGCTATCATCCCCATCATAATAACAAAGCCTAACCCCCGAGCCACAGAAGCCTCAGCCAAATACTTTCTAACACAAGCCACAGCCTCCTCATTACTTATACTAGCAATTATTATCAACCTAATACATTCCAGCCAATGAACCATCATAAAATTATTCGACCCAACAGCATCCATTCTAATAACAATAGCCCTGGCCATTAAACTAGGATTATCCCCTTTCCACTTCTGAGTACCAGAAGTTACACAAGGCATGTTCATTAACCGATGACTATTCTCTACCAATCACAAAGACATTGGTACCCTGTACTTACTATTTGGCGCCTGGGCAGGAATAGTAGGTACCGGTCTAAGTTTGTTGATTCGTGCTGAATTAGGTCAACCTGGCACACTTATCGGAGACGACCAGCTTTATAATGTTCTAGTGACAGCTCATGCCTTCGTAATAATTTTCTTTATAGTTATACCTATCATAATTGGAGGTTTTGGGAACTGATTAGTCCCCTTAATAATCGGAGCTCCTGACATAGCATTCCCCCGTCTAAACAACATAAGCTTCTGACTACTCCCCCCTTCCTTTCTACTACTAATAGCATCTTCAATAATTGAGGCCGGCGCAGGTACAGGCTGAACTGTTTACCCTCCTCTAGCCGGAAATCTGGCACATGCAGGAGCCTCAGTAGACCTTACCATTTTCTCTCTACATTTAGCCGGTGTATCTTCAATCCTTGGAGCTATTAACTTCATCACAACTATTATTAATATAAAACCACCCGCTATAACTCAATACCAAACACCCCTCTTCGTCTGATCAGTCTTAGTCACAGCAGTCTTACTTTTACTATCATTACCTGTTCTAGCAGCCGGAATTACTATACTACTAACCGATCGAAACCTAAACACAACCTTTTTCGACCCGGCAGGAGGAGGTGACCCAATCTTATATCAACACTTATTCTGATTTTTTGGCCATCCTGAAGTATATATTTTAATTCTACCTGGCTTTGGAATAATTTCACACATCGTTACTTATTATTCAGGGAAAAAAGAACCTTTTGGGTATATGGGAATAGTATGAGCTATGGTTTCTATGGCTTATCCCTTTCAACTAGGCTTACAAGACGCAGCATCACCCGTTATAGAAGAACTTCTACAATTTCACGACCATGCATTGATGATCGTCTTTTTAATTAGCTCCTTAGTTCTTTATATCATTACACTAATGCTAACAACCAAATTAACTCACACTAGTACAATAGACGCTCAAGAAGTAGAAACTATTTGAACTGTCCTCCCGGCCGTTATTCTAATCATAATCGCCCTGCCTTCTCTACGAATTCTCTACATAATAGACGAAATTAATAATCCCTCTCTTACCGTAAAAACAATAGGACATCAATGATACTGAAGCTATGAATATACCGACTACGAAGACCTAAACTTTGACTCATACATAATTCCAACCTCAGATCTAAAACCAGGCGAACTACGATTATTAGAAGTAGATAATCGAATGGTTCTACCTATACAAATGACAATTCGAATATTAGTCTCCTCAGAAGATGTATTACACTCATGAGCTGTCCCTTCCCTAGGCCTAAAAACAGACGCAATTCCTGGTCGCCTAAACCAAACAACCCTAATATCAACACGACCTGGTCTGTTCTACGGACAATGTTCAGAAATTTGCGGCTCTAATCACAGCTTTATACCAATCGTTCTCGAACTAGTACCTTTAGAGAATTTTGAAAAATGATCTGCATCCATATTATAATTTCACTAAGAAGCTAAACCAGCGTGTTGTAATTCAACTACAAGAACCCTAATGACCAACATCCGAAAAACACACCCACTAATAAAAATCCTCAATGATGCGTTCATTGATCTACCCACTCCATCTAATATCTCCTCTTGATGAAATTTTGGTTCCTTACTAGGCCTCTGCCTAATTATACAAATCCTAACAGGATTATTCCTAGCAATACATTACACGCCAGACACCTCAACTGCTTTCTCATCAGTCGCACACATCTGCCGAGACGTCAACTATGGCTGATTCATCCGCTATCTACACGCAAACGGAGCCTCTATATTCTTCATCTGTCTATATGCCCACATTGGACGTGGCCTATACTATGGTTCTTATATATTCCAAGAAACATGAAACATTGGTGTACTCTTACTATTAACAGTCATAGCTACTGCATTCGTAGGCTACGTTCTGCCCTGAGGACATCTACATAAACTATTCCTTGAAAAA-GCTTATTGTACAGTTACCACAACATCACAGTACTACGTCAGTATTAAAAGTAATTTATTTTAAAAACATTTTACTGTACACATTACATATACATACACATGTACATGTTAATAATTTTAGTCTCTCCTTGTAAATATTCATACATACATGCTATGTATTATTGTGCATTCATTTATTTTCCATACGATAAGTTAAAGCTCGTATTAATTATCATTAATTTTACATATTACATAATATGTATGCTCTTACATATTATATCTCCCCTATCAATTCTATCTCCATTGTATCCTATGGTCGCTCCATTAGATCACGAGCTTAATCACCATGCCGCGTGAAACCAGCAACCCGCTCGGCAGGGATCCCTCTTCTCGCACCGGGCCCATACTCCGTGGGGGTAGCTAA-TAATGATCTTTATAAGACATCTGGTTCTTACTTCAGGACCATTTCAACTTAAAATCGCCCACTCGTTCCCCTTAAATAAGACATCTCGATGGGTTCATGACTAATCAGCCCATGCCCAACATAACTGAGGTTTCATACATTTGGTATTTTTTAATTTTTGGGGGGGAGCTTGCACCGACTCAGCTATGGCCTTAGAAAGGCCCCGTCACAGTCAAATAAATTGTAGCTGGACCTGTGTGTATTTTT-GATTGGACTAGCACAACCAACAGGTGTTATTTAATTAATGGT
	'KF570375.1_Ttr_WNAC22'           AAATCATTAAAGACTAAAAGGAGCGGGCATCAAGCACACTATACTAGTAGCTCATAACGCCTTGCTTAGCCACACCCCCACGGGATACAGCAGTGACAAGAATTAGGCTATGAACGAAAGTTTGACCTAGCCATGCTAATTAGGGTTGGTAAATTTCGTGCCAGCCACCGCGGTCATACGATTGACCCAAACTAATAGACACCCGGCGTAAAGAGTGTCAAAGAACAATATAAAAATAAAGTCAAACCTTAATTAAGCTGTAAAAAGCCATAATTAAAATTAAGTTAAACTACGAAAGTAACTTTACCATAAACTGAATACACGACAACTAAGACCCAAACTGGGATTAGATACCCCACTATGCTTAGTCGTAAACTTAAATAATCCTAAAACAAGATTATTCGCCAGAGTACTATCGGCAACAGCCCAAAACTCAAAGGACTTGGCGGTGCTTCATATCCTTCTAGAGGAGCCTGTTCTGTAAACGATAAACCACGATTAACCTCACCAATCCTTGCTACTTCAGTCTATATACCGCCATCTTCAGCAAACCCTAAAAAAGGAACGAAAGTAAGCACAACTACTGCACGTAAAAACGTTAGGTCAAGGTGTAACCTATGGATTGGGAAGAAATGGGCTACATTTTCTATAATAAGAACACCCCTTAAACTCACACGAAAGTTTTTATGAAACCTAAAAACTAAAGGAGGATTTAGCAGTAAATTAAGAATAGAATGCTTAATTGAATAAGGCCATGAAGCACGCACACACCGCCCGTCACCCTCCTCAAGTGCCATAGCAAAGCCCCAGATTGCTAACCCATGCTAAGCAAGCGTACAAGAGGAGACAAGTCGTAACAAGGTAAGCATACCGGAAGGTGTGCTTGGATAAACAAGATGTAGCTTAAACAAAGCATCTAGTTTACACCTAGAAGATTCCACAACTCGTGCACATCTTGAACTATATCTAGCCCATACTCCTCCTCATCACTACTACTATAAGTCAGTCAAATAAAACATTTACCATACATCTAAAGTATAGGAGATAGAAAAACATCACCTCTAGCATAGCTAGTATTAGAGGCACTGCCTGCCCAGTGACAATCGTTAAACGGCCGCGGTATCTTGACCGTGCAAAGGTAGCATAATCACTTGTTCTCTAAATAAGGACTTGTATGAATGGCCACACGAGGGTTTTACTGTCTCTTACTCTTAATCAGTGAAATTGACCTCCCCGTGAAGAGGCGGGGATAATGCAATAAGACGAGAAGACCCTATGGAGCTTTAATTAATCAACTCAAAAAGCATAAAATAATACCACCAAGGGATAACAAAGCTTTAAATGAGCTGACAATTTCGGTTGGGGTGACCTCGGAGTATAAAAAACCCTCCGAGTGATTAAAACTTAGGCCTACCAGCCAAAGTATAGTATCACTTATTGATCCAAAATTTTGATCAACGGAACAAGTTACCCTAGGGATAACAGCGCAATCCTATTCTAGAGTCCATATCGACAATAGGGTTTACGACCTCGATGTTGGATCAGGACATCCTAATGGTGCAGCAGCTATTAAGGGTTCGTTTGTTCAACGATTAAAGTCCTACGTGATCTGGTAGAATACGCTGCTGGTCCTTTCGCCCTATTCTTCCTAGCAGAATATGCCAACATTATCATAATAAATATATTCACAACTATCTTATTTCTAGGAGCATTCCACGACCCCTATATACCAGAATTATGTACAACAAACCTAATTGTCAAGTCACTACTACTAACAATATCCTTCCTATGAATCCGAGCATCCTACCCCCGATTCCGATATGACCAACTAATACATCTCCTTTGAAAAAATTTCCTCCCACTAACACTAGCTCTCTGCATATGACATATCTCATTACCCATCATAACAGCAGGTATCCCACCCCAAACATAAAACAAGAAATATGTCTGACAAAAGAGTTACTTTGATAGAGTAAATAATAGAGGTTTAAATCCTCTTATTTCTAGAACAATAGGAGTCGAACCTACCCTTAAGAATTCAAAATTCTTTGTGCTACCACACTACACCATAATCTACAGTAAGGTCAGCTAAATAAGCTACCGGGCCCATACCCCGGAAATGTTGGTTTATATCCTTCCCATACTAATTAACCCATTCGTCTCTATCACCCTACTAACAACCCTCATCCTAAGCACAACAATTGTCACTATTAGCTCCCATTGATTGTTCGCCTGAATCGGACTAGAAATAAACATAATAGCTATCATCCCCATCATAATAATAAAGCCTAACCCCCGAGCCACAGAAGCCTCAGCCAAATACTTTCTAACACAAGCCACAGCCTCCTCATTACTTATACTAGCAATTATTATCAACCTAATACATTCCAGCCAATGAACCATCATAAAATTATTCGACCCAACAGCATCCATTCTAATAACAATAGCCCTGGCCATTAAACTAGGATTATCCCCTTTCCACTTCTGAGTACCAGAAGTTACACAAGGCATGTTCATTAACCGATGACTATTCTCTACCAATCACAAAGACATTGGTACCCTGTACTTACTATTTGGCGCCTGGGCAGGAATAGTAGGTACCGGTCTAAGTTTGTTGATTCGTGCTGAATTAGGTCAACCTGGCACACTTATCGGAGACGACCAGCTTTATAATGTTCTAGTGACAGCTCATGCCTTCGTAATAATTTTCTTTATAGTTATACCTATCATAATTGGAGGTTTTGGGAACTGATTAGTCCCCTTAATAATCGGAGCTCCTGACATAGCATTCCCCCGTCTAAACAACATAAGCTTCTGACTACTCCCCCCTTCCTTTCTACTACTAATAGCATCTTCAATAATTGAGGCCGGCGCAGGTACAGGCTGAACTGTTTACCCTCCTCTAGCCGGAAATCTGGCACATGCAGGAGCCTCAGTAGACCTTACCATTTTCTCTCTACATTTAGCCGGTGTATCTTCAATCCTTGGAGCTATTAACTTCATCACAACTATTATTAATATAAAACCACCCGCTATAACTCAATACCAAACACCCCTCTTCGTCTGATCAGTCTTAGTCACAGCAGTCTTACTTTTACTATCATTACCTGTTCTAGCAGCCGGAATTACTATACTACTAACCGATCGAAACCTAAACACAACCTTTTTCGACCCGGCAGGAGGAGGTGACCCAATCTTATATCAACACTTATTCTGATTTTTTGGCCATCCTGAAGTATATATTTTAATTCTACCTGGCTTTGGAATAATTTCACACATCGTTACTTATTATTCAGGGAAAAAAGAACCTTTTGGGTATATGGGAATAGTATGAGCTATGGTTTCTATGGCTTATCCCTTTCAACTAGGCTTACAAGACGCAGCATCACCCGTTATAGAAGAACTTCTACAATTTCACGACCATGCATTGATGATCGTCTTTTTAATTAGCTCCTTAGTTCTTTATATCATTACACTAATGCTAACAACCAAATTAACTCACACTAGTACAATAGACGCTCAAGAAGTAGAAACTATTTGAACTGTCCTCCCGGCCGTTATTCTAATCATAATCGCCCTGCCTTCTCTACGAATTCTCTACATAATAGACGAAATTAATAATCCCTCTCTTACCGTAAAAACAATAGGACATCAATGATACTGAAGCTATGAATATACCGACTACGAAGACCTAAACTTTGACTCATACATAATTCCAACCTCAGATCTAAAACCAGGCGAACTACGATTATTAGAAGTAGATAATCGAATGGTTCTACCTATACAAATGACAATTCGAATATTAGTCTCCTCAGAAGATGTATTACACTCATGAGCTGTCCCTTCCCTAGGCCTAAAAACAGACGCAATTCCTGGTCGCCTAAACCAAACAACCCTAATATCAACACGACCTGGTCTGTTCTACGGACAATGTTCAGAAATTTGCGGCTCTAATCACAGCTTTATACCAATCGTTCTCGAACTAGTACCTTTAGAGAATTTTGAAAAATGATCTGCATCCATATTATAATTTCACTAAGAAGCTAAACCAGCGTGTTGTAATTCAACTACAAGAACCCTAATGACCAACATCCGAAAAACACACCCACTAATAAAAATCCTCAATGATGCGTTCATTGATCTACCCACTCCATCTAATATCTCCTCTTGATGAAATTTTGGTTCCTTACTAGGCCTCTGCCTAATTATACAAATCCTAACAGGATTATTCCTAGCAATACATTACACGCCAGACACCTCAACTGCTTTCTCATCAGTCGCACACATCTGCCGAGACGTCAACTATGGCTGATTCATCCGCTATCTACACGCAAACGGAGCCTCTATATTCTTCATCTGTCTATATGCCCACATTGGACGTGGCCTATACTATGGTTCTTATATATTCCAAGAAACATGAAACATTGGTGTACTCTTACTATTAACAGTCATAGCTACTGCATTCGTAGGCTACGTTCTGCCCTGAGGACATCTACATAAACTATTCCTTGAAAAA-GCTTATTGTACAGTTACCACAACATCACAGTACTACGTCAGTATTAAAAGTAATTTATTTTAAAAACATTTTACTGTACACATTACATATACATACACATGTACATGTTAATAATTTTAGTCTCTCCTTGTAAATATTCATACATACATGCTATGTATTATTGTGCATTCATTTATTTTCCATACGATAAGTTAAAGCTCGTATTAATTATCATTAATTTTACATATTACATAATATGTATGCTCTTACATATTATATCTCCCCTATCAATTC-ATCTCCATTGTATCCTATGGTCGCTCCATTAGATCACGAGCTTAATCACCATGCCGCGTGAAACCAGCAACCCGCTCGGCAGGGATCCCTCTTCTCGCACCGGGCCCATACTCCGTGGGGGTAGCTAA-TAATGATCTTTATAAGACATCTGGTTCTTACTTCAGGACCATTTTAACTTAAAATCGCCCACTCGTTCCCCTTAAATAAGACATCTCGATGGGTTCATGACTAATCAGCCCATGCCCAACATAACTGAGGTTTCATACATTTGGTATTTTTTAATTTTTGGGGGGGAGCTTGCACCGACTCAGCTATGGCCTTAGAAAGGCCCCGTCACAGTCAAATAAATTGTAGCTGGACCTGTGTGTATTTTT-GATTGGACTAGCACAACCAACAGGTGTTATTTAATTAATGGT
	'KF570376.1_Ttr_WNAC23'           AAATCATTAAAGACTAAAAGGAGCGGGCATCAAGCACACTATACTAGTAGCTCATAACGCCTTGCTTAGCCACACCCCCACGGGATACAGCAGTGACAAGAATTAGGCTATGAACGAAAGTTTGACCTAGCCATGCTAATTAGGGTTGGTAAATTTCGTGCCAGCCACCGCGGTCATACGATTGACCCAAACTAATAGACACCCGGCGTAAAGAGTGTCAAAGAACAATATAAAAATAAAGTCAAACCTTAATTAAGCTGTAAAAAGCCATAATTAAAATTAAGTTAAACTACGAAAGTAACTTTACCATAAACTGAATACACGACAACTAAGACCCAAACTGGGATTAGATACCCCACTATGCTTAGTCGTAAACTTAAATAATCCTAAAACAAGATTATTCGCCAGAGTACTATCGGCAACAGCCCAAAACTCAAAGGACTTGGCGGTGCTTCATATCCTTCTAGAGGAGCCTGTTCTGTAAACGATAAACCACGATTAACCTCACCAATCCTTGCTACTTCAGTCTATATACCGCCATCTTCAGCAAACCCTAAAAAAGGAACGAAAGTAAGCACAACTACTGCACGTAAAAACGTTAGGTCAAGGTGTAACCTATGGATTGGGAAGAAATGGGCTACATTTTCTATAATAAGAACACCCCTTAAACTCACACGAAAGTTTTTATGAAACCTAAAAACTAAAGGAGGATTTAGCAGTAAATTAAGAATAGAATGCTTAATTGAATAAGGCCATGAAGCACGCACACACCGCCCGTCACCCTCCTCAAGTGCCATAGCAAAGCCCCAGATTGCTAACCCATGCTAAGCAAGCGTACAAGAGGAGACAAGTCGTAACAAGGTAAGCATACCGGAAGGTGTGCTTGGATAAACAAGATGTAGCTTAAACAAAGCATCTAGTTTACACCTAGAAGATTCCACAACTCGTGCACATCTTGAACTATATCTAGCCCATACTCCTCCTCATCACTACTACTATAAGTCAGTCAAATAAAACATTTACCATACATCTAAAGTATAGGAGATAGAAAAACATCACCTCTAGCATAGCTAGTATTAGAGGCACTGCCTGCCCAGTGACAATCGTTAAACGGCCGCGGTATCTTGACCGTGCAAAGGTAGCATAATCACTTGTTCTCTAAATAAGGACTTGTATGAATGGCCACACGAGGGTTTTACTGTCTCTTACTCTTAATCAGTGAAATTGACCTCCCCGTGAAGAGGCGGGGATAATGCAATAAGACGAGAAGACCCTATGGAGCTTTAATTAATCAACTCAAAAAGCATAAAATAATACCACCAAGGGATAACAAAGCTTTAAATGAGCTGACAATTTCGGTTGGGGTGACCTCGGAGTATAAAAAACCCTCCGAGTGATTAAAACTTAGGCCTACCAGCCAAAGTATAGTATCACTTATTGATCCAAAATTTTGATCAACGGAACAAGTTACCCTAGGGATAACAGCGCAATCCTATTCTAGAGTCCATATCGACAATAGGGTTTACGACCTCGATGTTGGATCAGGACATCCTAATGGTGCAGCAGCTATTAAGGGTTCGTTTGTTCAACGATTAAAGTCCTACGTGATCTGGTAGAATACGCTGCTGGTCCTTTCGCCCTATTCTTCCTAGCAGAATATGCCAACATTATCATAATAAATATATTCACAACTATCTTATTTCTAGGAGCATTCCACGACCCCTATATACCAGAATTATGTACAACAAACCTAATTGTCAAGTCACTACTACTAACAATATCCTTCCTATGAATCCGAGCATCCTACCCCCGATTCCGATATGACCAACTAATACATCTCCTTTGAAAAAATTTCCTCCCACTAACACTAGCTCTCTGCATATGACATATCTCATTACCCATCATAACAGCAGGTATCCCACCCCAAACATAAAACAAGAAATATGTCTGACAAAAGAGTTACTTTGATAGAGTAAATAATAGAGGTTTAAATCCTCTTATTTCTAGAACAATAGGAGTCGAACCTACCCTTAAGAATTCAAAATTCTTTGTGCTACCACACTACACCATAATCTACAGTAAGGTCAGCTAAATAAGCTACCGGGCCCATACCCCGGAAATGTTGGTTTATATCCTTCCCATACTAATTAACCCATTCGTCTCTATCACCCTACTAACAACCCTCATCCTAAGCACAACAATTGTCACTATTAGCTCCCATTGATTGTTCGCCTGAATCGGACTAGAAATAAACATAATAGCTATCATCCCCATCATAATAACAAAGCCTAACCCCCGAGCCACAGAAGCCTCAGCCAAATACTTTCTAACACAAGCCACAGCCTCCTCATTACTTATACTAGCAATTATTATCAACCTAATACATTCCAGCCAATGAACCATCATAAAATTATTCGACCCAACAGCATCCATTCTAATAACAATAGCCCTGGCCATTAAACTAGGATTATCCCCTTTCCACTTCTGAGTACCAGAAGTTACACAAGGCATGTTCATTAACCGATGACTATTCTCTACCAATCACAAAGACATTGGTACCCTGTACTTACTATTTGGCGCCTGGGCAGGAATAGTAGGTACCGGTCTAAGTTTGTTGATTCGTGCTGAATTAGGTCAACCTGGCACACTTATCGGAGACGACCAGCTTTATAATGTTCTAGTGACAGCTCATGCCTTCGTAATAATTTTCTTTATAGTTATACCTATCATAATTGGAGGTTTTGGGAACTGATTAGTCCCCTTAATAATCGGAGCTCCTGACATAGCATTCCCCCGTCTAAACAACATAAGCTTCTGACTACTCCCCCCTTCCTTTCTACTACTAATAGCATCTTCAATAATTGAGGCCGGCGCAGGTACAGGCTGAACTGTTTACCCTCCTCTAGCCGGAAATCTGGCACATGCAGGAGCCTCAGTAGACCTTACCATTTTCTCTCTACATTTAGCCGGTGTATCTTCAATCCTTGGAGCTATTAACTTCATCACAACTATTATTAATATAAAACCACCCGCTATAACTCAATACCAAACACCCCTCTTCGTCTGATCAGTCTTAGTCACAGCAGTCTTACTTTTACTATCATTACCTGTTCTAGCAGCCGGAATTACTATACTACTAACCGATCGAAACCTAAACACAACCTTTTTCGACCCGGCAGGAGGAGGTGACCCAATCTTATATCAACACTTATTCTGATTTTTTGGCCATCCTGAAGTATATATTTTAATTCTACCTGGCTTTGGAATAATTTCACACATCGTTACTTATTATTCAGGGAAAAAAGAACCTTTTGGGTATATGGGAATAGTATGAGCTATGGTTTCTATGGCTTATCCCTTTCAACTAGGCTTACAAGACGCAGCATCACCCGTTATAGAAGAACTTCTACAATTTCACGACCATGCATTGATGATCGTCTTTTTAATTAGCTCCTTAGTTCTTTATATCATTACACTAATGCTAACAACCAAATTAACTCACACTAGTACAATAGACGCTCAAGAAGTAGAAACTATTTGAACTGTCCTCCCGGCCGTTATTCTAATCATAATCGCCCTGCCTTCTCTACGAATTCTCTACATAATAGACGAAATTAATAATCCCTCTCTTACCGTAAAAACAATAGGACATCAATGATACTGAAGCTATGAATATACCGACTACGAAGACCTAAACTTTGACTCATACATAATTCCAACCTCAGATCTAAAACCAGGCGAACTACGATTATTAGAAGTAGATAATCGAATGGTTCTACCTATACAAATGACAATTCGAATATTAGTCTCCTCAGAAGATGTATTACACTCATGAGCTGTCCCTTCCCTAGGCCTAAAAACAGACGCAATTCCTGGTCGCCTAAACCAAACAACCCTAATATCAACACGACCTGGTCTGTTCTACGGACAATGTTCAGAAATTTGCGGCTCTAATCACAGCTTTATACCAATCGTTCTCGAACTAGTACCTTTAGAGAATTTTGAAAAATGATCTGCATCCATATTATAATTTCACTAAGAAGCTAAACCAGCGTGTTGTAATTCAACTACAAGAACCCTAATGACCAACATCCGAAAAACACACCCACTAATAAAAATCCTCAATGATGCGTTCATTGATCTACCCACTCCATCTAATATCTCCTCTTGATGAAATTTTGGTTCCTTACTAGGCCTCTGCCTAATTATACAAATCCTAACAGGATTATTCCTAGCAATACATTACACGCCAGACACCTCAACTGCTTTCTCATCAGTCGCACACATCTGCCGAGACGTCAACTATGGCTGATTCATCCGCTATCTACACGCAAACGGAGCCTCTATATTCTTCATCTGTCTATATGCCCACATTGGACGTGGCCTATACTATGGTTCTTATATATTCCAAGAAACATGAAACATTGGTGTACTCTTACTATTAACAGTCATAGCTACTGCATTCGTAGGCTACGTTCTGCCCTGAGGACATCTACATAAACTATTCCTTGAAAAA-GCTTATTGTACAGTTACCACAACATCACAGTACTACGTCAGTATTAAAAGTAATTTATTTTAAAAACATTTTACTGTACACATTACATATACATACACATGTACATGTTAATA-TTTTAGTCTCTCCTTGTAAATATTCATACATACATGCTATGTATTATTGTGCATTCATTTATTTTCCATACGATAAGTTAAAGCTCGTATTAATTATCATTAATTTTACATATTACATAATATGTATGCTCTTACATATTATATCTCCCCTATCAATTTCATCTCCATTATATCCTATGGTCGCTCCATTAGATCACGAGCTTAATCACCATGCCGCGTGAAACCAGCAACCCGCTCGGCAGGGATCCCTCTTCTCGCACCGGGCCCATACTCCGTGGGGGTAGCTAA-TAATGATCTTTATAAGACATCTGGTTCTTACTTCAGGACCATTTCAACTTAAAATCGCCCACTCGTTCCCCTTAAATAAGACATCTCGATGGGTTCATGACTAATCAGCCCATGCCCAACATAACTGAGGTTTCATACATTTGGTATTTTTTAATTTTTGGGGGGGAGCTTGCACCGACTCAGCTATGGCCTTAGAAAGGCCCCGTCACAGTCAAATAAATTGTAGCTGGACCTGTGTGTATTTTT-GATTGGACTAGCACAACCAACAGGTGTTATTTAATTAATGGT
	'KF570377.1_Ttr_WNAC25'           AAATCATTAAAGACTAAAAGGAGCGGGCATCAAGCACACTATACTAGTAGCTCATAACGCCTTGCTTAGCCACACCCCCACGGGATACAGCAGTGACAAGAATTAGGCTATGAACGAAAGTTTGACCTAGCCATGCTAATTAGGGTTGGTAAATTTCGTGCCAGCCACCGCGGTCATACGATTGACCCAAACTAATAGACACCCGGCGTAAAGAGTGTCAAAGAACAATATAAAAATAAAGTCAAACCTTAATTAAGCTGTAAAAAGCCATAATTAAAATTAAGTTAAACTACGAAAGTAACTTTACCATAAACTGAATACACGACAACTAAGACCCAAACTGGGATTAGATACCCCACTATGCTTAGTCGTAAACTTAAATAATCCTAAAACAAGATTATTCGCCAGAGTACTATCGGCAACAGCCCAAAACTCAAAGGACTTGGCGGTGCTTCATATCCTTCTAGAGGAGCCTGTTCTGTAAACGATAAACCACGATTAACCTCACCAATCCTTGCTACTTCAGTCTATATACCGCCATCTTCAGCAAACCCTAAAAAAGGAACGAAAGTAAGCACAACTACTGCACGTAAAAACGTTAGGTCAAGGTGTAACCTATGGATTGGGAAGAAATGGGCTACATTTTCTATAATAAGAACACCCCTTAAACTCACACGAAAGTTTTTATGAAACCTAAAAACTAAAGGAGGATTTAGCAGTAAATTAAGAATAGAATGCTTAATTGAATAAGGCCATGAAGCACGCACACACCGCCCGTCACCCTCCTCAAGTGCCATAGCAAAGCCCCAGATTGCTAACCCATGCTAAGCAAGCGTACAAGAGGAGACAAGTCGTAACAAGGTAAGCATACCGGAAGGTGTGCTTGGATAAACAAGATGTAGCTTAAACAAAGCATCTAGTTTACACCTAGAAGATTCCACAACTCGTGCACATCTTGAACTATATCTAGCCCATACTCCTCCTCATCACTACTACTATAAGTCAGTCAAATAAAACATTTACCATACATCTAAAGTATAGGAGATAGAAAAACATCACCTCTAGCATAGCTAGTATTAGAGGCACTGCCTGCCCAGTGACAATCGTTAAACGGCCGCGGTATCTTGACCGTGCAAAGGTAGCATAATCACTTGTTCTCTAAATAAGGACTTGTATGAATGGCCACACGAGGGTTTTACTGTCTCTTACTCTTAATCAGTGAAATTGACCTCCCCGTGAAGAGGCGGGGATAATGCAATAAGACGAGAAGACCCTATGGAGCTTTAATTAATCAACTCAAAAAGCATAAAATAATACCACCAAGGGATAACAAAGCTTTAAATGAGCTGACAATTTCGGTTGGGGTGACCTCGGAGTATAAAAAACCCTCCGAGTGATTAAAACTTAGGCCTACCAGCCAAAGTATAGTATCACTTATTGATCCAAAATTTTGATCAACGGAACAAGTTACCCTAGGGATAACAGCGCAATCCTATTCTAGAGTCCATATCGACAATAGGGTTTACGACCTCGATGTTGGATCAGGACATCCTAATGGTGCAGCAGCTATTAAGGGTTCGTTTGTTCAACGATTAAAGTCCTACGTGATCTGGTAGAATACGCTGCTGGTCCTTTCGCCCTATTCTTCCTAGCAGAATATGCCAACATTATCATAATAAATATATTCACAACTATCTTATTTCTAGGAGCATTCCACGACCCCTATATACCAGAATTATGTACAACAAACCTAATTGTCAAGTCACTACTACTAACAATATCCTTCCTATGAATCCGAGCATCCTACCCCCGATTCCGATATGACCAACTAATACATCTCCTTTGAAAAAATTTCCTCCCACTAACACTAGCTCTCTGCATATGACATATCTCATTACCCATCATAACAGCAGGTATCCCACCCCAAACATAAAACAAGAAATATGTCTGACAAAAGAGTTACTTTGATAGAGTAAATAATAGAGGTTTAAATCCTCTTATTTCTAGAACAATAGGAGTCGAACCTACCCTTAAGAATTCAAAATTCTTTGTGCTACCACACTACACCATAATCTACAGTAAGGTCAGCTAAATAAGCTACCGGGCCCATACCCCGGAAATGTTGGTTTATATCCTTCCCATACTAATTAACCCATTCGTCTCTATCACCCTACTAACAACCCTCATCCTAAGCACAACAATTGTCACTATTAGCTCCCATTGATTGTTCGCCTGAATCGGACTAGAAATAAACATAATAGCTATCATCCCCATCATAATAACAAAGCCTAACCCCCGAGCCACAGAAGCCTCAGCCAAATACTTTCTAACACAAGCCACAGCCTCCTCATTACTTATACTAGCAATTATTATCAACCTAATACATTCCAGCCAATGAACCATCATAAAATTATTCGACCCAACAGCATCCATTCTAATAACAATAGCCCTGGCCATTAAACTAGGATTATCCCCTTTCCACTTCTGAGTACCAGAAGTTACACAAGGCATGTTCATTAACCGATGACTATTCTCTACCAATCACAAAGACATTGGTACCCTGTACTTACTATTTGGCGCCTGGGCAGGAATAGTAGGTACCGGTCTAAGTTTGTTGATTCGTGCTGAATTAGGTCAACCTGGCACACTTATCGGAGACGACCAGCTTTATAATGTTCTAGTGACAGCTCATGCCTTCGTAATAATTTTCTTTATAGTTATACCTATCATAATTGGAGGTTTTGGGAACTGATTAGTCCCCTTAATAATCGGAGCTCCTGACATAGCATTCCCCCGTCTAAACAACATAAGCTTCTGACTACTCCCCCCTTCCTTTCTACTACTAATAGCATCTTCAATAATTGAGGCCGGCGCAGGTACAGGCTGAACTGTTTACCCTCCTCTAGCCGGAAATCTGGCACATGCAGGAGCCTCAGTAGACCTTACCATTTTCTCTCTACATTTAGCCGGTGTATCTTCAATCCTTGGAGCTATTAACTTCATCACAACTATTATTAATATAAAACCACCCGCTATAACTCAATACCAAACACCCCTCTTCGTCTGATCAGTCTTAGTCACAGCAGTCTTACTTTTACTATCATTACCTGTTCTAGCAGCCGGAATTACTATACTACTAACCGATCGAAACCTAAACACAACCTTTTTCGACCCGGCAGGAGGAGGTGACCCAATCTTATATCAACACTTATTCTGATTTTTTGGCCATCCTGAAGTATATATTTTAATTCTACCTGGCTTTGGAATAATTTCACACATCGTTACTTATTATTCAGGGAAAAAAGAACCTTTTGGGTATATGGGAATAGTATGAGCTATGGTTTCTATGGCTTATCCCTTTCAACTAGGCTTACAAGACGCAGCATCACCCGTTATAGAAGAACTTCTACAATTTCACGACCATGCATTGATGATCGTCTTTTTAATTAGCTCCTTAGTTCTTTATATCATTACACTAATGCTAACAACCAAATTAACTCACACTAGTACAATAGACGCTCAAGAAGTAGAAACTATTTGAACTGTCCTCCCGGCCGTTATTCTAATCATAATCGCCCTGCCTTCTCTACGAATTCTCTACATAATAGACGAAATTAATAATCCCTCTCTTACCGTAAAAACAATAGGACATCAATGATACTGAAGCTATGAATATACCGACTACGAAGACCTAAACTTTGACTCATACATAATTCCAACCTCAGATCTAAAACCAGGCGAACTACGATTATTAGAAGTAGATAATCGAATGGTTCTACCTATACAAATGACAATTCGAATATTAGTCTCCTCAGAAGATGTATTACACTCATGAGCTGTCCCTTCCCTAGGCCTAAAAACAGACGCAATTCCTGGTCGCCTAAACCAAACAACCCTAATATCAACACGACCTGGTCTGTTCTACGGACAATGTTCAGAAATTTGCGGCTCTAATCACAGCTTTATACCAATCGTTCTCGAACTAGTACCTTTAGAGAATTTTGAAAAATGATCTGCATCCATATTATAATTTCACTAAGAAGCTAAACCAGCGTGTTGTAATTCAACTACAAGAACCCTAATGACCAACATCCGAAAAACACACCCACTAATAAAAATCCTCAATGATGCGTTCATTGATCTACCCACTCCATCTAATATCTCCTCTTGATGAAATTTTGGTTCCTTACTAGGCCTCTGCCTAATTATACAAATCCTAACAGGATTATTCCTAGCAATACATTACACGCCAGACACCTCAACTGCTTTCTCATCAGTCGCACACATCTGCCGAGACGTCAACTATGGCTGATTCATCCGCTATCTACACGCAAACGGAGCCTCTATATTCTTCATCTGTCTATATGCCCACATTGGACGTGGCCTATACTATGGTTCTTATATATTCCAAGAAACATGAAACATTGGTGTACTCTTACTATTAACAGTCATAGCTACTGCATTCGTAGGCTACGTTCTGCCCTGAGGACATCTACATAAACTATTCCTTGAAAAAAGCTTATTGTACAGTTACCACAACATCACAGTACTACGTCAGTATTAAAAGTAATTTATTTTAAAAACATTTTACTGTACACATTACATATACATACACATGTACATGTTAATA-TTTTAGTCTCTCCTTGTAAATATTCATACATACATGCTATGTATTATTGTGCATTCATTTATTTTCCATACGATAAGTTAAAGCTCGTATTAATTATCATTAATTTTACATATTACATAATATGTATGCTCTTACATATTATATCTCCCCTATCAATTTCATCTCCATTGTATCCTATGGTCGCTCCATTAGATCACGAGCTTAATCACCATGCCGCGTGAAACCAGCAACCCGCTCGGCAGGGATCCCTCTTCTCGCACCGGGCCCATACTCCGTGGGGGTAGCTAA-TAATGATCTTTATAAGACATCTGGTTCTTACTTCAGGACCATTTCAACTTAAAATCGCCCACTCGTTCCCCTTAAATAAGACATCTCGATGGGTTCATGACTAATCAGCCCATGCCCAACATAACTGAGGTTTCATACATTTGGTATTTTTTAATTTTTGGGGGGGAGCTTGCACCGACTCAGCTATGGCCTTAGAAAGGCCCCGTCACAGTCAAATAAATTGTAGCTGGACCTGTGTGTATTTTT-GATTGGACTAGCACAACCAACAGGTGTTATTTAATTAATGGT
	'KF570378.1_Ttr_WNAC8'            AAATCATTAAAGACTAAAAGGAGCGGGCATCAAGCACACTATACTAGTAGCTCATAACGCCTTGCTTAGCCACACCCCCACGGGATACAGCAGTGACAAGAATTAGGCTATGAACGAAAGTTTGACCTAGCCATGCTAATTAGGGTTGGTAAATTTCGTGCCAGCCACCGCGGTCATACGATTGACCCAAACTAATAGACACCCGGCGTAAAGAGTGTCAAAGAACAATATAAAAATAAAGTCAAACCTTAATTAAGCTGTAAAAAGCCATAATTAAAATTAAGTTAAACTACGAAAGTAACTTTACCATAAACTGAATACACGACAACTAAGACCCAAACTGGGATTAGATACCCCACTATGCTTAGTCGTAAACTTAAATAATCCTAAAACAAGATTATTCGCCAGAGTACTATCGGCAACAGCCCAAAACTCAAAGGACTTGGCGGTGCTTCATATCCTTCTAGAGGAGCCTGTTCTGTAAACGATAAACCACGATTAACCTCACCAATCCTTGCTACTTCAGTCTATATACCGCCATCTTCAGCAAACCCTAAAAAAGGAACGAAAGTAAGCACAACTACTGCACGTAAAAACGTTAGGTCAAGGTGTAACCTATGGATTGGGAAGAAATGGGCTACATTTTCTATAATAAGAACACCCCTTAAACTCACACGAAAGTTTTTATGAAACCTAAAAACTAAAGGAGGATTTAGCAGTAAATTAAGAATAGAATGCTTAATTGAATAAGGCCATGAAGCACGCACACACCGCCCGTCACCCTCCTCAAGTGCCATAGCAAAGCCCCAGATTGCTAACCCATGCTAAGCAAGCGTACAAGAGGAGACAAGTCGTAACAAGGTAAGCATACCGGAAGGTGTGCTTGGATAAACAAGATGTAGCTTAAACAAAGCATCTAGTTTACACCTAGAAGATTCCACAACTCGTGCACATCTTGAACTATATCTAGCCCATACTCCTCCTCATCACTACTACTATAAGTCAGTCAAATAAAACATTTACCATACATCTAAAGTATAGGAGATAGAAAAACATCACCTCTAGCATAGCTAGTATTAGAGGCACTGCCTGCCCAGTGACAATCGTTAAACGGCCGCGGTATCTTGACCGTGCAAAGGTAGCATAATCACTTGTTCTCTAAATAAGGACTTGTATGAATGGCCACACGAGGGTTTTACTGTCTCTTACTCTTAATCAGTGAAATTGACCTCCCCGTGAAGAGGCGGGGATAATGCAATAAGACGAGAAGACCCTATGGAGCTTTAATTAATCAACTCAAAAAGCATAAAATAATACCACCAAGGGATAACAAAGCTTTAAATGAGCTGACAATTTCGGTTGGGGTGACCTCGGAGTATAAAAAACCCTCCGAGTGATTAAAACTTAGGCCTACCAGCCAAAGTATAGTATCACTTATTGATCCAAAATTTTGATCAACGGAACAAGTTACCCTAGGGATAACAGCGCAATCCTATTCTAGAGTCCATATCGACAATAGGGTTTACGACCTCGATGTTGGATCAGGACATCCTAATGGTGCAGCAGCTATTAAGGGTTCGTTTGTTCAACGATTAAAGTCCTACGTGATCTGGTAGAATACGCTGCTGGTCCTTTCGCCCTATTCTTCCTAGCAGAATATGCCAACATTATCATAATAAATATATTCACAACTATCTTATTTCTAGGAGCATTCCACGACCCCTATATACCAGAATTATGTACAACAAACCTAATTGTCAAGTCACTACTACTAACAATATCCTTCCTATGAATCCGAGCATCCTACCCCCGATTCCGATATGACCAACTAATACATCTCCTTTGAAAAAATTTCCTCCCACTAACACTAGCTCTCTGCATATGACATATCTCATTACCCATCATAACAGCAGGTATCCCACCCCAAACATAAAACAAGAAATATGTCTGACAAAAGAGTTACTTTGATAGAGTAAATAATAGAGGTTTAAATCCTCTTATTTCTAGAACAATAGGAGTCGAACCTACCCTTAAGAATTCAAAATTCTTTGTGCTACCACACTACACCATAATCTACAGTAAGGTCAGCTAAATAAGCTACCGGGCCCATACCCCGGAAATGTTGGTTTATATCCTTCCCATACTAATTAACCCATTCGTCTCTATCACCCTACTAACAACCCTCATCCTAAGCACAACAATTGTCACTATTAGCTCCCATTGATTGTTCGCCTGAATCGGACTAGAAATAAACATAATAGCTATCATCCCCATCATAATAATAAAGCCTAACCCCCGAGCCACAGAAGCCTCAGCCAAATACTTTCTAACACAAGCCACAGCCTCCTCATTACTTATACTAGCAATTATTATCAACCTAATACATTCCAGCCAATGAACCATCATAAAATTATTCGACCCAACAGCATCCATTCTAATAACAATAGCCCTGGCCATTAAACTAGGATTATCCCCTTTCCACTTCTGAGTACCAGAAGTTACACAAGGCATGTTCATTAACCGATGACTATTCTCTACCAATCACAAAGACATTGGTACCCTGTACTTACTATTTGGCGCCTGGGCAGGAATAGTAGGTACCGGTCTAAGTTTGTTGATTCGTGCTGAATTAGGTCAACCTGGCACACTTATCGGAGACGACCAGCTTTATAATGTTCTAGTGACAGCTCATGCCTTCGTAATAATTTTCTTTATAGTTATACCTATCATAATTGGAGGTTTTGGGAACTGATTAGTCCCCTTAATAATCGGAGCTCCTGACATAGCATTCCCCCGTCTAAACAACATAAGCTTCTGACTACTCCCCCCTTCCTTTCTACTACTAATAGCATCTTCAATAATTGAGGCCGGCGCAGGTACAGGCTGAACTGTTTACCCTCCTCTAGCCGGAAATCTGGCACATGCAGGAGCCTCAGTAGACCTTACCATTTTCTCTCTACATTTAGCCGGTGTATCTTCAATCCTTGGAGCTATTAACTTCATCACAACTATTATTAATATAAAACCACCCGCTATAACTCAATACCAAACACCCCTCTTCGTCTGATCAGTCTTAGTCACAGCAGTCTTACTTTTACTATCATTACCTGTTCTAGCAGCCGGAATTACTATACTACTAACCGATCGAAACCTAAACACAACCTTTTTCGACCCGGCAGGAGGAGGTGACCCAATCTTATATCAACACTTATTCTGATTTTTTGGCCATCCTGAAGTATATATTTTAATTCTACCTGGCTTTGGAATAATTTCACACATCGTTACTTATTATTCAGGGAAAAAAGAACCTTTTGGGTATATGGGAATAGTATGAGCTATGGTTTCTATGGCTTATCCCTTTCAACTAGGCTTACAAGACGCAGCATCACCCGTTATAGAAGAACTTCTACAATTTCACGACCATGCATTGATGATCGTCTTTTTAATTAGCTCCTTAGTTCTTTATATCATTACACTAATGCTAACAACCAAATTAACTCACACTAGTACAATAGACGCTCAAGAAGTAGAAACTATTTGAACTGTCCTCCCGGCCGTTATTCTAATCATAATCGCCCTGCCTTCTCTACGAATTCTCTACATAATAGACGAAATTAATAATCCCTCTCTTACCGTAAAAACAATAGGACATCAATGATACTGAAGCTATGAATATACCGACTACAAAGACCTAAACTTTGACTCATACATAATCCCAACCTCAGATCTAAAACCAGGCGAACTACGATTATTAGAAGTAGATAATCGAATGGTTCTACCTATACAAATGACAATTCGAATATTAGTCTCCTCAGAAGATGTATTACACTCATGAGCTGTCCCTTCCCTAGGCCTAAAAACAGACGCAATTCCTGGTCGCCTAAACCAAACAACCCTAATATCAACACGACCTGGTCTGTTCTACGGACAATGTTCAGAAATTTGCGGCTCTAATCACAGCTTTATACCAATCGTTCTCGAACTAGTACCTTTAGAGAATTTTGAAAAATGATCTGCATCCATATTATAATTTCACTAAGAAGCTAAACCAGCGTGTTGTAATTCAACTACAAGAACCCTAATGACCAACATCCGAAAAACACACCCACTAATAAAAATCCTCAATGATGCGTTCATTGATCTACCCACTCCATCTAATATCTCCTCTTGATGAAATTTTGGTTCCTTACTAGGCCTCTGCCTAATTATACAAATCCTAACAGGATTATTCCTAGCAATACATTACACGCCAGACACCTCAACTGCTTTCTCATCAGTCGCACACATCTGCCGAGACGTCAACTATGGCTGATTCATCCGCTATCTACACGCAAACGGAGCCTCTATATTCTTCATCTGTCTATATGCCCACATTGGACGTGGCCTATACTATGGTTCTTATATATTCCAAGAAACATGAAACATTGGTGTACTCTTACTATTAACAGTCATAGCTACTGCATTCGTAGGCTACGTTCTGCCCTGAGGACATCTACATAAACTATTCCTTGAAAAA-GCTTATTGTACAGTTACCACAACATCACAGTACTACGTCAGTATTAAAAGTAATTTATTTTAAAAACATTTTACTGTACACATTACATATACATACACATGTACATGTTAATAATTTTAGTCTCTCCTTGTAAATATTCATACATACATGCTATGTATTATTGTGCATTCATTTATTTTCCATACGATAAGTTAAAGCTCGTATTAATTATCATTAATTTTACATATTACATAATATGCATGCTCTTACATATTATATCTCCCCTATCAATTCTATCTCCATTGTATCCTATGGTCGCTCCATTAGATCACGAGCTTAATCACCATGCCGCGTGAAACCAGCAACCCGCTCGGCAGGGATCCCTCTTCTCGCACCGGGCCCATACTCCGTGGGGGTAGCTAA-TAATGATCTTTATAAGACATCTGGTTCTTACTTCAGGACCATTTTAACTTAAAATCGCCCACTCGTTCCCCTTAAATAAGACATCTCGATGGGTTCATGACTAATCAGCCCATGCCCAACATAACTGAGGTTTCATACATTTGGTATTTTTTAATTTTTGGGGGGGAGCTTGCACCGACTCAGCTATGGCCTTAGAAAGGCCCCGTCACAGTCAAATAAATTGTAGCTGGACCTGTGTGTATTTTT-GATTGGACTAGCACAACCAACAGGTGTTATTTAATTAATGGT
	'KF570379.1_Ttr_WNAP11'           AAATCATTAAAGACTAAAAGGAGCGGGCATCAAGCACACTATACTAGTAGCTCATAACGCCTTGCTTAGCCACACCCCCACGGGATACAGCAGTGACAAGAATTAGGCTATGAACGAAAGTTTGACCTAGCCATGCTAATTAGGGTTGGTAAATTTCGTGCCAGCCACCGCGGTCATACGATTGACCCAAACTAATAGACACCCGGCGTAAAGAGTGTCAAAGAACAATATAAAAATAAAGTCAAACCTTAATTAAGCTGTAAAAAGCCATAATTAAAATTAAGTTAAACTACGAAAGTAACTTTACCATAAACTGAATACACGACAACTAAGACCCAAACTGGGATTAGATACCCCACTATGCTTAGTCGTAAACTTAAATAATCCTGAAACAAGATTATTCGCCAGAGTACTATCGGCAACAGCCCAAAACTCAAAGGACTTGGCGGTGCTTCATATCCTTCTAGAGGAGCCTGTTCTGTAAACGATAAACCACGATTAACCTCACCAATCCTTGCTACTTCAGTCTATATACCGCCATCTTCAGCAAACCCTAAAAAAGGAACGAAAGTAAGCACAACTACCGCACGTAAAAACGTTAGGTCAAGGTGTAACCTATGGATTGGGAAGAAATGGGCTACATTTTCTATAATAAGAACACCCCTTAAACTCACACGAAAGTTTTTATGAAACCTAAAAACTAAAGGAGGATTTAGCAGTAAATTAAGAATAGAATGCTTAATTGAATAAGGCCATGAAGCACGCACACACCGCCCGTCACCCTCCTCAAGTGCCATAGCAAAGCCCCAGATTGCTAACCCATGCTAAGCAAGCGTACAAGAGGAGACAAGTCGTAACAAGGTAAGCATACCGGAAGGTGTGCTTGGATAAACAAGATGTAGCTTAAACAAAGCATCTAGTTTACACCTAGAAGATTCCACAACTCGTGCACATCTTGAACTATATCTAGCCCATACTCCTCCTCACCACTACTACTATAAGTCAATCAAATAAAACATTTACCATACATCTAAAGTATAGGAGATAGAAAAACATCACCTCTAGCATAACTAGTATTAGAGGCACTGCCTGCCCAGTGACAATCGTTAAACGGCCGCGGTATCTTGACCGTGCAAAGGTAGCATAATCACTTGTTCTCTAAATAAGGACTTGTATGAATGGCCACACGAGGGTTTTACTGTCTCTTACTCTTAATCAGTGAAATTGACCTCCCCGTGAAGAGGCGGGGATAATGCAATAAGACGAGAAGACCCTATGGAGCTTTAATTAATCAACTCAAAAAGCATAAAATAATACCACCAAGGGATAACAAAGCTTTAGATGAGCTGACAATTTCGGTTGGGGTGACCTCGGAGTATAAAAAACCCTCCGAGTGATTAAAACTTAGGCCTACCAGCCAAAGTATAGTATCACTTATTGATCCAAAATTTTGATCAACGGAACAAGTTACCCTAGGGATAACAGCGCAATCCTATTCTAGAGTCCATATCGACAATAGGGTTTACGACCTCGATGTTGGATCAGGACATCCTAATGGTGCAGCAGCTATTAAGGGTTCGTTTGTTCAACGATTAAAGTCCTACGTGATCTGGTAGAATACGCTGCTGGTCCTTTCGCCCTATTCTTCCTAGCAGAATATGCCAACATTATCATAATAAATATATTCACAACTATCTTATTTCTAGGAGCATTCCACGACCCCTATATACCAGAATTATGTACAACAAACCTAATTGTCAAGTCACTACTACTAACAATATCCTTCCTATGAATCCGAGCATCCTATCCCCGATTCCGATATGACCAACTAATACATCTCCTTTGAAAAAACTTCCTCCCACTAACACTAGCTCTCTGCATATGACATATCTCATTACCCATCATAACAGCAGGTATCCCACCCCAAACATAAAACAAGAAATATGTCTGACAAAAGAGTTACTTTGATAGAGTAAATAATAGAGGTTTAAATCCTCTTATTTCTAGAACAATAGGAGTCGAACCTACCCTTAAGAATTCAAAATTCTTTGTGCTACCACACTACACCATAATCTACAGTAAGGTCAGCTAAATAAGCTACCGGGCCCATACCCCGGAAATGTTGGTTTATATCCTTCCCATACTAATTAACCCATTCGTCTCTATCACCCTACTAACAACCCTCATCCTAAGCACAACAATTGTCACTATTAGCTCCCATTGATTGTTCGCCTGAATCGGACTAGAAATAAACATAATAGCTATTATCCCCATCATAATAAAAAAGCCTAACCCCCGAGCCACAGAAGCCTCAGCCAAATACTTTCTAACACAAGCCACAGCCTCCTCATTACTTATACTAGCAATTATTATCAACCTAATACATTCCAGCCAATGAACCATCATAAAATTATTCGACCCAACAGCATCCATTCTAATAACAATAGCCCTGGCCATTAAACTAGGATTATCCCCTTTCCACTTCTGAGTACCAGAAGTTACACAAGGCATGTTCATTAACCGATGACTATTCTCTACCAATCACAAAGACATTGGTACCCTGTATTTACTATTTGGCGCCTGGGCAGGAATAGTAGGTACCGGTCTAAGTTTGTTGATTCGTGCTGAATTAGGTCAACCTGGCACACTTATCGGAGACGACCAGCTTTATAATGTTCTAGTGACAGCTCATGCCTTCGTAATAATTTTCTTTATAGTTATACCTATCATAATTGGAGGTTTTGGGAACTGATTAGTCCCCTTAATAATTGGAGCTCCTGACATAGCATTCCCCCGTCTAAACAACATAAGCTTCTGACTACTCCCCCCTTCCTTTCTACTACTAATAGCATCTTCAATAATTGAGGCCGGCGCAGGTACAGGCTGAACTGTTTACCCTCCTCTAGCCGGAAATCTGGCACATGCAGGAGCCTCAGTAGACCTTACCATTTTCTCTCTACATTTAGCCGGTGTATCTTCAATCCTTGGAGCTATTAACTTCATCACAACTATTATCAATATAAAACCACCCGCTATAACTCAATACCAAACACCCCTCTTCGTCTGATCAGTCTTAGTCACAGCAGTCTTACTTTTACTATCATTACCTGTTCTAGCAGCCGGAATTACTATACTACTAACCGATCGAAACCTAAACACAACCTTTTTCGACCCGGCAGGAGGAGGTGACCCAATCTTATATCAACACTTATTCTGATTTTTTGGCCATCCTGAAGTATATATTTTAATTCTACCTGGCTTTGGAATAATTTCACACATCGTTACTTATTATTCAGGGAAAAAAGAACCTTTTGGGTATATGGGAATAGTATGAGCTATGGTTTCTATGGCTTATCCCTTTCAACTAGGCTTACAAGACGCAGCATCACCCGTTATAGAAGAACTTCTACAATTTCACGACCATGCATTGATGATCGTCTTTTTAATTAGCTCCTTAGTTCTTTATATCATTACACTAATGCTAACAACCAAATTAACTCACACTAGTACAATAGACGCTCAAGAAGTAGAGACTATTTGAACTGTCCTCCCGGCCGTTATTCTAATCATAATCGCCCTACCTTCTCTACGAATTCTCTACATAATAGACGAAATTAATAATCCCTCTCTTACCGTAAAAACAATAGGACATCAATGATACTGAAGCTATGAATATACCGACTACGAAGACCTAAACTTTGACTCATACATAATTCCAACCTCAGATCTAAAACCAGGCGAACTACGATTATTAGAAGTAGATAATCGAATGGTTCTACCTATACAAATGACAATTCGAATATTAGTCTCCTCAGAAGATGTATTACACTCATGAGCTGTCCCTTCCCTAGGCCTAAAAACAGACGCAATTCCTGGCCGCCTAAACCAAACAACCCTAATATCAACACGACCTGGTCTGTTCTACGGACAATGTTCAGAAATTTGCGGCTCTAACCACAGCTTTATACCAATCGTTCTCGAACTAGTACCTTTAGAGAATTTTGAAAAATGATCTGCATCCATATTATAATTTCACTAAGAAGCTAAACCAGCGTGTTGTAATTCAACTACAAGAACCCTAATGACCAACATCCGAAAAACACACCCACTAATAAAAATCCTCAATGATGCGTTCATCGATCTACCCACTCCATCTAATATCTCCTCTTGATGAAATTTTGGTTCCTTACTAGGCCTCTGCCTAATTATACAAATCCTAACAGGATTATTCCTAGCAATACATTACACGCCAGACACCTCAACTGCTTTCTCATCAGTCGCACACATCTGCCGAGACGTCAACTATGGCTGATTCATCCGCTATCTACACGCAAACGGAGCCTCCATATTCTTCATCTGTCTATACGCCCACATTGGACGTGGCCTATACTATGGTTCTTATATATTCCAAGAAACATGAAACATTGGTGTACTCTTACTATTAACAGTCATAGCCACTGCATTCGTAGGCTACGTCCTGCCCTGAGGACATCTACATAAACTATTCCTTGAAAAA-GCTTATTGTACAGTTACCACAACACCACAGTACTACGTCAGTATTAAAAGTAATTTGTTTTAAAAACATTTTACTGTACACATTACATATACATACACATGCGCATGCTAATA-TTT-AGTCTCTCCTTGTAAATATTCATATATACATGCTATGTATTATTGTGCATTCATTTATTTTCCATACGATAAGTTAAAGCCCGTATTAATTATCATTAATTTTACATATTACATAATATGTATGCTTTTACATATTATATTTCCCCTATCAATCCTACCTCCATTATATCCTATGGTCACTCCATTAGATCACGAGCTTAATCACCATGCCGCGTGAAACCAGCAACCCGCTCGGCAGGGATCCCTCTTCTCGCACCGGGCCCATATCTCGTGGGGGTAGCTAA-TAATGATCTTTATAAGACATCTGGTTCTTACTTCAGGACCATTTTAACTTAAAATCGCCCACTCGTTCCCCTTAAATAAGACATCTCGATGGACTCATGACTAATCAGCCCATGCCTAACATAACTGAGGTTTCATACATTTGGTATTTTTTAATTTTTGGGGGGGAGCTTGCACCGACTCAGCTATGGCCTTGGGAAGGCCCCGTCACAGTCAAATAAATTGTAGCTGGACCTGTGTGTATTTTT-GATTGGACTAGCACAACCAACAGGTGTTATTTAATTAATGGT
	'KF570380.1_Ttr_WNAP12'           AAATCATTAAAGACTAAAAGGAGCGGGCATCAAGCACACTATACTAGTAGCTCATAACGCCTTGCTTAGCCACACCCCCACGGGATACAGCAGTGACAAGAATTAGGCTATGAACGAAAGTTTGACCTAGCCATGCTAATTAGGGTTGGTAAATTTCGTGCCAGCCACCGCGGTCATACGATTGACCCAAACTAATAGACACCCGGCGTAAAGAGTGTCAAAGAACAATATAAAAATAAAGTCAAACCTTAATTAAGCTGTAAAAAGCCATAATTAAAATTAAGTTAAACTACGAAAGTAACTTTACCATAAACTGAATACACGACAACTAAGACCCAAACTGGGATTAGATACCCCACTATGCTTAGTCGTAAACTTAAATAATCCTGAAACAAGATTATTCGCCAGAGTACTATCGGCAACAGCCCAAAACTCAAAGGACTTGGCGGTGCTTCATATCCTTCTAGAGGAGCCTGTTCTGTAAACGATAAACCACGATTAACCTCACCAATCCTTGCTACTTCAGTCTATATACCGCCATCTTCAGCAAACCCTAAAAAAGGAACGAAAGTAAGCACAACTACCGCACGTAAAAACGTTAGGTCAAGGTGTAACCTATGGATTGGGAAGAAATGGGCTACATTTTCTATAATAAGAACACCCCTTAAACTCACACGAAAGTTTTTATGAAACCTAAAAACTAAAGGAGGATTTAGCAGTAAATTAAGAATAGAATGCTTAATTGAATAAGGCCATGAAGCACGCACACACCGCCCGTCACCCTCCTCAAGTGCCATAGCAAAGCCCCAGATTGCTAACCCATGCTAAGCAAGCGTACAAGAGGAGACAAGTCGTAACAAGGTAAGCATACCGGAAGGTGTGCTTGGATAAACAAGATGTAGCTTAAACAAAGCATCTAGTTTACACCTAGAAGATTCCACAACTCGTGCACATCTTGAACTATATCTAGCCCATACTCCTCCTCACCACTACTACTATAAGTCAATCAAATAAAACATTTACCATACATCTAAAGTATAGGAGATAGAAAAACATCACCTCTAGCATAACTAGTATTAGAGGCACTGCCTGCCCAGTGACATTCGTTAAACGGCCGCGGTATCTTGACCGTGCAAAGGTAGCATAATCACTTGTTCTCTAAATAAGGACTTGTATGAATGGCCACACGAGGGTTTTACTGTCTCTTACTCTTAATCAGTGAAATTGACCTCCCCGTGAAGAGGCGGGGATAATGCAATAAGACGAGAAGACCCTATGGAGCTTTAATTAATCAACTCAAAAAGCATAAAATAATACCACCAAGGGATAACAAAGCTTTAGATGAGCTGACAATTTCGGTTGGGGTGACCTCGGAGTATAAAAAACCCTCCGAGTGATTAAAACTTAGGCCTACCAGCCAAAGTATAGTATCACTTATTGATCCAAAATTTTGATCAACGGAACAAGTTACCCTAGGGATAACAGCGCAATCCTATTCTAGAGTCCATATCGACAATAGGGTTTACGACCTCGATGTTGGATCAGGACATCCTAATGGTGCAGCAGCTATTAAGGGTTCGTTTGTTCAACGATTAAAGTCCTACGTGATCTGGTAGAATACGCTGCTGGTCCTTTCGCCCTATTCTTCCTAGCAGAATATGCCAACATTATCATAATAAATATATTCACAACTATCTTATTTCTAGGAGCATTCCACGACCCCTATATACCAGAATTATGTACAACAAACCTAATTGTCAAGTCACTACTACTAACAATATCCTTCCTATGAATCCGAGCATCCTATCCCCGATTCCGATATGACCAACTAATACATCTCCTTTGAAAAAACTTCCTCCCACTAACACTAGCTCTCTGCATATGACATATCTCATTACCCATCATAACAGCAGGTATCCCACCCCAAACATAAAACAAGAAATATGTCTGACAAAAGAGTTACTTTGATAGAGTAAATAATAGAGGTTTAAATCCTCTTATTTCTAGAACAATAGGAGTCGAACCTACCCTTAAGAATTCAAAATTCTTTGTGCTACCACACTACACCATAATCTACAGTAAGGTCAGCTAAATAAGCTACCGGGCCCATACCCCGGAAATGTTGGTTTATATCCTTCCCATACTAATTAACCCATTCGTCTCTATCACCCTACTAACAACCCTCATCCTAAGCACAACAATTGTCACTATTAGCTCCCATTGATTGTTCGCCTGAATCGGACTAGAAATAAACATAATAGCTATTATCCCCATCATAATAAAAAAGCCTAACCCCCGAGCCACAGAAGCCTCAGCCAAATACTTTCTAACACAAGCCACAGCCTCCTCATTACTTATACTAGCAATTATTATCAACCTAATACATTCCAGCCAATGAACCATCATAAAATTATTCGACCCAACAGCATCCATTCTAATAACAATAGCCCTGGCCATTAAACTAGGATTATCCCCTTTCCACTTCTGAGTACCAGAAGTTACACAAGGCATGTTCATTAACCGATGACTATTCTCTACCAATCACAAAGACATTGGTACCCTGTATTTACTATTTGGCGCCTGGGCAGGAATAGTAGGTACCGGTCTAAGTTTGTTGATTCGTGCTGAATTAGGTCAACCTGGCACACTTATCGGAGACGACCAGCTTTATAATGTTCTAGTGACAGCTCATGCCTTCGTAATAATTTTCTTTATAGTTATACCTATCATAATTGGAGGTTTTGGGAACTGATTAGTCCCCTTAATAATTGGAGCTCCTGACATAGCATTCCCCCGTCTAAACAACATAAGCTTCTGACTACTCCCCCCTTCCTTTCTACTACTAATAGCATCTTCAATAATTGAGGCCGGCGCAGGTACAGGCTGAACTGTTTACCCTCCTCTAGCCGGAAATCTGGCACATGCAGGAGCCTCAGTAGACCTTACCATTTTCTCTCTACATTTAGCCGGTGTATCTTCAATCCTTGGAGCTATTAACTTCATCACAACTATTATCAATATAAAACCACCCGCTATAACTCAATACCAAACACCCCTCTTCGTCTGATCAGTCTTAGTCACAGCAGTCTTACTTTTACTATCATTACCTGTTCTAGCAGCCGGAATTACTATACTACTAACCGATCGAAACCTAAACACAACCTTTTTCGACCCGGCAGGAGGAGGTGACCCAATCTTATATCAACACTTATTCTGATTTTTTGGCCATCCTGAAGTATATATTTTAATTCTACCTGGCTTTGGAATAATTTCACACATCGTTACTTATTATTCAGGGAAAAAAGAACCTTTTGGGTATATGGGAATAGTATGAGCTATGGTTTCTATGGCTTATCCCTTTCAACTAGGCTTACAAGACGCAGCATCACCCGTTATAGAAGAACTTCTACAATTTCACGACCATGCATTGATGATCGTCTTTTTAATTAGCTCCTTAGTTCTTTATATCATTACACTAATGCTAACAACCAAATTAACTCACACTAGTACAATAGACGCTCAAGAAGTAGAGACTATTTGAACTGTCCTCCCGGCCGTTATTCTAATCATAATCGCCCTACCTTCTCTACGAATTCTCTACATAATAGACGAAATTAATAATCCCTCTCTTACCGTAAAAACAATAGGACATCAATGATACTGAAGCTATGAATATACCGACTACGAAGACCTAAACTTTGACTCATACATAATTCCAACCTCAGATCTAAAACCAGGCGAACTACGATTATTAGAAGTAGATAATCGAATGGTTCTACCTATACAAATGACAATTCGAATATTAGTCTCCTCAGAAGATGTATTACACTCATGAGCTGTCCCTTCCCTAGGCCTAAAAACAGACGCAATTCCTGGCCGCCTAAACCAAACAACCCTAATATCAACACGACCTGGTCTGTTCTACGGACAATGTTCAGAAATTTGCGGCTCTAACCACAGCTTTATACCAATCGTTCTCGAACTAGTACCTTTAGAGAATTTTGAAAAATGATCTGCATCCATATTATAATTTCACTAAGAAGCTAAACCAGCGTGTTGTAATTCAACTACAAGAACCCTAATGACCAACATCCGAAAAACACACCCACTAATAAAAATCCTCAATGACGCGTTCATCGATCTACCCACTCCATCTAATATCTCCTCTTGATGAAATTTTGGTTCCTTACTAGGCCTCTGCCTAATTATACAAATCCTAACAGGATTATTCCTAGCAATACATTACACGCCAGACACCTCAACTGCTTTCTCATCAGTCGCACACATCTGCCGAGACGTCAACTATGGCTGATTCATCCGCTATCTACACGCAAACGGAGCCTCCATATTCTTCATCTGTCTATACGCCCACATTGGACGTGGCCTATACTATGGTTCTTATATATTCCAAGAAACATGAAACATTGGTGTACTCTTACTATTAACAGTCATAGCCACTGCATTCGTAGGCTACGTCCTGCCCTGAGGACATCTACATAAACTATTCCTTGAAAAA-GCTTATTGTACAATTACCACAACACCACAGTACTACGTCAGTATTAAAAGTAATTTGTTTTAAAAACATTTTACTGTACACATTACATATACATACACATGCGCATGCTAATA-TTT-AGTCTCTCCTTGTAAATATTCATATATACATGCTATGTATTATTGTGCATTCATTTATTTTCCATACGATAAGTTAAAGCCCGTATTAATTATCATTAATTTTACATATTACATAATATGTATGCTCTTACATATTATATTTCCCCTATCAATCCTACCTCCATTATATCCTATGGTCACTCCATTAGATCACGAGCTTAATCACCATGCCGCGTGAAACCAGCAACCCGCTCGGCAGGGATCCCTCTTCTCGCACCGGGCCCATACCTCGTGGGGGTAGCTAA-TAATGATCTTTATAAGACATCTGGTTCTTACTTCAGGACCATTTTAACTTAAAATCGCCCACTCGTTCCCCTTAAATAAGACATCTCGATGGATTCATGACTAATCAGCCCATGCCTAACATAACTGAGGTTTCATACATTTGGTATTTTTTAATTTTTGGGGGGGAGCTTGCACCGACTCAGCTATGGCCTTAGGAAGGCCCCGTCACAGTCAAATAAATTGTAGCTGGACCTGTGTGTATTTTT-GATTGGACTAGCACAACCAACAGGTGTTATTTAATTAATGGT
	'KF570381.1_Ttr_WNAP17'           AAATCATTAAAGACTAAAAGGAGCGGGCATCAAGCACACTATACTAGTAGCTCATAACGCCTTGCTTAGCCACACCCCCACGGGATACAGCAGTGACAAGAATTAGGCTATGAACGAAAGTTTGACCTAGCCATGCTAATTAGGGTTGGTAAATTTCGTGCCAGCCACCGCGGTCATACGATTGACCCAAACTAATAGACACCCGGCGTAAAGAGTGTCAAAGAACAATATAAAAATAAAGTCAAACCTTAATTAAGCTGTAAAAAGCCATAATTAAAATTAAGTTAAACTACGAAAGTAACTTTACCATAAACTGAATACACGACAACTAAGACCCAAACTGGGATTAGATACCCCACTATGCTTAGTCGTAAACTTAAATAATCCTAAAACAAGATTATTCGCCAGAGTACTATCGGCAACAGCCCAAAACTCAAAGGACTTGGCGGTGCTTCATATCCTTCTAGAGGAGCCTGTTCTGTAAACGATAAACCACGATTAACCTCACCAATCCTTGCTACTTCAGTCTATATACCGCCATCTTCAGCAAACCCTAAAAAAGGAACGAAAGTAAGCACAACTACTGCACGTAAAAACGTTAGGTCAAGGTGTAACCTATGGATTGGGAAGAAATGGGCTACATTTTCTATAATAAGAACACCCCTTAAACTCACACGAAAGTTTTTATGAAACCTAAAAACTAAAGGAGGATTTAGCAGTAAATTAAGAATAGAATGCTTAATTGAATAAGGCCATGAAGCACGCACACACCGCCCGTCACCCTCCTCAAGTGCCATAGCAAAGCCCCAGATTGCTAACCCATGCTAAGCAAGCGTACAAGAGGAGACAAGTCGTAACAAGGTAAGCATACCGGAAGGTGTGCTTGGATAAACAAGATGTAGCTTAAACAAAGCATCTAGTTTACACCTAGAAGATTCCACAACTCGTGCACATCTTGAACTATATCTAGCCCATACTCCTCCTCATCACTACTACTATAAGTCAGTCAAATAAAACATTTACCATACATCTAAAGTATAGGAGATAGAAAAACATCACCTCTAGCATAACTAGTATTAGAGGCACTGCCTGCCCAGTGACAATCGTTAAACGGCCGCGGTATCTTGACCGTGCAAAGGTAGCATAATCACTTGTTCTCTAAATAAGGACTTGTATGAATGGCCACACGAGGGTTTTACTGTCTCTTACTCTTAATCAGTGAAATTGACCTCCCCGTGAAGAGGCGGGGATAATGCAATAAGACGAGAAGACCCTATGGAGCTTTAATTAATCAACTCAAAAGGCATAAAATAATACCACCAAGGGATAACAAAGCTTTAGATGAGCTGACAATTTCGGTTGGGGTGACCTCGGAGTATAAAAAACCCTCCGAGTGATTAAAACTTAGGCCTACCAGCCAAAGTATAGTATCACTTATTGATCCAAAATTTTGATCAACGGAACAAGTTACCCTAGGGATAACAGCGCAATCCTATTCTAGAGTCCATATCGACAATAGGGTTTACGACCTCGATGTTGGATCAGGACATCCTAATGGTGCAGCAGCTATTAAGGGTTCGTTTGTTCAACGATTAAAGTCCTACGTGATCTGGTAGAATACGCTGCCGGTCCTTTCGCCCTATTCTTCCTAGCAGAATATGCCAACATTATCATAATAAATATATTCACAACTATCTTATTTCTAGGAGCATTCCACGACCCCTATATACCAGAATTATGTACAACAAACCTAATTGTCAAGTCACTACTACTAACAATAGCCTTCCTATGAATCCGAGCATCCTACCCCCGATTCCGATATGACCAACTAATACACCTCCTTTGAAAAAACTTCCTCCCACTAACACTAGCTCTCTGCATATGACATATCTCATTACCCATCATAACAGCAGGTATCCCACCCCAAACATAAAACAAGAAATATGTCTGACAAAAGAGTTACTTTGATAGAGTAAATAATAGAGGTTTAAATCCTCTTATTTCTAGAACAATAGGAGTCGAACCTACCCTTAAGAATTCAAAATTCTTTGTGCTACCACACTACACCATAATCTACAGTAAGGTCAGCTAAATAAGCTACCGGGCCCATACCCCGGAAATGTTGGTTTATATCCTTCCCATACTAATTAACCCATTCATCTCTATCACCCTACTAACAACCCTCATCCTAAGCACAACAATTGTCACTATTAGCTCCCATTGATTGTTCGCCTGAATCGGACTAGAAATAAACATAATAGCTATCATCCCCATCATAATAAAAAAGCCTAACCCCCGAGCCACAGAAGCCTCAGCCAAATACTTTCTAACACAAGCCACAGCCTCCTCATTACTTATACTAGCAATTATTATCAACCTAATACATTCCAGCCAATGGACCATCATAAAATTATTCGATCCAACAGCATCCATTCTAATAACAATAGCCCTGGCCATTAAACTAGGATTATCCCCTTTCCACTTCTGAGTACCAGAAGTTACACAAGGCATGTTCATTAACCGATGACTATTCTCTACCAATCACAAAGACATTGGTACCCTGTATTTACTATTTGGCGCCTGGGCAGGAATAGTAGGTACCGGTCTAAGTTTGTTGATTCGTGCTGAATTAGGTCAACCTGGCACACTTATCGGAGACGACCAGCTTTATAATGTTCTAGTGACAGCTCATGCCTTCGTAATAATTTTCTTTATAGTTATACCTATCATAATTGGAGGTTTTGGGAACTGATTAGTCCCCTTAATAATCGGAGCTCCTGACATAGCATTCCCCCGTCTAAACAACATAAGCTTCTGACTACTCCCCCCTTCCTTTCTACTACTAATAGCATCTTCAATAATTGAGGCCGGCGCAGGTACAGGCTGAACTGTTTACCCTCCTCTAGCTGGAAATCTGGCACATGCAGGAGCCTCAGTAGACCTTACCATTTTCTCTCTACATTTAGCCGGTGTATCTTCAATCCTTGGAGCTATTAACTTCATCACAACTATTATTAATATAAAACCACCCGCTATAACTCAATACCAAACACCCCTCTTCGTCTGATCAGTCTTAGTCACAGCAGTCTTACTTTTACTATCATTACCTGTTCTAGCAGCCGGAATTACTATACTACTAACCGATCGAAACCTAAACACAACCTTTTTCGACCCGGCAGGAGGAGGTGACCCAATCTTATATCAACACTTATTCTGATTTTTTGGCCATCCTGAAGTATATATTTTAATTCTACCTGGCTTTGGAATAATTTCACACATCGTTACTTATTATTCAGGGAAAAAAGAACCTTTTGGGTATATGGGAATAGTATGAGCTATAGTTTCTATGGCTTATCCCTTTCAACTAGGCTTACAAGACGCAGCATCACCCGTTATAGAAGAACTTCTACAATTCCACGACCATGCATTGATGATCGTCTTTTTAATTAGCTCCTTAGTTCTTTATATCATTACACTAATGCTAACAACTAAATTAACTCATACTAGTACAATAGACGCTCAAGAAGTGGAGACTATTTGAACTGTCCTCCCGGCCGTTATTCTAATCATAATCGCCCTACCTTCTCTACGAATTCTCTACATAATAGACGAAATTAATAGTCCCTCTCTTACCGTAAAAACAATAGGACATCAATGATACTGAAGCTATGAATATACCGACTACGAAGACCTAAACTTTGACTCATACATAATTCCAACCTCAGATCTAAAACCAGGCGAACTACGATTATTAGAAGTAGATAATCGAATGGTTCTACCTATACAAATGACAATTCGAATATTAGTCTCCTCAGAAGATGTATTGCACTCATGAGCTGTCCCTTCCCTAGGCCTAAAAACAGACGCAATTCCTGGCCGCCTAAACCAAACAACCCTAATATCAACACGACCTGGTCTGTTCTACGGACAATGTTCAGAAATTTGCGGCTCTAACCACAGCTTTATACCAATCGTTCTCGAACTAGTACCTTTAGAGAATTTTGAAAAATGATCTGCATCCATATTATAATTTCACTAAGAAGCTAAACCAGCGTGTTGTAATTCAACTACAAGAACCCTAATGACCAACATCCGAAAAACACACCCACTAATAAAAATCCTCAATGATGCGTTCATCGATCTACCCACTCCATCTAATATCTCCTCTTGATGAAATTTTGGTTCCTTACTAGGCCTCTGCCTAATTATACAAATCCTAACAGGATTATTCCTAGCAATACATTACACGCCAGACACCTCAACTGCTTTCTCATCAGTCGCACACATCTGCCGAGACGTCAACTATGGCTGATTCATCCGCTATCTACACGCAAACGGAGCCTCCATATTCTTCATCTGTCTATACGCCCACATTGGACGTGGCCTATACTATGGTTCTTATATATTCCAAGAAACATGAAACATTGGTGTACTCTTACTATTAACAGTCATAGCCACTGCATTCGTAGGCTATGTCCTGCCCTGAGGACATCTACATAAACTATTCCTTGAAAAA-GCTTATTGTACAGTTACCACAACATCACAGTACTACGTCAGTATTAAAAGTAATTTGTTTTAAAAACATTTTACTGTACACATTACATATACATACACATGTGCATGCTAATA-TTT-AGTCTCTCCTTGTAAATATTCATACATACATGCTATGTATTATTGTGCATTCATTTATTTTCCATACGATAAGTTAAAGCCCGTATTAATTATCATTAATTTTACATATTACATAATATGCATGCTCTTACATATTATATCTCCCCTATCAATCCTACCTCCATTATATCCTATGGTCGCTCCATTAGATCACGAGCTTAATCACCATGCCGCGTGAAACCAGCAACCCGCTTGGCAGGGATCCCTCTTCTCGCACCGGGCCCATACCTCGTGGGGGTAGCTAA-TAATGATCTTTATAAGACATCTGGTTCTTACTTCAGGACCATTTCAACTTAAAATCGCCCACTCGTTCCCCTTAAATAAGACATCTCGATGGGTTCATGACTAATCAGCCCATGCCTAACATAACTGAGGTTTCATACATTTGGTATTTTTTAATTTTTGGGGGGGAGCTTGCACCGACTCAGCTATGGCCTTGGGAAGGCCCCGTCACAGTCAAATAAATTGTAGCTGGACCTGTGTGTATTTTT-GATTGGACTAGCACAACCAACAGGTGTTATTTAATTAATGGT
	'KF570382.1_Ttrt_WNAP19'          AAATCATTAAAGACTAAAAGGAGCGGGCATCAAGCACACTATACTAGTAGCTCATAACGCCTTGCTTAGCCACACCCCCACGGGATACAGCAGTGACAAGAATTAGGCTATGAACGAAAGTTTGACCTAGCCATGCTAATTAGGGTTGGTAAATTTCGTGCCAGCCACCGCGGTCATACGATTGACCCAAACTAATAGACACCCGGCGTAAAGAGTGTCAAAGAACAATATAAAAATAAAGTCAAACCTTAATTAAGCTGTAAAAAGCCATAATTAAAATTAAGTTAAACTACGAAAGTAACTTTACCATAAACTGAATACACGACAACTAAGACCCAAACTGGGATTAGATACCCCACTATGCTTAGTCGTAAACTTAAATAATCCTAAAACAAGATTATTCGCCAGAGTACTATCGGCAACAGCCCAAAACTCAAAGGACTTGGCGGTGCTTCATATCCTTCTAGAGGAGCCTGTTCTGTAAACGATAAACCACGATTAACCTCACCAATCCTTGCTACTTCAGTCTATATACCGCCATCTTCAGCAAACCCTAAAAAAGGAACGAAAGTAAGCACAACTACTGCACGTAAAAACGTTAGGTCAAGGTGTAACCTATGGATTGGGAAGAAATGGGCTACATTTTCTATAATAAGAACACCCCTTAAACTCACACGAAAGTTTTTATGAAACCTAAAAACTAAAGGAGGATTTAGCAGTAAATTAAGAATAGAATGCTTAATTGAATAAGGCCATGAAGCACGCACACACCGCCCGTCACCCTCCTCAAGTGCCATAGCAAAGCCCCAGATTGCTAACCCATGCTAAGCAAGCGTACAAGAGGAGACAAGTCGTAACAAGGTAAGCATACCGGAAGGTGTGCTTGGATAAACAAGATGTAGCTTAAACAAAGCATCTAGTTTACACCTAGAAGATTCCACAACTCGTGCACATCTTGAACTATATCTAGCCCATACTCCTCCTCATCACTACTACTATAAGTCAGTCAAATAAAACATTTACCATACATCTAAAGTATAGGAGATAGAAAAACATCACCTCTAGCATAACTAGTATTAGAGGCACTGCCTGCCCAGTGACAATCGTTAAACGGCCGCGGTATCTTGACCGTGCAAAGGTAGCATAATCACTTGTTCTCTAAATAAGGACTTGTATGAATGGCCACACGAGGGTTTTACTGTCTCTTACTCTTAATCAGTGAAATTGACCTCCCCGTGAAGAGGCGGGGATAATGCAATAAGACGAGAAGACCCTATGGAGCTTTAATTAATCAACTCAAAAGGCATAAAATAATACCACCAAGGGATAACAAAGCTTTAGATGAGCTGACAATTTCGGTTGGGGTGACCTCGGAGTATAAAAAACCCTCCGAGTGATTAAAACTTAGGCCTACCAGCCAAAGTATAGTATCACTTATTGATCCAAAATTTTGATCAACGGAACAAGTTACCCTAGGGATAACAGCGCAATCCTATTCTAGAGTCCATATCGACAATAGGGTTTACGACCTCGATGTTGGATCAGGACATCCTAATGGTGCAGCAGCTATTAAGGGTTCGTTTGTTCAACGATTAAAGTCCTACGTGATCTGGTAGAATACGCTGCCGGTCCTTTCGCCCTATTCTTCCTAGCAGAATATGCCAACATTATCATAATAAATATATTCACAACTATCTTATTTCTAGGAGCATTCCACGACCCCTATATACCAGAATTATGTACAACAAACCTAATTGTCAAGTCACTACTACTAACAATAGCCTTCCTATGAATCCGAGCATCCTACCCCCGATTCCGATATGACCAACTAATACACCTCCTTTGAAAAAACTTCCTCCCACTAACACTAGCTCTCTGCATATGACATATCTCATTACCCATCATAACAGCAGGTATCCCACCCCAAACATAAAACAAGAAATATGTCTGACAAAAGAATTACTTTGATAGAGTAAATAATAGAGGTTTAAATCCTCTTATTTCTAGAACAATAGGAGTCGAACCTACCCTTAAGAATTCAAAATTCTTTGTGCTACCACACTACACCATAATCTACAGTAAGGTCAGCTAAATAAGCTACCGGGCCCATACCCCGGAAATGTTGGTTTATATCCTTCCCATACTAATTAACCCATTCATCTCTATCACCCTACTAACAACCCTCATCCTAAGCACAACAATTGTCACTATTAGCTCCCATTGATTGTTCGCCTGAATCGGACTAGAAATAAACATAATAGCTATCATCCCCATCATAATAAAAAAGCCTAACCCCCGAGCCACAGAAGCCTCAGCCAAATACTTTCTAACACAAGCCACAGCCTCCTCGTTACTTATACTAGCAATTATTATCAACCTAATACATTCCAGCCAATGGACCATCATAAAATTATTCGATCCAACAGCATCCATTCTAATAACAATAGCCCTGGCCATTAAACTAGGATTATCCCCTTTCCACTTCTGAGTACCAGAAGTTACACAAGGCATGTTCATTAACCGATGACTATTCTCTACCAATCACAAAGACATTGGTACCCTGTATTTACTATTTGGCGCCTGGGCAGGAATAGTAGGTACCGGTCTAAGTTTGTTGATTCGTGCTGAATTAGGTCAACCTGGCACACTTATCGGAGACGACCAGCTTTATAATGTTCTAGTGACAGCTCATGCCTTCGTAATAATTTTCTTTATAGTTATACCTATCATAATTGGAGGTTTTGGGAACTGATTAGTCCCCTTAATAATCGGAGCTCCTGACATAGCATTCCCCCGTCTAAACAACATAAGCTTCTGACTACTCCCCCCTTCCTTTCTACTACTAATAGCATCTTCAATAATTGAGGCCGGCGCAGGTACAGGCTGAACTGTTTACCCTCCTCTAGCTGGAAATCTGGCACATGCAGGAGCCTCAGTAGACCTTACCATTTTCTCTCTACATTTAGCCGGTGTATCTTCAATCCTTGGAGCTATTAACTTCATCACAACTATTATTAATATAAAACCACCCGCTATAACTCAATACCAAACACCCCTCTTCGTCTGATCAGTCTTAGTCACAGCAGTCTTACTTTTACTATCATTACCTGTTCTAGCAGCCGGAATTACTATACTACTAACCGATCGAAACCTAAACACAACCTTTTTCGACCCGGCAGGAGGAGGTGACCCAATCTTATATCAACACTTATTCTGATTTTTTGGCCATCCTGAAGTATATATTTTAATTCTACCTGGCTTTGGAATAATTTCACACATCGTTACTTATTATTCAGGGAAAAAAGAACCTTTTGGGTATATGGGAATAGTATGAGCTATAGTTTCTATGGCTTATCCCTTTCAACTAGGCTTACAAGACGCAGCATCACCCGTTATAGAAGAACTTCTACAATTCCACGACCATGCATTGATGATCGTCTTTTTAATTAGCTCCTTAGTTCTTTATATCATTACACTAATGCTAACAACTAAATTAACTCATACTAGTACAATAGACGCTCAAGAAGTGGAGACTATTTGAACTGTCCTCCCGGCCGTTATTCTAATCATAATCGCCCTACCTTCTCTACGAATTCTCTACATAATAGACGAAATTAATAGTCCCTCTCTTACCGTAAAAACAATAGGACATCAATGATACTGAAGCTATGAATATACCGACTACGAAGACCTAAACTTTGACTCATACATAATTCCAACCTCAGATCTAAAACCAGGCGAACTACGATTATTAGAAGTAGATAATCGAATGGTTCTACCTATACAAATGACAATTCGAATATTAGTCTCCTCAGAAGATGTATTGCACTCATGAGCTGTCCCTTCCCTAGGCCTAAAAACAGACGCAATTCCTGGCCGCCTAAACCAAACAACCCTAATATCAACACGACCTGGTCTGTTCTACGGACAATGTTCAGAAATTTGCGGCTCTAACCACAGCTTTATACCAATCGTTCTCGAACTAGTACCTTTAGAGAATTTTGAAAAATGATCTGCATCCATATTATAATTTCACTAAGAAGCTAAACCAGCGTGTTGTAATTCAACTACAAGAACCCTAATGACCAACATCCGAAAAACACACCCACTAATAAAAATCCTCAATGATGCGTTCATCGATCTACCCACTCCATCTAATATCTCCTCTTGATGAAATTTTGGTTCCTTACTAGGCCTCTGCCTAATTATACAAATCCTAACAGGATTATTCCTAGCAATACATTACACGCCAGACACCTCAACTGCTTTCTCATCAGTCGCACACATCTGCCGAGACGTCAACTATGGCTGATTCATCCGCTATCTACACGCAAACGGAGCCTCCATATTCTTCATCTGTCTATACGCCCACATTGGACGTGGCCTATACTATGGTTCTTATATATTCCAAGAAACATGAAACATTGGTGTACTCTTACTATTAACAGTCATAGCCACTGCATTCGTAGGCTATGTCCTGCCCTGAGGACATCTACATAAACTATTCCTTGAAAAA-GCTTATTGTACAGTTACCACAACATCACAGTACTACGTCAGTATTAAAAGTAATTTGTTTTAAAAACATTTTACTGTACACATTACATATACATACACATGTGCATGCTAATA-TTT-AGTCTCTCCTTGTAAATATTCATACATACATGCTATGTATTATTGTGCATTCATTTATTTTCCATACGATAAGTTAAAGCCCGTATTAATTATCATTAATTTTACATATTACATAATATGTATGCTCTTACATATTATATATCCCC????AATCCTACCTCCATTATATCCTATGGTCGCTCCATTAGATCACGAGCTTAATCACCATGCCGCGTGAAACCAGCAACCCGCTTGGCAGGGATCCCTCTTCTCGCACCGGGCCCATACCTCGTGGGGGTAGCTAA-TAATGATCTTTATAAGACATCTGGTTCTTACTTCAGGACCATTTCAACTTAAAATCGCCCACTCGTTCCCCTTAAATAAGACATCTCGATGGGTTCATGACTAATCAGCCCATGCCTAACATAACTGAGGTTTCATACATTTGGTATTTTTTAATTTTTGGGGGGGAGCTTGCACCGACTCAGCTATGGCCTTGGGAAGGCCCCGTCACAGTCAAATAAATTGTAGCTGGACCTGTGTGTATTTTT-GATTGGACTAGCACAACCAACAGGTGTTATTTAATTAATGGT
	'KF570383.1_Ttr_WNAP21'           AAATCATTAAAGACTAAAAGGAGCGGGCATCAAGCACACTATACTAGTAGCTCATAACGCCTTGCTTAGCCACACCCCCACGGGATACAGCAGTGACAAGAATTAGGCTATGAACGAAAGTTTGACCTAGCCATGCTAATTAGGGTTGGTAAATTTCGTGCCAGCCACCGCGGTCATACGATTGACCCAAACTAATAGACACCCGGCGTAAAGAGTGTCAAAGAACAATATAAAAATAAAGTCAAACCTTAATTAAGCTGTAAAAAGCCATAATTAAAATTAAGTTAAACTACGAAAGTAACTTTACCATAAACTGAATACACGACAACTAAGACCCAAACTGGGATTAGATACCCCACTATGCTTAGTCGTAAACTTAAATAATCCTAAAACAAGATTATTCGCCAGAGTACTATCGGCAACAGCCCAAAACTCAAAGGACTTGGCGGTGCTTCATATCCTTCTAGAGGAGCCTGTTCTGTAAACGATAAACCACGATTAACCTCACCAATCCTTGCTACTTCAGTCTATATACCGCCATCTTCAGCAAACCCTAAAAAAGGAACGAAAGTAAGCACAACTACTGCACGTAAAAACGTTAGGTCAAGGTGTAACCTATGGATTGGGAAGAAATGGGCTACATTTTCTATAATAAGAACACCCCTTAAACTCACACGAAAGTTTTTATGAAACCTAAAAACTAAAGGAGGATTTAGCAGTAAATTAAGAATAGAATGCTTAATTGAATAAGGCCATGAAGCACGCACACACCGCCCGTCACCCTCCTCAAGTGCCATAGCAAAGCCCCAGATTGCTAACCCATGCTAAGCAAGCGTACAAGAGGAGACAAGTCGTAACAAGGTAAGCATACCGGAAGGTGTGCTTGGATAAACAAGATGTAGCTTAAACAAAGCATCTAGTTTACACCTAGAAGATTCCACAACTCGTGCACATCTTGAACTATATCTAGCCCATACTCCTCCTCATCACTACTACTATAAGTCAGTCAAATAAAACATTTACCATACATCTAAAGTATAGGAGATAGAAAAACATCACCTCTAGCATAACTAGTATTAGAGGCACTGCCTGCCCAGTGACAATCGTTAAACGGCCGCGGTATCTTGACCGTGCAAAGGTAGCATAATCACTTGTTCTCTAAATAAGGACTTGTATGAATGGCCACACGAGGGTTTTACTGTCTCTTACTCTTAATCAGTGAAATTGACCTCCCCGTGAAGAGGCGGGGATAATGCAATAAGACGAGAAGACCCTATGGAGCTTTAATTAATCAACTCAAAAGGCATAAAATAATACCACCAAGGGATAACAAAGCTTTAGATGAGCTGACAATTTCGGTTGGGGTGACCTCGGAGTATAAAAAACCCTCCGAGTGATTAAAACTTAGGCCTACCAGCCAAAGTATAGTATCACTTATTGATCCAAAATTTTGATCAACGGAACAAGTTACCCTAGGGATAACAGCGCAATCCTATTCTAGAGTCCATATCGACAATAGGGTTTACGACCTCGATGTTGGATCAGGACATCCTAATGGTGCAGCAGCTATTAAGGGTTCGTTTGTTCAACGATTAAAGTCCTACGTGATCTGGTAGAATACGCTGCCGGTCCTTTCGCCCTATTCTTCCTAGCAGAATATGCCAACATTATCATAATAAATATATTCACAACTATCTTATTTCTAGGAGCATTCCACGACCCCTATATACCAGAATTATGTACAACAAACCTAATTGTCAAGTCACTACTACTAACAATAGCCTTCCTATGAATCCGAGCATCCTACCCCCGATTCCGATATGACCAACTAATACATCTCCTTTGAAAAAACTTCCTCCCACTAACACTAGCTCTCTGCATATGACATATCTCATTACCCATCATAACAGCAGGTATCCCACCCCAAACATAAAACAAGAAATATGTCTGACAAAAGAGTTACTTTGATAGAGTAAATAATAGAGGTTTAAATCCTCTTATTTCTAGAACAATAGGAGTCGAACCTACCCTTAAGAATTCAAAATTCTTTGTGCTACCACACTACACCATAATCTACAGTAAGGTCAGCTAAATAAGCTACCGGGCCCATACCCCGGAAATGTTGGTTTATATCCTTCCCATACTAATTAACCCATTCGTCTCTATCACCCTACTAACAACCCTCATCCTAAGCACAACAATTGTCACTATTAGCTCCCATTGATTGTTCGCCTGAATCGGACTGGAAATAAACATAATAGCTATCATCCCCATCATAATAAAAAAGCCTAACCCCCGAGCCACAGAAGCCTCAGCCAAATACTTTCTAACACAAGCCACAGCCTCCTCATTACTTATACTAGCAGTTATTATCAACCTAATACATTCCAGCCAATGAACCATCATAAAATTATTCGATCCAACAGCATCCATTCTAATAACAATAGCCCTGGCCATTAAACTAGGATTATCCCCTTTCCACTTCTGAGTACCAGAAGTTACACAAGGCATGTTCATTAACCGATGACTATTCTCTACCAATCACAAAGACATTGGTACCCTGTATTTACTATTTGGCGCCTGGGCAGGAATAGTAGGTACCGGTCTAAGTTTGTTGATTCGTGCTGAATTAGGTCAACCTGGCACACTTATCGGAGACGACCAGCTTTATAATGTTCTAGTGACAGCTCATGCCTTCGTAATAATTTTCTTTATAGTTATACCTATCATAATTGGAGGTTTTGGGAACTGATTAGTCCCCTTAATAATCGGAGCTCCTGACATAGCATTCCCCCGTCTAAACAACATAAGCTTCTGACTACTCCCCCCTTCCTTTCTACTACTAATAGCATCTTCAATAATTGAGGCCGGCGCAGGTACAGGCTGAACTGTTTACCCTCCTCTAGCTGGAAATCTGGCACATGCAGGAGCCTCAGTAGACCTTACCATTTTCTCTCTACATTTAGCCGGTGTGTCTTCAATCCTTGGAGCTATTAACTTCATCACAACTATTATTAATATAAAACCACCCGCTATAACTCAATACCAAACACCCCTCTTCGTCTGATCAGTCTTAGTCACAGCAGTCTTACTTTTACTATCATTACCTGTTCTAGCAGCCGGAATTACTATACTACTAACCGATCGAAACCTAAACACAACCTTTTTCGACCCGGCAGGAGGAGGTGACCCAATCTTATATCAACACTTATTCTGATTTTTTGGCCATCCTGAAGTATATATTTTAATTCTACCTGGCTTTGGAATAATTTCACACATCGTTACTTATTATTCAGGGAAAAAAGAACCTTTTGGGTATATGGGAATAGTATGAGCTATAGTTTCTATGGCTTATCCCTTTCAACTAGGCTTACAAGACGCAGCATCACCCGTTATAGAAGAACTTCTACAATTCCACGACCATGCATTGATGATCGTCTTTTTAATTAGCTCCTTAGTTCTTTATATCATTACACTAATGCTAACAACTAAATTAACTCATACTAGTACAATAGACGCTCAAGAAGTGGAGACTATTTGAACTGTCCTCCCGGCCGTTATTCTAATCATAATCGCCCTACCTTCTCTACGAATTCTCTACATAATAGACGAAATTAATAATCCCTCTCTTACCGTAAAAACAATAGGACATCAATGATACTGAAGCTATGAATATACCGACTACGAAGACCTAAACTTTGACTCATACATAATTCCAACCTCAGATCTAAAACCAGGCGAACTACGATTATTAGAAGTAGATAATCGAATGGTTCTACCTATACAAATGACAATTCGAATATTAGTCTCCTCAGAAGATGTATTGCACTCATGAGCTGTCCCTTCCCTAGGCCTAAAAACAGACGCAATTCCTGGCCGCCTAAACCAAACAACCCTAATATCAACACGACCTGGTCTGTTCTACGGACAATGTTCAGAAATTTGCGGCTCTAACCACAGCTTTATACCAATCGTTCTCGAACTAGTACCTTTAGAGAATTTTGAAAAATGATCTGCATCCATATTATAATTTCACTAAGAAGCTAAACCAGCGTGTTGTAATTCAACTACAAGAACCCTAATGACCAACATCCGAAAAACACACCCACTAATAAAAATCCTCAATGATGCGTTCATCGATCTACCCACTCCATCTAATATTTCCTCTTGATGAAATTTTGGTTCCTTACTAGGCCTCTGCCTAATTATACAAATCCTAACAGGATTATTCCTAGCAATACATTACACGCCAGACACCTCAACTGCTTTCTCATCAGTCGCACACATCTGCCGAGACGTCAACTATGGCTGATTCATCCGCTATCTACACGCAAACGGAGCCTCCATATTCTTCATCTGTCTATACGCCCACATTGGACGTGGCCTATACTATGGTTCTTATATATTCCAAGAAACATGAAACATTGGTGTACTCTTACTATTAACAGTCATAGCCACTGCATTCGTAGGTTATGTCCTGCCCTGAGGACATCTACATAAACTATTCCTTGAAAAA-GCTTATTGTACAGTTACCACAACATCACAGTACTACGTCAGTATTAAAAGTAATTTGTTTTAAAAACATTTTACTGTACACATTACATACACATACACATGTGCATGCTAATA-TTT-AGTCTCTCCTTGTAAATATTCATACATACATGCTATGTATTATTGTGCATTCATTTATTTTCCATACGATAAGTTAAAGCTCGTATTAATTATCATTAATTTTACATATTACATAATATGCATGCTCTTACATATTATATATCCCCTATCAATTCTACCTCCATTATATCCTATGGTCGCTCCATTAGATCACGAGCTTAATCACCATGCCGCGTGAAACCAGCAACCCGCTTGGCAGGGATCCCCCTTCTCGCACCGGGCCCATACTTCGTGGGGGTAGCTAA-TAATGATCTTTATAAGACATCTGGTTCTTACTTCAGGACCATTTTAACTTAAAATCGCCCACTCGTTCCCCTTAAATAAGACATCTCGATGGGTTCATGACTAATCAGCCCATGCCTAACATAACTGAGGTTTCATACATTTGGTATTTTTTAATTTTTGGGGGGGAGCTTGCACCGACTCAGCTATGGCCTTAGGAAGGCCCCGTCACAGTCAAATAAATTGTAGCTGGACCTGTGTGTATTTTT-GATTGGACTAGCACAACCAACAGGTGTTATTTAATTAATGGT
	'KF570384.1_Ttr_WNAP22'           AAATCATTAAAGACTAAAAGGAGCGGGCATCAAGCACACTATACTAGTAGCTCATAACGCCTTGCTTAGCCACACCCCCACGGGATACAGCAGTGACAAGAATTAGGCTATGAACGAAAGTTTGACCTAGCCATGCTAATTAGGGTTGGTAAATTTCGTGCCAGCCACCGCGGTCATACGATTGACCCAAACTAATAGACACCCGGCGTAAAGAGTGTCAAAGAACAATATAAAAATAAAGTCAAACCTTAATTAAGCTGTAAAAAGCCATAATTAAAATTAAGTTAAACTACGAAAGTAACTTTACCATAAACTGAATACACGACAACTAAGACCCAAACTGGGATTAGATACCCCACTATGCTTAGTCGTAAACTTAAATAATCCTAAAACAAGATTATTCGCCAGAGTACTATCGGCAACAGCCCAAAACTCAAAGGACTTGGCGGTGCTTCATATCCTTCTAGAGGAGCCTGTTCTGTAAACGATAAACCACGATTAACCTCACCAATCCTTGCTACTTCAGTCTATATACCGCCATCTTCAGCAAACCCTAAAAAAGGAACGAAAGTAAGCACAACTACTGCACGTAAAAACGTTAGGTCAAGGTGTAACCTATGGATTGGGAAGAAATGGGCTACATTTTCTATAATAAGAACACCCCTTAAACTCACACGAAAGTTTTTATGAAACCTAAAAACTAAAGGAGGATTTAGCAGTAAATTAAGAATAGAATGCTTAATTGAATAAGGCCATGAAGCACGCACACACCGCCCGTCACCCTCCTCAAGTGCCATAGCAAAGCCCCAGATTGCTAACCCATGCTAAGCAAGCGTACAAGAGGAGACAAGTCGTAACAAGGTAAGCATACCGGAAGGTGTGCTTGGATAAACAAGATGTAGCTTAAACAAAGCATCTAGTTTACACCTAGAAGATTCCACAACTCGTGCACATCTTGAACTATATCTAGCCCATACTCCTCCTCATCACTACTACTATAAGTCAGTCAAATAAAACATTTACCATACATCTAAAGTATAGGAGATAGAAAAACATCACCTCTAGCATAACTAGTATTAGAGGCACTGCCTGCCCAGTGACAATCGTTAAACGGCCGCGGTATCTTGACCGTGCAAAGGTAGCATAATCACTTGTTCTCTAAATAAGGACTTGTATGAATGGCCACACGAGGGTTTTACTGTCTCTTACTCTTAATCAGTGAAATTGACCTCCCCGTGAAGAGGCGGGGATAATGCAATAAGACGAGAAGACCCTATGGAGCTTTAATTAATCAACTCAAAAGGCATAAAATAATACCACCAAGGGATAACAAAGCTTTAGATGAGCTGACAATTTCGGTTGGGGTGACCTCGGAGTATAAAAAACCCTCCGAGTGATTAAAACTTAGGCCTACCAGCCAAAGTATAGTATCACTTATTGATCCAAAATTTTGATCAACGGAACAAGTTACCCTAGGGATAACAGCGCAATCCTATTCTAGAGTCCATATCGACAATAGGGTTTACGACCTCGATGTTGGATCAGGACATCCTAATGGTGCAGCAGCTATTAAGGGTTCGTTTGTTCAACGATTAAAGTCCTACGTGATCTGGTAGAATACGCTGCCGGTCCTTTCGCCCTATTCTTCCTAGCAGAATATGCCAACATTATCATAATAAATATATTCACAACTATCTTATTTCTAGGAGCATTCCACGACCCCTATATACCAGAATTATGTACAACAAACCTAATTGTCAAGTCACTACTACTAACAATAGCCTTCCTATGAATCCGAGCATCCTACCCCCGATTCCGATATGACCAACTAATACACCTCCTTTGAAAAAACTTCCTCCCACTAACACTAGCTCTCTGCATATGACATATCTCATTACCCATCATAACAGCAGGTATCCCACCCCAAACATAAAACAAGAAATATGTCTGACAAAAGAGTTACTTTGATAGAGTAAATAATAGAGGTTTAAATCCTCTTATTTCTAGAACAATAGGAGTCGAACCTACCCTTAAGAATTCAAAATTCTTTGTGCTACCACACTACACCATAATCTACAGTAAGGTCAGCTAAATAAGCTACCGGGCCCATACCCCGGAAATGTTGGTTTATATCCTTCCCATACTAATTAACCCATTCATCTCTATCACCCTACTAACAACCCTCATCCTAAGCACAACAATTGTCACTATTAGCTCCCATTGATTGTTCGCCTGAATCGGACTAGAAATAAACATAATAGCTATCATCCCCATCATAATAAAAAAACCTAACCCCCGAGCCACAGAAGCCTCAGCCAAATACTTTCTAACACAAGCCACAGCCTCCTCGTTACTTATACTAGCAATTATTATCAACCTAATACATTCCAGCCAATGGACCATCATAAAATTATTCGATCCAACAGCATCCATTCTAATAACAATAGCCCTGGCCATTAAACTAGGATTATCCCCTTTCCACTTCTGAGTACCAGAAGTTACACAAGGCATGTTCATTAACCGATGACTATTCTCTACCAATCACAAAGACATTGGTACCCTGTATTTACTATTTGGCGCCTGGGCAGGAATAGTAGGTACCGGTCTAAGTTTGTTGATTCGTGCTGAATTAGGTCAACCTGGCACACTTATCGGAGACGACCAGCTTTATAATGTTCTAGTGACAGCTCATGCCTTCGTAATAATTTTCTTTATAGTTATACCTATCATAATTGGAGGTTTTGGGAACTGATTAGTCCCCTTAATAATCGGAGCTCCTGACATAGCATTCCCCCGTCTAAACAACATAAGCTTCTGACTACTCCCCCCTTCCTTTCTACTACTAATAGCATCTTCAATAATTGAGGCCGGCGCAGGTACAGGCTGAACTGTTTACCCTCCTCTAGCTGGAAATCTGGCACATGCAGGAGCCTCAGTAGACCTTACCATTTTCTCTCTACATTTAGCCGGTGTATCTTCAATCCTTGGAGCTATTAACTTCATCACAACTATTATTAATATAAAACCACCCGCTATAACTCAATACCAAACACCCCTCTTCGTCTGATCAGTCTTAGTCACAGCAGTCTTACTTTTACTATCATTACCTGTTCTAGCAGCCGGAATTACTATACTACTAACCGATCGAAACCTAAACACAACCTTTTTCGACCCGGCAGGAGGAGGTGACCCAATCTTATATCAACACTTATTCTGATTTTTTGGCCATCCTGAAGTATATATTTTAATTCTACCTGGCTTTGGAATAATTTCACACATCGTTACTTATTATTCAGGGAAAAAAGAACCTTTTGGGTATATGGGAATAGTATGAGCTATAGTTTCTATGGCTTATCCCTTTCAACTAGGCTTACAAGACGCAGCATCACCCGTTATAGAAGAACTTCTACAATTCCACGACCATGCATTGATGATCGTCTTTTTAATTAGCTCCTTAGTTCTTTATATCATTACACTAATGCTAACAACTAAATTAACTCATACTAGTACAATAGACGCTCAAGAAGTGGAGACTATTTGAACTGTCCTCCCGGCCGTTATTCTAATCATAATCGCCCTACCTTCTCTACGAATTCTCTACATAATAGACGAAATTAATAGTCCCTCTCTTACCGTAAAAACAATAGGACATCAATGATACTGAAGCTATGAATATACCGACTACGAAGACCTAAACTTTGACTCATACATAATTCCAACCTCAGATCTAAAACCAGGCGAACTACGATTATTAGAAGTAGATAATCGAATGGTTCTACCTATACAAATGACAATTCGAATATTAGTCTCCTCAGAAGATGTATTGCACTCATGAGCTGTCCCTTCCCTAGGCCTAAAAACAGACGCAATTCCTGGCCGCCTAAACCAAACAACCCTAATATCAACACGACCTGGTCTGTTCTACGGACAATGTTCAGAAATTTGCGGCTCTAACCACAGCTTTATACCAATCGTTCTCGAACTAGTACCTTTAGAGAATTTTGAAAAATGATCTGCATCCATATTATAATTTCACTAAGAAGCTAAACCAGCGTGTTGTAATTCAACTACAAGAACCCTAATGACCAACATCCGAAAAACACACCCACTAATAAAAATCCTCAATGATGCGTTCATCGATCTACCCACTCCATCTAATATCTCCTCTTGATGAAATTTTGGTTCCTTACTAGGCCTCTGCCTAATTATACAAATCCTAACAGGATTATTCCTAGCAATACATTACACGCCAGACACCTCAACTGCTTTCTCATCAGTCGCACACATCTGCCGAGACGTCAACTATGGCTGATTCATCCGCTATCTACACGCAAACGGAGCCTCCATATTCTTCATCTGTCTATACGCCCACATTGGACGTGGCCTATACTATGGTTCTTATATATTCCAAGAAACATGAAACATTGGTGTACTCTTACTATTAACAGTCATAGCCACTGCATTCGTAGGCTATGTCCTGCCCTGAGGACATCTACATAAACTATTCCTTGAAAAA-GCTTATTGTACAGTTACCACAACATCACAGTACTACGTCAGTATTAAAAGTAATTTGTTTTAAAAACATTTTACTGTACACATTACATATACATACACATGTGCATGCTAATA-TTT-AGTCTCTCCTTGTAAATATTCATACATACATGCTATGTATTATTGTGCATTCATTTATTTTCCATACGATAAGTTAAAGCCCGTATTAATTATCATTAATTTTACATATTACATAATATGTATGCTCTTACATATTATATATCCCCTATCAATTCTACCTCCATTATATCCTATGGTCGCTCCATTAGATCACGAGCTTAATCACCATGCCGCGTGAAACCAGCAACCCGCTTGGCAGGGATCCCTCTTCTCGCACCGGGCCCATACCTCGTGGGGGTAGCTAA-TAATGATCTTTATAAGACATCTGGTTCTTACTTCAGGACCATTTCAACTTAAAATCGCCCACTCGTTCCCCTTAAATAAGACATCTCGATGGGTTCATGACTAATCAGCCCATGCCTAACATAACTGAGGTTTCATACATTTGGTATTTTTTAATTTTTGGGGGGGAGCTTGCACCGACTCAGCTATGGCCTTGGGAAGGCCCCGTCACAGTCAAATAAATTGTAGCTGGACCTGTGTGTATTTTT-GATTGGACTAGCACAACCAACAGGTGTTATTTAATTAATGGT
	'KF570385.1_Ttr_WNAP26'           AAATCATTAAAGACTAAAAGGAGCGGGCATCAAGCACACTATACTAGTAGCTCATAACGCCTTGCTTAGCCACACCCCCACGGGATACAGCAGTGACAAGAATTAGGCTATGAACGAAAGTTTGACCTAGCCATGCTAATTAGGGTTGGTAAATTTCGTGCCAGCCACCGCGGTCATACGATTGACCCAAACTAATAGACACCCGGCGTAAAGAGTGTCAAAGAACAATATAAAAATAAAGTCAAACCTTAATTAAGCTGTAAAAAGCCATAATTAAAATTAAGTTAAACTACGAAAGTAACTTTACCATAAACTGAATACACGACAACTAAGACCCAAACTGGGATTAGATACCCCACTATGCTTAGTCGTAAACTTAAATAATCCTAAAACAAGATTATTCGCCAGAGTACTATCGGCAACAGCCCAAAACTCAAAGGACTTGGCGGTGCTTCATATCCTTCTAGAGGAGCCTGTTCTGTAAACGATAAACCACGATTAACCTCACCAATCCTTGCTACTTCAGTCTATATACCGCCATCTTCAGCAAACCCTAAAAAAGGAACGAAAGTAAGCACAACTACCGCACGTAAAAACGTTAGGTCAAGGTGTAACCTATGGATTGGGAAGAAATGGGCTACATTTTCTATAATAAGAACACCCCTTAAACTCACACGAAAGTTTTTATGAAACCTAAAAACTAAAGGAGGATTTAGCAGTAAATTAAGAATAGAATGCTTAATTGAATAAGGCCATGAAGCACGCACACACCGCCCGTCACCCTCCTCAAGTGCCATAGCAAAGCCCCAGATTGCTAACCCATGCTAAGCAAGCGTACAAGAGGAGACAAGTCGTAACAAGGTAAGCATACCGGAAGGTGTGCTTGGATAAACAAGATGTAGCTTAAACAAAGCATCTAGTTTACACCTAGAAGATTCCACAACTCGTGCACATCTTGAACTATATCTAGCCCATACTCCTCCTCACCACTACTACTATAAGTCAATCAAATAAAACATTTACCATACATCTAAAGTATAGGAGATAGAAAAACATCACCTCTAGCATAACTAGTATTAGAGGCACTGCCTGCCCAGTGACAATCGTTAAACGGCCGCGGTATCTTGACCGTGCAAAGGTAGCATAATCACTTGTTCTCTAAATAAGGACTTGTATGAATGGCCACACGAGGGTTTTACTGTCTCTTACTCTTAATCAGTGAAATTGACCTCCCCGTGAAGAGGCGGGGATAATGCAATAAGACGAGAAGACCCTATGGAGCTTTAATTAATCAACTCAAAAAGCATAAAATAATACCACCAAGGGATAACAAAGCTTTAGATGAGCTGACAATTTCGGTTGGGGTGACCTCGGAGTATAAAAAACCCTCCGAGTGATTAAAACTTAGGCCTACCAGCCAAAGTATAGTATCACTTATTGATCCAAAATTTTGATCAACGGAACAAGTTACCCTAGGGATAACAGCGCAATCCTATTCTAGAGTCCATATCGACAATAGGGTTTACGACCTCGATGTTGGATCAGGACATCCTAATGGTGCAGCAGCTATTAAGGGTTCGTTTGTTCAACGATTAAAGTCCTACGTGATCTGGTAGAATACGCTGCTGGTCCTTTCGCCCTATTCTTCCTAGCAGAATATGCCAACATTATCATAATAAATATATTCACAACTATCTTATTTCTAGGAGCATTCCACGACCCCTATATACCAGAATTATGTACAACAAACCTAATTGTCAAGTCACTACTACTAACAATATCCTTCCTATGAATCCGAGCATCCTATCCCCGATTCCGATATGACCAACTAATACATCTCCTTTGAAAAAACTTCCTCCCACTAACACTAGCTCTCTGCATATGACATATCTCATTACCCATCATAACAGCAGGTATCCCACCCCAAACATAAAACAAGAAATATGTCTGACAAAAGAGTTACTTTGATAGAGTAAATAATAGAGGTTTAAATCCTCTTATTTCTAGAACAATAGGAGTCGAACCTACCCTTAAGAATTCAAAATTCTTTGTGCTACCACACTACACCATAATCTACAGTAAGGTCAGCTAAATAAGCTACCGGGCCCATACCCCGGAAATGTTGGTTTATATCCTTCCCATACTAATTAACCCATTCGTCTCTATCACCCTACTAACAACCCTCATCCTAAGCACAACAATTGTCACTATTAGCTCCCATTGATTGTTCGCCTGAATCGGACTAGAAATAAACATAATAGCTATTATCCCCATCATAATAAAAAAGCCTAACCCCCGAGCCACAGAAGCCTCAGCCAAATACTTTCTAACACAAGCCACAGCCTCCTCATTACTTATACTAGCAATTATTATCAACCTAATACATTCCAGCCAATGAACCATCATAAAATTATTCGACCCAACAGCATCCATTCTAATAACAATAGCCCTGGCCATTAAACTAGGATTATCCCCTTTCCACTTCTGAGTACCAGAAGTTACACAAGGCATGTTCATTAACCGATGACTATTCTCTACCAATCACAAAGACATTGGTACCCTGTATTTACTATTTGGCGCCTGGGCAGGAATAGTAGGTACCGGTCTAAGTTTGTTGATTCGTGCTGAATTAGGTCAACCTGGCACACTTATCGGAGACGACCAGCTTTATAATGTTCTAGTGACAGCTCATGCCTTCGTAATAATTTTCTTTATAGTTATACCTATCATAATTGGAGGTTTTGGGAACTGATTAGTCCCCTTAATAATTGGAGCTCCTGACATAGCATTCCCCCGTCTAAACAACATAAGCTTCTGACTACTCCCCCCTTCCTTTCTACTACTAATAGCATCTTCAATAATTGAGGCCGGCGCAGGTACAGGCTGAACTGTTTACCCTCCTCTAGCCGGAAATCTGGCACATGCAGGAGCCTCAGTAGACCTTACCATTTTCTCTCTACATTTAGCCGGTGTATCTTCAATCCTTGGAGCTATTAACTTCATCACAACTATTATCAATATAAAACCACCCGCTATAACTCAATACCAAACACCCCTCTTCGTCTGATCAGTCTTAGTCACAGCAGTCTTACTTTTACTATCATTACCTGTTCTAGCAGCCGGAATTACTATACTACTAACCGATCGAAACCTAAACACAACCTTTTTCGACCCGGCAGGAGGAGGTGACCCAATCTTATATCAACACTTATTCTGATTTTTTGGCCATCCTGAAGTATATATTTTAATTCTACCTGGCTTTGGAATAATTTCACACATCGTTACTTATTATTCAGGGAAAAAAGAACCTTTTGGGTATATGGGAATAGTATGAGCTATGGTTTCTATGGCTTATCCCTTTCAACTAGGCTTACAAGACGCAGCATCACCCGTTATAGAAGAACTTCTACAATTTCACGACCATGCATTGATGATCGTCTTTTTAATTAGCTCCTTAGTTCTTTATATCATTACACTAATGCTAACAACCAAATTAACTCACACTAGTACAATAGACGCTCAAGAAGTAGAGACTATTTGAACTGTCCTCCCGGCCGTTATTCTAATCATAATCGCCCTACCTTCTCTACGAATTCTCTACATAATAGACGAAATTAATAATCCCTCTCTTACCGTAAAAACAATAGGACATCAATGATACTGAAGCTATGAATATACCGACTACGAAGACCTAAACTTTGACTCATACATAATTCCAACCTCAGATCTAAAACCAGGCGAACTACGATTATTAGAAGTAGATAATCGAATGGTTCTACCTATACAAATGACAATTCGAATATTAGTCTCCTCAGAAGATGTATTACACTCATGAGCTGTCCCTTCCCTAGGCCTAAAAACAGACGCAATTCCTGGCCGCCTAAACCAAACAACCCTAATATCAACACGACCTGGTCTGTTCTACGGACAATGTTCAGAAATTTGCGGCTCTAACCACAGCTTTATACCAATCGTTCTCGAACTAGTACCTTTAGAGAATTTTGAAAAATGATCTGCATCCATATTATAATTTCACTAAGAAGCTAAACCAGCGTGTTGTAATTCAACTACAAGAACCCTAATGACCAACATCCGAAAAACACACCCACTAATAAAAATCCTCAATGATGCGTTCATCGATCTACCCACTCCATCTAATATCTCCTCTTGATGAAATTTTGGTTCCTTACTAGGCCTCTGCCTAATTATACAAATCCTAACAGGATTATTCCTAGCAATACATTACACGCCAGACACCTCAACTGCTTTCTCATCAGTCGCACACATCTGCCGAGACGTCAACTATGGCTGATTCATCCGCTATCTACACGCAAACGGAGCCTCCATATTCTTCATCTGTCTATACGCCCACATTGGACGTGGCCTATACTATGGTTCTTATATATTCCAAGAAACATGAAACATTGGTGTACTCTTACTATTAACAGTCATAGCCACTGCATTCGTAGGCTACGTCCTGCCCTGAGGACATCTACATAAACTATTCCTTGAAAAA-GCTTATTGTACAGTTACCACAACACCACAGTACTACGTCAGTATTAAAAGTAATTTGTTTTAAAAACATTTTACTGTACACATTACATATACATACACATGCGCATGCTAATA-TTT-AGTCTCTCCTTGTAAATATTCATATATACATGCTATGTATTATTGTGCATTCATTTATTTTCCATACGATAAGTTAAAGCTCGTATTAATTATCATTAATTTTACATATTACATAATATGTATGCTCTTACATATTATATCTCCTCTATCAATCCTATCTCCATTATATCCTATGGTCACTCCATTAGATCACGAGCTTAATCACCATGCCGCGTGAAACCAGCAACCCGCTCGGCAGGGATCCCTCTTCTCGCACCGGGCCCATATCTCGTGGGGGTAGCTAA-TAATGATCTTTATAAGACATCTGGTTCTTACTTCAGGACCATTTTAACTTAAAATCGCCCACTCGTTCCCCTTAAATAAGACATCTCGATGGATTCATGACTAATCAGCCCATGCCTAACATAACTGAGGTTTCATACATTTGGTATCTTTTAATTTTTGGGGGGGAGCTTGCACCGACTCAGCTATGGCCTTAGGAAGGCCCCGTCACAGTCAAATAAATTGTAGCTGGACCTGTGTGTATTTTT-GATTGGACTAGCACAACCAACAGGTGTTATTTAATTAATGGT
	'KF570386.1_Ttr_WNAP7'            AAATCATTAAAGACTAAAAGGAGCGGGCATCAAGCACACTATACTAGTAGCTCATAACGCCTTGCTTAGCCACACCCCCACGGGATACAGCAGTGACAAGAATTAGGCTATGAACGAAAGTTTGACCTAGCCATGCTAATTAGGGTTGGTAAATTTCGTGCCAGCCACCGCGGTCATACGATTGACCCAAACTAATAGACACCCGGCGTAAAGAGTGTCAAAGAACAATATAAAAATAAAGTCAAACCTTAATTAAGCTGTAAAAAGCCATAATTAAAATTAAGTTAAACTACGAAAGTAACTTTACCATAAACTGAATACACGACAACTAAGACCCAAACTGGGATTAGATACCCCACTATGCTTAGTCGTAAACTTAAATAATCCTAAAACAAGATTATTCGCCAGAGTACTATCGGCAACAGCCCAAAACTCAAAGGACTTGGCGGTGCTTCATATCCTTCTAGAGGAGCCTGTTCTGTAAACGATAAACCACGATTAACCTCACCAATCCTTGCTACTTCAGTCTATATACCGCCATCTTCAGCAAACCCTAAAAAAGGAACGAAAGTAAGCACAACTACCGCACGTAAAAACGTTAGGTCAAGGTGTAACCTATGGATTGGGAAGAAATGGGCTACATTTTCTATAATAAGAACACCCCTTAAACTCACACGAAAGTTTTTATGAAACCTAAAAACTAAAGGAGGATTTAGCAGTAAATTAAGAATAGAATGCTTAATTGAATAAGGCCATGAAGCACGCACACACCGCCCGTCACCCTCCTCAAGTGCCATAGCAAAGCCCCAGATTGCTAACCCATGCTAAGCAAGCGTACAAGAGGAGACAAGTCGTAACAAGGTAAGCATACCGGAAGGTGTGCTTGGATAAACAAGATGTAGCTTAAACAAAGCATCTAGTTTACACCTAGAAGATTCCACAACTCGTGCACATCTTGAACTATATCTAGCCCATACTCCTCCTCACCACTACTACTATAAGTCAATCAAATAAAACATTTACCATACATCTAAAGTATAGGAGATAGAAAAACATCACCTCTAGCATAACTAGTATTAGAGGCACTGCCTGCCCAGTGACAATCGTTAAACGGCCGCGGTATCTTGACCGTGCAAAGGTAGCATAATCACTTGTTCTCTAAATAAGGACTTGTATGAATGGCCACACGAGGGTTTTACTGTCTCTTACTCTTAATCAGTGAAATTGACCTCCCCGTGAAGAGGCGGGGATAATGCAATAAGACGAGAAGACCCTATGGAGCTTTAATTAATCAACTCAAAAAGCATAAAATAATACCACCAAGGGATAACAAAGCTTTAGATGAGCTGACAATTTCGGTTGGGGTGACCTCGGAGTATAAAAAACCCTCCGAGTGATTAAAACTTAGGCCTACCAGCCAAAGTATAGTATCACTTATTGATCCAAAATTTTGATCAACGGAACAAGTTACCCTAGGGATAACAGCGCAATCCTATTCTAGAGTCCATATCGACAATAGGGTTTACGACCTCGATGTTGGATCAGGACATCCTAATGGTGCAGCAGCTATTAAGGGTTCGTTTGTTCAACGATTAAAGTCCTACGTGATCTGGTAGAATACGCTGCTGGTCCTTTCGCCCTATTCTTCCTAGCAGAATATGCCAACATTATCATAATAAATATATTCACAACTATCTTATTTCTAGGAGCATTCCACGACCCCTATATACCAGAATTATGTACAACAAACCTAATTGTCAAGTCACTACTACTAACAATATCCTTCCTATGAATCCGAGCATCCTATCCCCGATTCCGATATGACCAACTAATACATCTCCTTTGAAAAAACTTCCTCCCACTAACACTAGCTCTCTGCATATGACATATCTCATTACCCATCATAACAGCAGGTATCCCACCCCAAACATAAAACAAGAAATATGTCTGACAAAAGAGTTACTTTGATAGAGTAAATAATAGAGGTTTAAATCCTCTTATTTCTAGAACAATAGGAGTCGAACCTACCCTTAAGAATTCAAAATTCTTTGTGCTACCACACTACACCATAATCTACAGTAAGGTCAGCTAAATAAGCTACCGGGCCCATACCCCGGAAATGTTGGTTTATATCCTTCCCATACTAATTAACCCATTCGTCTCTATCACCCTACTAACAACCCTCATCCTAAGCACAACAATTGTCACTATTAGCTCCCATTGATTGTTCGCCTGAATCGGACTAGAAATAAACATAATAGCTATTATCCCCATCATAATAAAAAAGCCTAACCCCCGAGCCACAGAAGCCTCAGCCAAATACTTTCTAACACAAGCCACAGCCTCCTCATTACTTATACTAGCAATTATTATCAACCTAATACATTCCAGCCAATGAACCATCATAAAATTATTCGACCCAACAGCATCCATTCTAATAACAATAGCCCTGGCCATTAAACTAGGATTATCCCCTTTCCACTTCTGAGTACCAGAAGTTACACAAGGCATGTTCATTAACCGATGACTATTCTCTACCAATCACAAAGACATTGGTACCCTGTATTTACTATTTGGCGCCTGGGCAGGAATAGTAGGTACCGGTCTAAGTTTGTTGATTCGTGCTGAATTAGGTCAACCTGGCACACTTATCGGAGACGACCAGCTTTATAATGTTCTAGTGACAGCTCATGCCTTCGTAATAATTTTCTTTATAGTTATACCTATCATAATTGGAGGTTTTGGGAACTGATTAGTCCCCTTAATAATTGGAGCTCCTGACATAGCATTCCCCCGTCTAAACAACATAAGCTTCTGACTACTCCCCCCTTCCTTTCTACTACTAATAGCATCTTCAATAATTGAGGCCGGCGCAGGTACAGGCTGAACTGTTTACCCTCCTCTAGCCGGAAATCTGGCACATGCAGGAGCCTCAGTAGACCTTACCATTTTCTCTCTACATTTAGCCGGTGTATCTTCAATCCTTGGAGCTATTAACTTCATCACAACTATTATCAATATAAAACCACCCGCTATAACTCAATACCAAACACCCCTCTTCGTCTGATCAGTCTTAGTCACAGCAGTCTTACTTTTACTATCATTACCTGTTCTAGCAGCCGGAATTACTATACTACTAACCGATCGAAACCTAAACACAACCTTTTTCGACCCGGCAGGAGGAGGTGACCCAATCTTATATCAACACTTATTCTGATTTTTTGGCCATCCTGAAGTATATATTTTAATTCTACCTGGCTTTGGAATAATTTCACACATCGTTACTTATTATTCAGGGAAAAAAGAACCTTTTGGGTATATGGGAATAGTATGAGCTATGGTTTCTATGGCTTATCCCTTTCAACTAGGCTTACAAGACGCAGCATCACCCGTTATAGAAGAACTTCTACAATTTCACGACCATGCATTGATGATCGTCTTTTTAATTAGCTCCTTAGTTCTTTATATCATTACACTAATGCTAACAACCAAATTAACTCACACTAGTACAATAGACGCTCAAGAAGTAGAGACTATTTGAACTGTCCTCCCGGCCGTTATTCTAATCATAATCGCCCTACCTTCTCTACGAATTCTCTACATAATAGACGAAATTAATAATCCCTCTCTTACCGTAAAAACAATAGGACATCAATGATACTGAAGCTATGAATATACCGACTACGAAGACCTAAACTTTGACTCATACATAATTCCAACCTCAGATCTAAAACCAGGCGAACTACGATTATTAGAAGTAGATAATCGAATGGTTCTACCTATACAAATGACAATTCGAATATTAGTCTCCTCAGAAGATGTATTACACTCATGAGCTGTCCCTTCCCTAGGCCTAAAAACAGACGCAATTCCTGGCCGCCTAAACCAAACAACCCTAATATCAACACGACCTGGTCTGTTCTACGGACAATGTTCAGAAATTTGCGGCTCTAACCACAGCTTTATACCAATCGTTCTCGAACTAGTACCTTTAGAGAATTTTGAAAAATGATCTGCATCCATATTATAATTTCACTAAGAAGCTAAACCAGCGTGTTGTAATTCAACTACAAGAACCCTAATGACCAACATCCGAAAAACACACCCACTAATAAAAATCCTCAATGATGCGTTCATCGATCTACCCACTCCATCTAATATCTCCTCTTGATGAAATTTTGGTTCCTTACTAGGCCTCTGCCTAATTATACAAATCCTAACAGGATTATTCCTAGCAATACATTACACGCCAGACACCTCAACTGCTTTCTCATCAGTCGCACACATCTGCCGAGACGTCAACTATGGCTGATTCATCCGCTATCTACACGCAAACGGAGCCTCCATATTCTTCATCTGTCTATACGCCCACATTGGACGTGGCCTATACTATGGTTCTTATATATTCCAAGAAACATGAAACATTGGTGTACTCTTACTATTAACAGTCATAGCCACTGCATTCGTAGGCTACGTCCTGCCCTGAGGACATCTACATAAACTATTCCTTGAAAAAAGCTTATTGTACAGTTACCACAACACCACAGTACTACGTCAGTATTAAAAGTAATTTGTTTTAAAAACATTTTACTGTACACATTACATATACATACACATGCGCATGCTAATA-TTT-AGTCTCTCCTTGTAAATATTCATATATACATGCTATGTATTATTGTGCATTCATTTATTTTCCATACGATAAGTTAAAGCTCGTATTAATTATCATTAATTTTACATATTACATAATATGTATGCTCTTACATATTATATCTCCTCTATCAATCCTATCTCCATTATATCCTATGGTCACTCCATTAGATCACGAGCTTAATCACCATGCCGCGTGAAACCAGCAACCCGCTCGGCAGGGATCCCTCTTCTCGCACCGGGCCCATATCTCGTGGGGGTAGCTAA-TAATGATCTTTATAAGACATCTGGTTCTTACTTCAGGACCATTTTAACTTAAAATCGCCCACTCGTTCCCCTTAAATAAGACATCTCGATGGATTCATGACTAATCAGCCCATGCCTAACATAACTGAGGTTTCATACATTTGGTATCTTTTAATTTTTGGGGGGGAGCTTGCACCGACTCAGCTATGGCCTTAGGAAGGCCCCGTCACAGTCAAATAAATTGTAGCTGGACCTGTGTGTATTTTT-GATTGGACTAGCACAACCAACAGGTGTTATTTAATTAATGGT
	'KF570387.1_Ttr_WNAP8'            AAATCATTAAAGACTAAAAGGAGCGGGCATCAAGCACACTATACTAGTAGCTCATAACGCCTTGCTTAGCCACACCCCCACGGGATACAGCAGTGACAAGAATTAGGCTATGAACGAAAGTTTGACCTAGCCATGCTAATTAGGGTTGGTAAATTTCGTGCCAGCCACCGCGGTCATACGATTGACCCAAACTAATAGACACCCGGCGTAAAGAGTGTCAAAGAACAATATAAAAATAAAGTCAAACCTTAATTAAGCTGTAAAAAGCCATAATTAAAATTAAGTTAAACTACGAAAGTAACTTTACCATAAACTGAATACACGACAACTAAGACCCAAACTGGGATTAGATACCCCACTATGCTTAGTCGTAAACTTAAATAATCCTAAAACAAGATTATTCGCCAGAGTACTATCGGCAACAGCCCAAAACTCAAAGGACTTGGCGGTGCTTCATATCCTTCTAGAGGAGCCTGTTCTGTAAACGATAAACCACGATTAACCTCACCAATCCTTGCTACTTCAGTCTATATACCGCCATCTTCAGCAAACCCTAAAAAAGGAACGAAAGTAAGCACAACTACTGCACGTAAAAACGTTAGGTCAAGGTGTAACCTATGGATTGGGAAGAAATGGGCTACATTTTCTATAATAAGAACACCCCTTAAACTCACACGAAAGTTTTTATGAAACCTAAAAACTAAAGGAGGATTTAGCAGTAAATTAAGAATAGAATGCTTAATTGAATAAGGCCATGAAGCACGCACACACCGCCCGTCACCCTCCTCAAGTGCCATAGCAAAGCCCCAGATTGCTAACCCATGCTAAGCAAGCGTACAAGAGGAGACAAGTCGTAACAAGGTAAGCATACCGGAAGGTGTGCTTGGATAAACGAGATGTAGCTTAAACAAAGCATCTAGTTTACACCTAGAAGATTCCACAACTCGTGCACATCTTGAACTATATCTAGCCCATACTCCTCCTCATCACTACTACTATAAGTCAGTCAAATAAAACATTTACCATACATCTAAAGTATAGGAGATAGAAAAACATCACCTCTAGCATAACTAGTATTAGAGGCACTGCCTGCCCAGTGACAATCGTTAAACGGCCGCGGTATCTTGACCGTGCAAAGGTAGCATAATCACTTGTTCTCTAAATAAGGACTTGTATGAATGGCCACACGAGGGTTTTACTGTCTCTTACTCTTAATCAGTGAAATTGACCTCCCCGTGAAGAGGCGGGGATAATGCAATAAGACGAGAAGACCCTATGGAGCTTTAATTAATCAACTCAAAAGGCATAAAATAATACCACCAAGGGATAACAAAGCTTTAGATGAGCTGACAATTTCGGTTGGGGTGACCTCGGAGTATAAAAAACCCTCCGAGTGATTAAAACTTAGGCCTACCAGCCAAAGTATAGTATCACTTATTGATCCAAAATTTTGATCAACGGAACAAGTTACCCTAGGGATAACAGCGCAATCCTATTCTAGAGTCCATATCGACAATAGGGTTTACGACCTCGATGTTGGATCAGGACATCCTAATGGTGCAGCAGCTATTAAGGGTTCGTTTGTTCAACGATTAAAGTCCTACGTGATCTGGTAGAATACGCTGCCGGTCCTTTCGCCCTATTCTTCCTAGCAGAATATGCCAACATTATCATAATAAATATATTCACAACTATCTTATTTCTAGGAGCATTCCACGACCCCTATATACCAGAATTATGTACAACAAACCTAATTGTCAAGTCACTACTACTAACAATAGCCTTCCTATGAATCCGAGCATCCTACCCCCGATTCCGATATGACCAACTAATACATCTCCTTTGAAAAAACTTCCTCCCACTAACACTAGCTCTCTGCATATGACATATCTCATTACCCATCATAACAGCAGGTATCCCACCCCAAACATAAAACAAGAAATATGTCTGACAAAAGAGTTACTTTGATAGAGTAAATAATAGAGGTTTAAATCCTCTTATTTCTAGAACAATAGGAGTCGAACCTACCCTTAAGAATTCAAAATTCTTTGTGCTACCACACTACACCATAATCTACAGTAAGGTCAGCTAAATAAGCTACCGGGCCCATACCCCGGAAATGTTGGTTTATATCCTTCCCATACTAATTAACCCATTCGTCTCTATCACCCTACTAACAACCCTCATCCTAAGCACAACAATTGTCACTATTAGCTCCCATTGATTGTTCGCCTGAATCGGACTAGAAATAAACATAATAGCTATCATCCCCATCATAATAAAAAAGCCTAACCCCCGAGCCACAGAAGCCTCAGCCAAATACTTTCTAACACAAGCCACAGCCTCCTCATTACTTATACTAGCAATTATTATCAACCTAATACATTCCAGCCAATGGACCATCATAAAATTATTCGATCCAACAGCATCCATTCTAATAACAATAGCCCTGGCCATTAAACTAGGATTATCCCCTTTCCACTTCTGAGTACCAGAAGTTACACAAGGCATGTTCATTAACCGATGACTATTCTCTACCAATCACAAAGACATTGGTACCCTGTATTTACTATTTGGCGCCTGGGCAGGAATAGTAGGTACCGGTCTAAGTTTGTTGATTCGTGCTGAATTAGGTCAACCTGGCACACTTATCGGAGACGACCAGCTTTATAATGTTCTAGTGACAGCTCATGCCTTCGTAATAATTTTCTTTATAGTTATACCTATCATAATTGGAGGTTTTGGGAACTGATTAGTCCCCTTAATAATCGGAGCTCCTGACATAGCATTCCCCCGTCTAAACAACATAAGCTTCTGACTACTCCCCCCTTCCTTTCTACTACTAATAGCATCTTCAATAATTGAGGCCGGCGCAGGTACAGGCTGAACTGTTTACCCTCCTCTAGCTGGAAATCTGGCACATGCAGGAGCCTCAGTAGACCTTACCATTTTCTCTCTACATTTAGCCGGTGTATCTTCAATCCTTGGAGCTATTAACTTCATCACAACTATTATTAATATAAAACCACCCGCTATAACTCAATACCAAACACCCCTCTTCGTCTGATCAGTCTTAGTCACAGCAGTCTTACTTTTACTATCATTACCTGTTCTAGCAGCCGGAATTACTATACTACTAACCGATCGAAACCTAAACACAACCTTTTTCGACCCGGCAGGAGGAGGTGACCCAATCTTATATCAACACTTATTCTGATTTTTTGGCCATCCTGAAGTATATATTTTAATTCTACCTGGCTTTGGAATAATTTCACACATCGTTACTTATTATTCAGGGAAAAAAGAACCTTTTGGGTATATGGGAATAGTATGAGCTATAGTTTCTATGGCTTATCCCTTTCAACTAGGCTTACAAGACGCAGCATCACCCGTTATAGAAGAACTTCTACAATTCCACGACCATGCATTGATGATCGTCTTTTTAATTAGCTCCTTAGTTCTTTATATCATTACACTAATGCTAACAACTAAATTAACTCATACTAGTACAATAGATGCTCAAGAAGTGGAGACTATTTGAACTGTCCTCCCGGCCGTTATTCTAATCATAATCGCCCTACCTTCTCTACGAATTCTCTACATAATAGACGAAATTAATAATCCCTCTCTTACCGTAAAAACAATAGGACATCAATGATACTGAAGCTATGAATATACCGACTACGAAGACCTAAACTTTGACTCATACATAATTCCAACCTCAGATCTAAAACCAGGCGAACTACGATTATTAGAAGTAGATAATCGAATGGTTCTACCTATACAAATGACAATTCGAATATTAGTCTCCTCAGAAGATGTATTGCACTCATGAGCTGTCCCTTCCCTAGGCCTAAAAACAGACGCAATTCCTGGCCGCCTAAACCAAACAACCCTAATATCAACACGACCTGGTCTGTTCTACGGACAATGTTCAGAAATTTGCGGCTCTAACCACAGCTTTATACCAATCGTTCTCGAACTAGTACCTTTAGAGAATTTTGAAAAATGATCTGCATCCATATTATAATTTCACTAAGAAGCTAAACCAGCGTGTTGTAATTCAACTACAAGAACCCTAATGACCAACATCCGAAAAACACACCCACTAATAAAAATCCTCAATGATGCATTCATCGATCTACCCACTCCATCTAATATCTCCTCTTGATGAAATTTTGGTTCCTTACTAGGCCTCTGCCTAATTATACAAATCCTAACAGGATTATTCCTAGCAATACATTACACGCCAGACACCTCAACTGCTTTCTCATCAGTCGCACACATCTGCCGAGACGTCAACTATGGCTGATTCATCCGCTATCTACACGCAAACGGAGCCTCCATATTCTTCATCTGTCTATACGCCCACATTGGACGTGGCCTATACTATGGTTCTTATATATTCCAAGAAACATGAAACATTGGTGTACTCTTACTATTAACAGTCATAGCCACTGCATTCGTAGGCTATGTCCTGCCCTGAGGACATCTACATAAACTATTCCTTGAAAAAAGCTTATTGTACAGTTACCACAACATCACAGTACTATGTCAGTATTAAAAGTAATTTGTTTTAAAAACATTTTACTGTACACATTACATATACATACACATGTGCATGCTAATA-TTT-AGTCTCTCCTTGTAAATATTCATACATACATGCTATGTATTATTGTGCATTCATTTATTTTCCATACGATAAGTTAAAGCCCGTATTAATTATCATTAATTTTACATATTACATAATATGCATGCTCTTACATATTATATCTCCCCTATCAATCCTATCTCCATTATATCCTATGGTCGCTCCATTAGATCACGAGCTTAATCACCATGCCGCGTGAAACCAGCAACCCGCTTGGCAGGGATCCCCCTTCTCGCACCGGGCCCATACTTCGTGGGGGTAGCTAA-TAATGATCTTTATAAGACATCTGGTTCTTACTTCAGGACCATTTTAACTTAAAATCGCCCACTCGTTCCCCTTAAATAAGACATCTCGATGGGTTCATGACTAATCAGCCCATGCCTAACATAACTGAGGTTTCATACATTTGGTATTTTTTAATTTTTGGGGGGGAGCTTGCACCGACTCAGCTATGGCCTTAGGAAGGCCCCGTCGCAGTCAAATAAATTGTAGCTGGACCTGTGTGTATTTTT-GATTGGACTAGCACAACCAACAGGTGTTATTTAATTAATGGT
	'KF570388.1_Ttr_WNAP9'            AAATCATTAAAGACTAAAAGGAGCGGGCATCAAGCACACTATACTAGTAGCTCATAACGCCTTGCTTAGCCACACCCCCACGGGATACAGCAGTGACAAGAATTAGGCTATGAACGAAAGTTTGACCTAGCCATGCTAATTAGGGTTGGTAAATTTCGTGCCAGCCACCGCGGTCATACGATTGACCCAAACTAATAGACACCCGGCGTAAAGAGTGTCAAAGAACAATATAAAAATAAAGTCAAACCTTAATTAAGCTGTAAAAAGCCATAATTAAAATTAAGTTAAACTACGAAAGTAACTTTACCATAAACTGAATACACGACAACTAAGACCCAAACTGGGATTAGATACCCCACTATGCTTAGTCGTAAACTTAAATAATCCTAAAACAAGATTATTCGCCAGAGTACTATCGGCAACAGCCCAAAACTCAAAGGACTTGGCGGTGCTTCATATCCTTCTAGAGGAGCCTGTTCTGTAAACGATAAACCACGATTAACCTCACCAATCCTTGCTACTTCAGTCTATATACCGCCATCTTCAGCAAACCCTAAAAAAGGAACGAAAGTAAGCACAACTACTGCACGTAAAAACGTTAGGTCAAGGTGTAACCTATGGATTGGGAAGAAATGGGCTACATTTTCTATAATAAGAACACCCCTTAAACTCACACGAAAGTTTTTATGAAACCTAAAAACTAAAGGAGGATTTAGCAGTAAATTAAGAATAGAATGCTTAATTGAATAAGGCCATGAAGCACGCACACACCGCCCGTCACCCTCCTCAAGTGCCATAGCAAAGCCCCAGATTGCTAACCCATGCTAAGCAAGCGTACAAGAGGAGACAAGTCGTAACAAGGTAAGCATACCGGAAGGTGTGCTTGGATAAACAAGATGTAGCTTAAACAAAGCATCTAGTTTACACCTAGAAGATTCCACAACTCGTGCACATCTTGAACTATATCTAGCCCATACTCCTCCTCATCACTACTACTATAAGTCAGTCAAATAAAACATTTACCATACATCTAAAGTATAGGAGATAGAAAAACATCACCTCTAGCATAACTAGTATTAGAGGCACTGCCTGCCCAGTGACAATCGTTAAACGGCCGCGGTATCTTGACCGTGCAAAGGTAGCATAATCACTTGTTCTCTAAATAAGGACTTGTATGAATGGCCACACGAGGGTTTTACTGTCTCTTACTCTTAATCAGTGAAATTGACCTCCCCGTGAAGAGGCGGGGATAATGCAATAAGACGAGAAGACCCTATGGAGCTTTAATTAATCAACTCAAAAGGCATAAAATAATACCACCAAGGGATAACAAAGCTTTAGATGAGCTGACAATTTCGGTTGGGGTGACCTCGGAGTATAAAAAACCCTCCGAGTGATTAAAACTTAGGCCTACCAGCCAAAGTATAGTATCACTTATTGATCCAAAATTTTGATCAACGGAACAAGTTACCCTAGGGATAACAGCGCAATCCTATTCTAGAGTCCATATCGACAATAGGGTTTACGACCTCGATGTTGGATCAGGACATCCTAATGGTGCAGCAGCTATTAAGGGTTCGTTTGTTCAACGATTAAAGTCCTACGTGATCTGGTAGAATACGCTGCCGGTCCTTTCGCCCTATTCTTCCTAGCAGAATATGCCAACATTATCATAATAAATATATTCACAACTATCTTATTTCTAGGAGCATTCCACGACCCCTATATACCAGAATTATGTACAACAAACCTAATTGTCAAGTCACTACTACTAACAATAGCCTTCCTATGAATCCGAGCATCCTACCCCCGATTCCGATATGACCAACTAATACACCTCCTTTGAAAAAACTTCCTCCCACTAACACTAGCTCTCTGCATATGACATATCTCATTACCCATCATAACAGCAGGTATCCCACCCCAAACATAAAACAAGAAATATGTCTGACAAAAGAGTTACTTTGATAGAGTAAATAATAGAGGTTTAAATCCTCTTATTTCTAGAACAATAGGAGTCGAACCTACCCTTAAGAATTCAAAATTCTTTGTGCTACCACACTACACCATAATCTACAGTAAGGTCAGCTAAATAAGCTACCGGGCCCATACCCCGGAAATGTTGGTTTATATCCTTCCCATACTAATTAACCCATTCATCTCTATCACCCTACTAACAACCCTCATCCTAAGCACAACAATTGTCACTATTAGCTCCCATTGATTGTTCGCCTGAATCGGACTAGAAATAAACATAATAGCTATCATCCCCATCATAATAAAAAAACCTAACCCCCGAGCCACAGAAGCCTCAGCCAAATACTTTCTAACACAAGCCACAGCCTCCTCGTTACTTATACTAGCAATTATTATCAACCTAATACATTCCAGCCAATGGACCATCATAAAATTATTCGATCCAACAGCATCCATTCTAATAACAATAGCCCTGGCCATTAAACTAGGATTATCCCCTTTCCACTTCTGAGTACCAGAAGTTACACAAGGCATGTTCATTAACCGATGACTATTCTCTACCAATCACAAAGACATTGGTACCCTGTATTTACTATTTGGCGCCTGGGCAGGAATAGTAGGTACCGGTCTAAGTTTGTTGATTCGTGCTGAATTAGGTCAACCTGGCACACTTATCGGAGACGACCAGCTTTATAATGTTCTAGTGACAGCTCATGCCTTCGTAATAATTTTCTTTATAGTTATACCTATCATAATTGGAGGTTTTGGGAACTGATTAGTCCCCTTAATAATCGGAGCTCCTGACATAGCATTCCCCCGTCTAAACAACATAAGCTTCTGACTACTCCCCCCTTCCTTTCTACTACTAATAGCATCTTCAATAATTGAGGCCGGCGCAGGTACAGGCTGAACTGTTTACCCTCCTCTAGCTGGAAATCTGGCACATGCAGGAGCCTCAGTAGACCTTACCATTTTCTCTCTACATTTAGCCGGTGTATCTTCAATCCTTGGAGCTATTAACTTCATCACAACTATTATTAATATAAAACCACCCGCTATAACTCAATACCAAACACCCCTCTTCGTCTGATCAGTCTTAGTCACAGCAGTCTTACTTTTACTATCATTACCTGTTCTAGCAGCCGGAATTACTATACTACTAACCGATCGAAACCTAAACACAACCTTTTTCGACCCGGCAGGAGGAGGTGACCCAATCTTATATCAACACTTATTCTGATTTTTTGGCCATCCTGAAGTATATATTTTAATTCTACCTGGCTTTGGAATAATTTCACACATCGTTACTTATTATTCAGGGAAAAAAGAACCTTTTGGGTATATGGGAATAGTATGAGCTATAGTTTCTATGGCTTATCCCTTTCAACTAGGCTTACAAGACGCAGCATCACCCGTTATAGAAGAACTTCTACAATTCCACGACCATGCATTGATGATCGTCTTTTTAATTAGCTCCTTAGTTCTTTATATCATTACACTAATGCTAACAACTAAATTAACTCATACTAGTACAATAGACGCTCAAGAAGTGGAGACTATTTGAACTGTCCTCCCGGCCGTTATTCTAATCATAATCGCCCTACCTTCTCTACGAATTCTCTACATAATAGACGAAATTAATAGTCCCTCTCTTACCGTAAAAACAATAGGACATCAATGATACTGAAGCTATGAATATACCGACTACGAAGACCTAAACTTTGACTCATACATAATTCCAACCTCAGATCTAAAACCAGGCGAACTACGATTATTAGAAGTAGATAATCGAATGGTTCTACCTATACAAATGACAATTCGAATATTAGTCTCCTCAGAAGATGTATTGCACTCATGAGCTGTCCCTTCCCTAGGCCTAAAAACAGACGCAATTCCTGGCCGCCTAAACCAAACAACCCTAATATCAACACGACCTGGTCTGTTCTACGGACAATGTTCAGAAATTTGCGGCTCTAACCACAGCTTTATACCAATCGTTCTCGAACTAGTACCTTTAGAGAATTTTGAAAAATGATCTGCATCCATATTATAATTTCACTAAGAAGCTAAACCAGCGTGTTGTAATTCAACTACAAGAACCCTAATGACCAACATCCGAAAAACACACCCACTAATAAAAATCCTCAATGATGCGTTCATCGATCTACCCACTCCATCTAATATCTCCTCTTGATGAAATTTTGGTTCCTTACTAGGCCTCTGCCTAATTATACAAATCCTAACAGGATTATTCCTAGCAATACATTACACGCCAGACACCTCAACTGCTTTCTCATCAGTCGCACACATCTGCCGAGACGTCAACTATGGCTGATTCATCCGCTATCTACACGCAAACGGAGCCTCCATATTCTTCATCTGTCTATACGCCCACATTGGACGTGGCCTATACTATGGTTCTTATATATTCCAAGAAACATGAAACATTGGTGTACTCTTACTATTAACAGTCATAGCCACTGCATTCGTAGGCTATGTCCTGCCCTGAGGACATCTACATAAACTATTCCTTGAAAAAAGCTTATTGTACAGTTACCACAACATCACAGTACTACGTCAGTATTAAAAGTAATTTGTTTTAAAAACATTTTACTGTACACATTACATATACATACACATGTGCATGCTAATA-TTT-AGTCTCTCCTTGTAAATATTCATACATACATGCTATGTATTATTGTGCATTCATTTATTTTCCATACGATAAGTTAAAGCCCGTATTAATTATCATTAATTTTACATATTACATAATATGTATGCTCTTACATATTATATCTCCCCTATCAATCCTACCTCCATTATATCCTATGGTCGCTCCATTAGATCACGAGCTTAATCACCATGCCGCGTGAAACCAGCAACCCGCTTGGCAGGGATCCCTCTTCTCGCACCGGGCCCATACCTCGTGGGGGTAGCTAA-TAATGATCTTTATAAGACATCTGGTTCTTACTTCAGGACCATTTCAACTTAAAATCGCCCACTCGTTCCCCTTAAATAAGACATCTCGATGGGTTCATGACTAATCAGCCCATGCCTAACATAACTGAGGTTTCATACATTTGGTATTTTTTAATTTTTGGGGGGGAGCTTGCACCGACTCAGCTATGGCCTTGGGAAGGCCCCGTCACAGTCAAATAAATTGTAGCTGGACCTGTGTGTATTTTT-GATTGGACTAGCACAACCAACAGGTGTTATTTAATTAATGGT
	'KF570389.1_Ttr_GC1'              AAATCATTAAAGACTAAAAGGAGCGGGCATCAAGCACACTATACTAGTAGCTCATAACGCCTTGCTTAGCCACACCCCCACGGGATACAGCAGTGACAAGAATTAGGCTATGAACGAAAGTTTGACCTAGCCATGCTAATTAGGGTTGGTAAATTTCGTGCCAGCCACCGCGGTCATACGATTGACCCAAACTAATAGACACCCGGCGTAAAGAGTGTCAAAGAACAATATAAAAATAAAGTCAAACCTTAATTAAGCTGTAAAAAGCCATAATTAAAATTAAGTTAAACTACGAAAGTAACTTTACCATAAACTGAATACACGACAACTAAGACCCAAACTGGGATTAGATACCCCACTATGCTTAGTCGTAAACTTAAATAATCCTAAAACAAGATTATTCGCCAGAGTACTATCGGCAACAGCCCAAAACTCAAAGGACTTGGCGGTGCTTCATATCCTTCTAGAGGAGCCTGTTCTGTAAACGATAAACCACGATTAACCTCACCAATCCTTGCTACTTCAGTCTATATACCGCCATCTTCAGCAAACCCTAGAAAAGGAACGAAAGTAAGCACAACTACTACACGTAAAAACGTTAGGTCAAGGTGTAACCTATGGATTGGGAAGAAATGGGCTACATTTTCTATAATAAGAACACCCCTTAAACTCACACGAAAGTTTTTATGAAACCTAAAAACTAAAGGAGGATTTAGCAGTAAATTAAGAATAGAATGCTTAATTGAATAAGGCCATGAAGCACGCACACACCGCCCGTCACCCTCCTCAAGTGCCATAGCAAAGCCCCAGATTGCTAACCCATGCTAAGCAAGCGTACAAGAGGAGACAAGTCGTAACAAGGTAAGCATACCGGAAGGTGTGCTTGGATAAACAAGATGTAGCTTAAACAAAGCATCTAGTTTACACCTAGAAGATTCCACAACTCGTGCACATCTTGAACTATATCTAGCCCATACTCCTCCTCATCACTACTACTATAAGTCAGTCAAATAAAACATTTACCATACATCTAAAGTATAGGAGATAGAAAAACATCACCTCTAGCATAACTAGTATTAGAGGCACTGCCTGCCCAGTGACAATCGTTAAACGGCCGCGGTATCTTGACCGTGCAAAGGTAGCATAATCACTTGTTCTCTAAATAAGGACTTGTATGAATGGCCACACGAGGGTTTTACTGTCTCTTACTCTTAATCAGTGAAATTGACCTCCCCGTGAAGAGGCGGGGATAATGCAATAAGACGAGAAGACCCTATGGAGCTTTAATTAATCAACTCAAAAAGCATAAAATAATACCACCAAGGGATAACAAAGCTTTAGATGAGCTGACAATTTCGGTTGGGGTGACCTCGGAGTATAAAAAACCCTCCGAGTGATTAAAACTTAGGCCTACCAGCCAAAGTATAGTATCACTTATTGATCCAAAATTTTGATCAACGGAACAAGTTACCCTAGGGATAACAGCGCAATCCTATTCTAGAGTCCATATCGACAATAGGGTTTACGACCTCGATGTTGGATCAGGACATCCTAATGGTGCAGCAGCTATTAAGGGTTCGTTTGTTCAACGATTAAAGTCCTACGTGATCTGGTAGAATACGCTGCTGGTCCTTTCGCCCTATTCTTCCTAGCAGAATATGCCAACATTATCATAATAAATATATTCACAACTATCTTATTTCTAGGAGCATTCCACGACCCCTATATACCAGAATTATGTACAACAAACCTAATTGTCAAGTCACTACTACTAACAATATCCTTCCTATGAATCCGAGCATCCTACCCCCGATTCCGATATGACCAACTAATACATCTCCTTTGAAAAAATTTCCTCCCACTAACACTAGCTCTCTGCATATGACATATCTCATTACCCATCATAACAGCAGGTATCCCACCCCAAACATAAAACAAGAAATATGTCTGACAAAAGAGTTACTTTGATAGAGTAAATAATAGAGGTTTAAATCCTCTTATTTCTAGAACAATAGGAGTCGAACCTACCCTTAAGAATTCAAAATTCTTTGTGCTACCACACTACACCATAATCTACAGTAAGGTCAGCTAAATAAGCTACCGGGCCCATACCCCGGAAATGTTGGTTTATATCCTTCCCATACTAATTAACCCATTCGTCTCTATCACCCTACTAACAACCCTCATCCTAAGCACAACAATTGTCACTATTAGCTCCCATTGATTGTTCGCCTGAATCGGACTAGAAATAAACATAATAGCTATCATCCCCATCATAATAAAAAAGCCTAACCCCCGAGCCACAGAAGCCTCAGCCAAATATTTTCTAACACAAGCCACAGCCTCCTCATTACTTATACTAGCAATTATTATCAACCTAATACACTCCAGCCAATGAACCATCATAAAATTATTCGACCCAACAGCATCCATTCTAATAACAATAGCCCTGGCCATTAAACTAGGATTATCCCCTTTCCACTTCTGAGTACCAGAAGTTACACAAGGCATGTTCATTAACCGATGACTATTCTCTACCAATCACAAAGACATTGGTACCCTGTATTTACTATTTGGCGCCTGGGCAGGAATAGTAGGTACCGGTCTAAGTTTGTTGATTCGTGCTGAATTAGGTCAACCTGGCACACTTATCGGAGACGACCAGCTTTATAATGTTCTAGTGACAGCTCATGCCTTCGTAATAATTTTCTTTATAGTTATACCTATCATAATTGGAGGTTTTGGGAACTGATTAGTCCCCTTAATAATCGGAGCTCCTGACATAGCATTCCCCCGTCTAAACAACATAAGCTTCTGACTACTCCCCCCTTCCTTTCTACTACTAATAGCATCTTCAATAATTGAGGCCGGCGCAGGTACAGGCTGAACTGTCTACCCTCCTCTAGCCGGAAATCTGGCACATGCAGGAGCCTCAGTAGACCTTACCATTTTCTCTCTGCATTTAGCCGGTGTATCTTCAATCCTTGGAGCTATTAACTTCATCACAACTATTATTAATATAAAACCACCCGCTATAACTCAATACCAAACACCCCTCTTCGTCTGATCAGTCTTAGTCACAGCAGTCTTACTTTTACTATCATTACCTGTTCTAGCAGCCGGAATTACTATACTACTAACCGATCGAAACCTAAACACAACCTTTTTCGACCCGGCAGGAGGAGGTGACCCAATCTTATATCAACACTTATTCTGATTTTTTGGCCATCCTGAAGTATATATTTTAATTCTACCTGGCTTTGGAATAATTTCACACATCGTTACTTATTATTCAGGGAAAAAAGAACCTTTTGGGTATATGGGAATAGTATGAGCTATAGTTTCTATGGCTTATCCCTTTCAACTAGGCTTACAAGACGCAGCATCACCCGTTATAGAAGAACTTCTACAATTTCACGACCATGCATTGATGATCGTCTTCTTAATTAGCTCCTTAGTTCTTTATATTATTACACTAATGCTAACAACCAAATTAACTCACACTAGTACAATAGACGCTCAAGAAGTGGAGACTATTTGAACTGTCCTCCCGGCCGTTATTCTAATCATAATCGCCCTACCTTCTCTACGAATTCTCTACATAATAGACGAAATTAATAATCCCTCTCTTACCGTAAAAACAATAGGACATCAATGATACTGAAGCTATGAATATACCGACTACGAAGACCTAAACTTTGACTCATACATAATTCCAACCTCAGATCTAAAACCAGGCGAGCTACGATTATTAGAAGTAGATAATCGAATGGTTCTACCCATACAAATGACAATTCGAATATTAGTCTCCTCAGAAGATGTATTACACTCATGGGCTGTCCCTTCCCTAGGCCTAAAAACAGACGCAATTCCTGGCCGCCTAAACCAAACAACCCTAATATCAACGCGACCTGGTCTGTTCTACGGACAATGTTCAGAAATTTGCGGCTCTAACCACAGCTTTATACCAATCGTTCTCGAACTAGTACCTTTAGAGAATTTTGAAAAATGATCTGCATCCATACTATAATTTCACTAAGAAGCTAAACCAGCGTGTTGTAATTCAACTACAAGAACCCTAATGACCAACATCCGAAAAACACACCCACTAATAAAAATCCTCAATGATGCGTTCATCGACCTACCCACTCCATCTAATATCTCCTCTTGATGAAATTTTGGTTCCTTACTAGGCCTCTGCCTAATTATACAAATCCTAACAGGATTATTCCTAGCAATACATTACACGCCAGACACCTCAACTGCTTTCTCATCAGTCGCACACATCTGCCGAGACGTCAACTATGGCTGATTCATCCGCTATCTACACGCAAACGGAGCCTCCATATTCTTCATCTGTCTATACGCCCACATTGGACGTGGCCTATACTATGGTTCTTATATATTCCAAGAAACATGAAACATTGGTGTACTCTTACTATTAACAGTCATAGCCACTGCATTCGTAGGCTACGTCCTGCCCTGAGGACATCTACATAAACTATTCCTTGAAAAA-GCTTATTGTACAGTTACCACAACATCACAGTACTACGTCAGTATTAAAAGTAATTTGTTTTAAAAACATTTTACTGTACACATTACATATACATACACATGTGCATGCTAATA-TTT-AGTCTCTCCTTGTAAATATTCATACATACATGCTATGTATTATTGTGCATTCATTTATTTTCCATACGATAAGTTAAAGCCCGTATTAATTATCATTAATTTTACATATTACATAATATGCATGCTCTTACATATTATATTTCCCCTATCAATTTTACTTCCATTATACTCTATGGTCGCTCCATTAGATCACGAGCTTAATCACCATGCCGCGTGAAACCAGCAACCCGCTCGGCAGGGATCCCTCTTCTCGCACCGGGCCCATATCTCGTGGGGGTAGCTAA-TAATGATCTTTATAAGACATCTGGTTCTTACTTCAGGACCATTTTAACTTAAAATCGCCCACTCGTTCCTCTTAAATAAGACATCTCGATGGATTCATGACTAATCAGCCCATGCCTAACATAACTGAGGTTTCATACATTTGGTATCTTTTAATTTTTGGGGGGGAGCTTGCACCGACTCAGCTATGGCCTTAGGAAGGCCCCGTCACAGTCAAATAAATTGTAGCTGGACCTGTGTGTATTTTT-GATTGGACTAGCACAACCAACAGGTGTTATTTAATTAATGGT
	'KT601188.1_ENAC1'                AAATCATTAAAGACTAAAAGGAGCGGGCATCAAGCACACTATACTAGTAGCTCATAACGCCTTGCTTAGCCACACCCCCACGGGATACAGCAGTGACAAGAATTAGGCTATGAACGAAAGTTTGACCTAGCCATGCTAATTAGGGTTGGTAAATTTCGTGCCAGCCACCGCGGTCATACGATTGACCCAAACTAATAGACACCCGGCGTAAAGAGTGTCAAAGAACAATATAAAAATAAAGTCAAACCTTAATTAAGCTGTAAAAAGCCATAATTAAAATTAAGTTAAACTACGAAAGTAACTTTACCATAAACTGAATACACGACAACTAAGACCCAAACTGGGATTAGATACCCCACTATGCTTAGTCGTAAACTTAAATAATCCTAAAACAAGATTATTCGCCAGAGTACTATCGGCAACAGCCCAAAACTCAAAGGACTTGGCGGTGCTTCATATCCTTCTAGAGGAGCCTGTTCTGTAAACGATAAACCACGATTAACCTCACCAATCCTTGCTACTTCAGTCTATATACCGCCATCTTCAGCAAACCCTAAAAAAGGAACGAAAGTAAGCACAACTACTGCACGTAAAAACGTTAGGTCAAGGTGTAACCTATGGATTGGGAAGAAATGGGCTACATTTTCTATAATAAGAACACCCCTTAAACTCACACGAAAGTTTTTATGAAACCTAAAAACTAAAGGAGGATTTAGCAGTAAATTAAGAATAGAATGCTTAATTGAATAAGGCCATGAAGCACGCACACACCGCCCGTCACCCTCCTCAAGTGCCATAGCAAAGCCCCAGATTGCTAACCCATGCTAAGCAAGCGTACAAGAGGAGACAAGTCGTAACAAGGTAAGCATACCGGAAGGTGTGCTTGGATAAACAAGATGTAGCTTAAACAAAGCATCTAGTTTACACCTAGAAGATTCCACAACTCGTGCACATCTTGAACTATATCTAGCCCATACTCCTCCTCATCACTACTACTATAAGTCAGTCAAATAAAACATTTACCATACATCTAAAGTATAGGAGATAGAAAAACATCACCTCTAGCATAACTAGTATTAGAGGCACTGCCTGCCCAGTGACAATCGTTAAACGGCCGCGGTATCTTGACCGTGCAAAGGTAGCATAATCACTTGTTCTCTAAATAAGGACTTGTATGAATGGCCACACGAGGGTTTTACTGTCTCTTACTCTTAATCAGTGAAATTGACCTCCCCGTGAAGAGGCGGGGATAATGCAATAAGACGAGAAGACCCTATGGAGCTTTAATTAATCAACTCAAAAGGCATAAAATAATACCACCAAGGGATAACAAAGCTTTAGATGAGCTGACAATTTCGGTTGGGGTGACCTCGGAGTATAAAAAACCCTCCGAGTGATTAAAACTTAGGCCTACCAGCCAAAGTATAGTATCACTTATTGATCCAAAATTTTGATCAACGGAACAAGTTACCCTAGGGATAACAGCGCAATCCTATTCTAGAGTCCATATCGACAATAGGGTTTACGACCTCGATGTTGGATCAGGACATCCTAATGGTGCAGCAGCTATTAAGGGTTCGTTTGTTCAACGATTAAAGTCCTACGTGATCTGGTAGAATACGCTGCCGGTCCTTTCGCCCTATTCTTCCTAGCAGAATATGCCAACATTATCATAATAAATATATTCACAACTATCTTATTTCTAGGAGCATTCCACGACCCCTATATACCAGAATTATGTACAACAAACCTAATTGTCAAGTCACTACTACTAACAATAGCCTTCCTATGAATCCGAGCATCCTACCCCCGATTCCGATATGACCAACTAATACACCTCCTTTGAAAAAACTTCCTTCCACTAACACTAGCTCTCTGCATATGACATATCTCATTACCCATCATAACAGCAGGTATCCCACCCCAAACATAAAACAAGAAATATGTCTGACAAAAGAGTTACTTTGATAGAGTAAATAATAGAGGTTTAAATCCTCTTATTTCTAGAACAATAGGAGTCGAACCTACCCTTAAGAATTCAAAATTCTTTGTGCTACCACACTACACCATAATCTACAGTAAGGTCAGCTAAATAAGCTACCGGGCCCATACCCCGGAAATGTTGGTTTATATCCTTCCCATACTAATTAACCCATTCGTCTCTATCACCCTACTAACAACCCTCATCCTAAGCACAACAATTGTCACTATTAGCTCCCATTGATTGTTCGCCTGAATCGGACTAGAAATAAACATAATAGCTATCATCCCCATCATAATAAAAAAGCCTAACCCCCGAGCCACAGAAGCCTCAGCCAAATACTTTCTAACACAAGCCACAGCCTCCTCATTACTTATACTAGCAATTATTATCAACCTAATACATTCCAGCCAATGGACCATCATAAAATTATTCGATCCAACAGCATCCATTCTAATAACAATAGCCCTGGCCATTAAACTAGGATTATCCCCTTTCCACTTCTGAGTACCAGAAGTTACACAAGGCATGTTCATTAACCGATGACTATTCTCTACCAATCACAAAGACATTGGTACCCTGTATTTACTATTTGGCGCCTGGGCAGGAATAGTAGGTACCGGTCTAAGTTTGTTGATTCGTGCTGAATTAGGTCAACCTGGCACACTTATCGGAGACGACCAGCTTTATAATGTTCTAGTGACAGCTCATGCCTTCGTAATAATTTTCTTTATAGTTATACCTATCATAATTGGAGGTTTTGGGAACTGATTAGTCCCCTTAATAATCGGAGCTCCTGACATAGCATTCCCCCGTCTAAACAACATAAGCTTCTGACTACTCCCCCCTTCCTTTCTACTACTAATAGCATCTTCAATAATTGAGGCCGGCGCAGGTACAGGCTGAACTGTTTACCCTCCTCTAGCTGGAAATCTGGCACATGCAGGAGCCTCAGTAGACCTTACCATTTTCTCTCTACATTTAGCCGGTGTATCTTCAATCCTTGGAGCTATTAACTTCATCACAACTATTATTAATATAAAACCACCCGCTATAACTCAATACCAAACACCCCTCTTCGTCTGATCAGTCTTAGTCACAGCAGTCTTACTTTTACTATCATTACCTGTTCTAGCAGCCGGAATTACTATACTACTAACCGATCGAAACCTAAACACAACCTTTTTCGACCCGGCAGGAGGAGGTGACCCAATCTTATATCAACACTTATTCTGATTTTTTGGCCATCCTGAAGTATATATTTTAATTCTACCTGGCTTTGGAATAATTTCACACATCGTTACTTATTATTCAGGGAAAAAAGAACCTTTTGGGTATATGGGAATAGTATGAGCTATAGTTTCTATGGCTTATCCCTTTCAACTAGGCTTACAAGACGCAGCATCACCCGTTATAGAAGAACTTCTACAATTCCACGACCATGCATTGATGATCGTCTTTTTAATTAGCTCCTTAGTTCTTTATATCATTACACTAATGCTAACAACTAAATTAACTCATACTAGTACAATAGACGCTCAAGAAGTGGAGACTATTTGAACTGTCCTCCCGGCCGTTATTCTAATCATAATCGCCCTACCTTCTCTACGAATTCTCTACATAATAGACGAAATTAATAGTCCCTCTCTTACCGTAAAAACAATAGGACATCAATGATACTGAAGCTATGAATATACCGACTACGAAGACCTAAACTTTGACTCATACATAATTCCAACCTCAGATCTAAAACCAGGCGAACTACGATTATTAGAAGTAGATAATCGAATGGTTCTACCTATACAAATGACAATTCGAATATTAGTCTCCTCAGAAGATGTATTGCACTCATGAGCTGTCCCTTCCCTAGGCCTAAAAACAGACGCAATTCCTGGCCGCCTAAACCAAACAACCCTAATATCAACACGACCTGGTCTGTTCTACGGACAATGTTCAGAAATTTGCGGCTCTAACCACAGCTTTATACCAATCGTTCTCGAACTAGTACCTTTAGAGAATTTTGAAAAATGATCTGCATCCATATTATAATTTCACTAAGAAGCTAAACCAGCGTGTTGTAATTCAACTACAAGAACCCTAATGACCAACATCCGAAAAACACACCCACTAATAAAAATCCTCAATGATGCGTTCATCGATCTACCCACTCCATCTAATATCTCCTCTTGATGAAATTTTGGTTCCTTACTAGGCCTCTGCCTAATTATACAAATCCTAACAGGATTATTCCTAGCAATACATTACACGCCAGACACCTCAACTGCTTTCTCATCAGTCGCACACATCTGCCGAGACGTCAACTATGGCTGATTCATCCGCTATCTACACGCAAACGGAGCCTCCATATTCTTCATCTGTCTATACGCCCACATTGGACGTGGCCTATACTATGGTTCTTATATATTCCAAGAAACATGAAACATTGGTGTACTCTTACTATTAACAGTCATAGCCACTGCATTCGTAGGCTATGTCCTGCCCTGAGGACATCTACATAAACTATTCCTTGAAAAA-GCTTATTGTACAGTTACCACAACATCACAGTACTACGTCAGTATTAAAAGTAATTTGTTTTAAAAACATTTTACTGTACACATTACATATACATACACATGTGCATGCTAATA-TTT-AGTCTCTCCTTGTAAATATTCATACATACATGCTATGTATTATTGTGCATTCATTTATTTTCCATACGATAAGTTAAAGCCCGTATTAATTATCATTAATTTTACATATTACATAATATGTATGCTCTTACATATTATATATCCCCTATCAACCTTACCTCCATTATATTCTATGGTCGCTCCATTAGATCACGAGCTTAATCACCATGCCGCGTGAAACCAGCAACCCGCTTGGCAGGGATCCCTCTTCTCGCACCGGGCCCATACCTCGTGGGGGTAGCTAA-TAATGATCTTTATAAGACATCTGGTTCTTACTTCAGGACCATTTTAACTTAAAATCGCCCACTCGTTCCTCTTAAATAAGACATCTCGATGGGTTCATGACTAATCAGCCCATGCCTAACATAACTGAGGTTTCATACATTTGGTATTTTTTAATTTTTGGGGGGGAGCTTGCACCGACTCAGCTATGGCCTTAGGAAGGCCCCGTCACAGTCAAATAAATTGTAGCTGGACCTGTGTGTATTTTT-GATTGGACTAGCACAACCAACAGGTGTTATTTAATTAATGGT
	'KT601189.1_ENAC2'                AAATCATTAAAGACTAAAAGGAGCGGGCATCAAGCACACTATACTAGTAGCTCATAACGCCTTGCTTAGCCACACCCCCACGGGATACAGCAGTGACAAGAATTAGGCTATGAACGAAAGTTTGACCTAGCCATGCTAATTAGGGTTGGTAAATTTCGTGCCAGCCACCGCGGTCATACGATTGACCCAAACTAATAGACACCCGGCGTAAAGAGTGTCAAAGAACAATATAAAAATAAAGTCAAACCTTAATTAAGCTGTAAAAAGCCATAATTAAAATTAAGTTAAACTACGAAAGTAACTTTACCATAAACTGAATACACGACAACTAAGACCCAAACTGGGATTAGATACCCCACTATGCTTAGTCGTAAACTTAAATAATCCTAAAACAAGATTATTCGCCAGAGTACTATCGGCAACAGCCCAAAACTCAAAGGACTTGGCGGTGCTTCATATCCTTCTAGAGGAGCCTGTTCTGTAAACGATAAACCACGATTAACCTCACCAATCCTTGCTACTTCAGTCTATATACCGCCATCTTCAGCAAACCCTAAAAAAGGAACGAAAGTAAGCACAACTACTGCACGTAAAAACGTTAGGTCAAGGTGTAACCTATGGATTGGGAAGAAATGGGCTACATTTTCTATAATAAGAACACCCCTTAAACTCACACGAAAGTTTTTATGAAACCTAAAAACTAAAGGAGGATTTAGCAGTAAATTAAGAATAGAATGCTTAATTGAATAAGGCCATGAAGCACGCACACACCGCCCGTCACCCTCCTCAAGTGCCATAGCAAAGCCCCAGATTGCTAACCCATGCTAAGCAAGCGTACAAGAGGAGACAAGTCGTAACAAGGTAAGCATACCGGAAGGTGTGCTTGGATAAACAAGATGTAGCTTAAACAAAGCATCTAGTTTACACCTAGAAGATTCCACAACTCGTGCACATCTTGAACTATATCTAGCCCATACTCCTCCTCATCACTACTACTATAAGTCAGTCAAATAAAACATTTACCATACATCTAAAGTATAGGAGATAGAAAAACATCACCTCTAGCATAACTAGTATTAGAGGCACTGCCTGCCCAGTGACAATCGTTAAACGGCCGCGGTATCTTGACCGTGCAAAGGTAGCATAATCACTTGTTCTCTAAATAAGGACTTGTATGAATGGCCACACGAGGGTTTTACTGTCTCTTACTCTTAATCAGTGAAATTGACCTCCCCGTGAAGAGGCGGGGATAATGCAATAAGACGAGAAGACCCTATGGAGCTTTAATTAATCAACTCAAAAGGCATAAAATAATACCACCAAGGGATAACAAAGCTTTAGATGAGCTGACAATTTCGGTTGGGGTGACCTCGGAGTATAAAAAACCCTCCGAGTGATTAAAACTTAGGCCTACCAGCCAAAGTATAGTATCACTTATTGATCCAAAATTTTGATCAACGGAACAAGTTACCCTAGGGATAACAGCGCAATCCTATTCTAGAGTCCATATCGACAATAGGGTTTACGACCTCGATGTTGGATCAGGACATCCTAATGGTGCAGCAGCTATTAAGGGTTCGTTTGTTCAACGATTAAAGTCCTACGTGATCTGGTAGAATACGCTGCCGGTCCTTTCGCCCTATTCTTCCTAGCAGAATATGCCAACATTATCATAATAAATATATTCACAACTATCTTATTTCTAGGAGCATTCCACGACCCCTATATACCAGAATTATGTACAACAAACCTAATTGTCAAGTCACTACTACTAACAATAGCCTTCCTATGAATCCGAGCATCCTACCCCCGATTCCGATATGACCAACTAATACACCTCCTTTGAAAAAACTTCCTTCCACTAACACTAGCTCTCTGCATATGACATATCTCATTACCCATCATAACAGCAGGTATCCCACCCCAAACATAAAACAAGAAATATGTCTGACAAAAGAGTTACTTTGATAGAGTAAATAATAGAGGTTTAAATCCTCTTATTTCTAGAACAATAGGAGTCGAACCTACCCTTAAGAATTCAAAATTCTTTGTGCTACCACACTACACCATAATCTACAGTAAGGTCAGCTAAATAAGCTACCGGGCCCATACCCCGGAAATGTTGGTTTATATCCTTCCCATACTAATTAACCCATTCGTCTCTATCACCCTACTAACAACCCTCATCCTAAGCACAACAATTGTCACTATTAGCTCCCATTGATTGTTCGCCTGAATCGGACTAGAAATAAACATAATAGCTATCATCCCCATCATAATAAAAAAGCCTAACCCCCGAGCCACAGAAGCCTCAGCCAAATACTTTCTAACACAAGCCACAGCCTCCTCATTACTTATACTAGCAATTATTATCAACCTAATACATTCCAGCCAATGGACCATCATAAAATTATTCGATCCAACAGCATCCATTCTAATAACAATAGCCCTGGCCATTAAACTAGGATTATCCCCTTTCCACTTCTGAGTACCAGAAGTTACACAAGGCATGTTCATTAACCGATGACTATTCTCTACCAATCACAAAGACATTGGTACCCTGTATTTACTATTTGGCGCCTGGGCAGGAATAGTAGGTACCGGTCTAAGTTTGTTGATTCGTGCTGAATTAGGTCAACCTGGCACACTTATCGGAGACGACCAGCTTTATAATGTTCTAGTGACAGCTCATGCCTTCGTAATAATTTTCTTTATAGTTATACCTATCATAATTGGAGGTTTTGGGAACTGATTAGTCCCCTTAATAATCGGAGCTCCTGACATAGCATTCCCCCGTCTAAACAACATAAGCTTCTGACTACTCCCCCCTTCCTTTCTACTACTAATAGCATCTTCAATAATTGAGGCCGGCGCAGGTACAGGCTGAACTGTTTACCCTCCTCTAGCTGGAAATCTGGCACATGCAGGAGCCTCAGTAGACCTTACCATTTTCTCTCTACATTTAGCCGGTGTATCTTCAATCCTTGGAGCTATTAACTTCATCACAACTATTATTAATATAAAACCACCCGCTATAACTCAATACCAAACACCCCTCTTCGTCTGATCAGTCTTAGTCACAGCAGTCTTACTTTTACTATCATTACCTGTTCTAGCAGCCGGAATTACTATACTACTAACCGATCGAAACCTAAACACAACCTTTTTCGACCCGGCAGGAGGAGGTGACCCAATCTTATATCAACACTTATTCTGATTTTTTGGCCATCCTGAAGTATATATTTTAATTCTACCTGGCTTTGGAATAATTTCACACATCGTTACTTATTATTCAGGGAAAAAAGAACCTTTTGGGTATATGGGAATAGTATGAGCTATAGTTTCTATGGCTTATCCCTTTCAACTAGGCTTACAAGACGCAGCATCACCCGTTATAGAAGAACTTCTACAATTCCACGACCATGCATTGATGATCGTCTTTTTAATTAGCTCCTTAGTTCTTTATATCATTACACTAATGCTAACAACTAAATTAACTCATACTAGTACAATAGACGCTCAAGAAGTGGAGACTATTTGAACTGTCCTCCCGGCCGTTATTCTAATCATAATCGCCCTACCTTCTCTACGAATTCTCTACATAATAGACGAAATTAATAGTCCCTCTCTTACCGTAAAAACAATAGGACATCAATGATACTGAAGCTATGAATATACCGACTACGAAGACCTAAACTTTGACTCATACATAATTCCAACCTCAGATCTAAAACCAGGCGAACTACGATTATTAGAAGTAGATAATCGAATGGTTCTACCTATACAAATGACAATTCGAATATTAGTCTCCTCAGAAGATGTATTGCACTCATGAGCTGTCCCTTCCCTAGGCCTAAAAACAGACGCAATTCCTGGCCGCCTAAACCAAACAACCCTAATATCAACACGACCTGGTCTGTTCTACGGACAATGTTCAGAAATTTGCGGCTCTAACCACAGCTTTATACCAATCGTTCTCGAACTAGTACCTTTAGAGAATTTTGAAAAATGATCTGCATCCATATTATAATTTCACTAAGAAGCTAAACCAGCGTGTTGTAATTCAACTACAAGAACCCTAATGACCAACATCCGAAAAACACACCCACTAATAAAAATCCTCAATGATGCGTTCATCGATCTACCCACTCCATCTAATATCTCCTCTTGATGAAATTTTGGTTCCTTACTAGGCCTCTGCCTAATTATACAAATCCTAACAGGATTATTCCTAGCAATACATTACACGCCAGACACCTCAACTGCTTTCTCATCAGTCGCACACATCTGCCGAGACGTCAACTATGGCTGATTCATCCGCTATCTACACGCAAACGGAGCCTCCATATTCTTCATCTGTCTATACGCCCACATTGGACGTGGCCTATACTATGGTTCTTATATATTCCAAGAAACATGAAACATTGGTGTACTCTTACTATTAACAGTCATAGCCACTGCATTCGTAGGCTATGTCCTGCCCTGAGGACATCTACATAAACTATTCCTTGAAAAAA-CTTATTGTACAGTTACCACAACATCACAGTACTACGTCAGTATTAAAAGTAATTTGTTTTAAAAACATTTTACTGTACACATTACATATACATACACATGTGCATGCTAATA-TTT-AGTCTCTCCTTGTAAATATTCATACATACATGCTATGTATTATTGTGCATTCATTTATTTTCCATACGATAAGTTAAAGCCCGTATTAATTATCATTAATTTTACATATTACATAATATGTATGCTCTTACATATTATATATCCCCTATCAACCTTACCTCCATTATATTCTATGGTCGCTCCATTAGATCACGAGCTTAATCACCATGCCGCGTGAAACCAGCAACCCGCTTGGCAGGGATCCCTCTTCTCGCACCGGGCCCATACCTCGTGGGGGTAGCTAA-TAATGATCTTTATAAGACATCTGGTTCTTACTTCAGGACCATTTTAACTTAAAATCGCCCACTCGTTCCTCTTAAATAAGACATCTCGATGGGTTCATGACTAATCAGCCCATGCCTAACATAACTGAGGTTTCATACATTTGGTATTTTTTAATTTTTGGGGGGGAGCTTGCACCGACTCAGCTATGGCCTTAGGAAGGCCCCGTCACAGTCAAATAAATTGTAGCTGGACCTGTGTGTATTTTT-GATTGGACTAGCACAACCAACAGGTGTTATTTAATTAATGGT
	'KT601190.1_ENAC3'                AAATCATTAAAGACTAAAAGGAGCGGGCATCAAGCACACTATACTAGTAGCTCATAACGCCTTGCTTAGCCACACCCCCACGGGATACAGCAGTGACAAGAATTAGGCTATGAACGAAAGTTTGACCTAGCCATGCTAATTAGGGTTGGTAAATTTCGTGCCAGCCACCGCGGTCATACGATTGACCCAAACTAATAGACACCCGGCGTAAAGAGTGTCAAAGAACAATATAAAAATAAAGTCAAACCTTAATTAAGCTGTAAAAAGCCATAATTAAAATTAAGTTAAACTACGAAAGTAACTTTACCATAAACTGAATACACGACAACTAAGACCCAAACTGGGATTAGATACCCCACTATGCTTAGTCGTAAACTTAAATAATCCTAAAACAAGATTATTCGCCAGAGTACTATCGGCAACAGCCCAAAACTCAAAGGACTTGGCGGTGCTTCATATCCTTCTAGAGGAGCCTGTTCTGTAAACGATAAACCACGATTAACCTCACCAATCCTTGCTACTTCAGTCTATATACCGCCATCTTCAGCAAACCCTAAAAAAGGAACGAAAGTAAGCACAACTACTGCACGTAAAAACGTTAGGTCAAGGTGTAACCTATGGATTGGGAAGAAATGGGCTACATTTTCTATAATAAGAACACCCCTTAAACTCACACGAAAGTTTTTATGAAACCTAAAAACTAAAGGAGGATTTAGCAGTAAATTAAGAATAGAATGCTTAATTGAATAAGGCCATGAAGCACGCACACACCGCCCGTCACCCTCCTCAAGTGCCATAGCAAAGCCCCAGATTGCTAACCCATGCTAAGCAAGCGTACAAGAGGAGACAAGTCGTAACAAGGTAAGCATACCGGAAGGTGTGCTTGGATAAACAAGATGTAGCTTAAACAAAGCATCTAGTTTACACCTAGAAGATTCCACAACTCGTGCACATCTTGAACTATATCTAGCCCATACTCCTCCTCATCACTACTACTATAAGTCAGTCAAATAAAACATTTACCATACATCTAAAGTATAGGAGATAGAAAAACATCACCTCTAGCATAACTAGTATTAGAGGCACTGCCTGCCCAGTGACAATCGTTAAACGGCCGCGGTATCTTGACCGTGCAAAGGTAGCATAATCACTTGTTCTCTAAATAAGGACTTGTATGAATGGCCACACGAGGGTTTTACTGTCTCTTACTCTTAATCAGTGAAATTGACCTCCCCGTGAAGAGGCGGGGATAATGCAATAAGACGAGAAGACCCTATGGAGCTTTAATTAATCAACTCAAAAGGCATAAAATAATACCACCAAGGGATAACAAAGCTTTAGATGAGCTGACAATTTCGGTTGGGGTGACCTCGGAGTATAAAAAACCCTCCGAGTGATTAAAACTTAGGCCTACCAGCCAAAGTATAGTATCACTTATTGATCCAAAATTTTGATCAACGGAACAAGTTACCCTAGGGATAACAGCGCAATCCTATTCTAGAGTCCATATCGACAATAGGGTTTACGACCTCGATGTTGGATCAGGACATCCTAATGGTGCAGCAGCTATTAAGGGTTCGTTTGTTCAACGATTAAAGTCCTACGTGATCTGGTAGAATACGCTGCCGGTCCTTTCGCCCTATTCTTCCTAGCAGAATATGCCAACATTATCATAATAAATATATTCACAACTATCTTATTTCTAGGAGCATTCCACGACCCCTATATACCAGAATTATGTACAACAAACCTAATTGTCAAGTCACTACTACTAACAATAGCCTTCCTATGAATCCGAGCATCCTACCCCCGATTCCGATATGACCAACTAATACATCTCCTTTGAAAAAACTTCCTCCCACTAACACTAGCTCTCTGCATATGACATATCTCATTACCCATCATAACAGCAGGTATCCCACCCCAAACATAAAACAAGAAATATGTCTGACAAAAGAGTTACTTTGATAGAGTAAATAATAGAGGTTTAAATCCTCTTATTTCTAGAACAATAGGAGTCGAACCTACCCTTAAGAATTCAAAATTCTTTGTGCTACCACACTACACCATAATCTACAGTAAGGTCAGCTAAATAAGCTACCGGGCCCATACCCCGGAAATGTTGGTTTATATCCTTCCCATACTAATTAACCCATTCGTCTCTATCACCCTACTAACAACCCTCATCCTAAGCACAACAATTGTCACTATTAGCTCCCATTGATTGTTCGCCTGAATCGGACTGGAAATAAACATAATAGCTATCATCCCCATCATAATAAAAAAGCCTAACCCCCGAGCCACAGAAGCCTCAGCCAAATACTTTCTAACACAAGCCACAGCCTCCTCATTACTTATACTAGCAGTTATTATCAACCTAATACATTCCAGCCAATGAACCATCATAAAATTATTCGATCCAACAGCATCCATTCTAATAACAATAGCCCTGGCCATTAAACTAGGATTATCCCCTTTCCACTTCTGAGTACCAGAAGTTACACAAGGCATGTTCATTAACCGATGACTATTCTCTACCAATCACAAAGACATTGGTACCCTGTATTTACTATTTGGCGCCTGGGCAGGAATAGTAGGTACCGGTCTAAGTTTGTTGATTCGTGCTGAATTAGGTCAACCTGGCACACTTATCGGAGACGACCAGCTTTATAATGTTCTAGTGACAGCTCATGCCTTCGTAATAATTTTCTTTATAGTTATACCTATCATAATTGGAGGTTTTGGGAACTGATTAGTCCCCTTAATAATCGGAGCTCCTGACATAGCATTCCCCCGTCTAAACAACATAAGCTTCTGACTACTCCCCCCTTCCTTTCTACTACTAATAGCATCTTCAATAATTGAGGCCGGCGCAGGTACAGGCTGAACTGTTTACCCTCCTCTAGCTGGAAATCTGGCACATGCAGGAGCCTCAGTAGACCTTACCATTTTCTCTCTACATTTAGCCGGTGTGTCTTCAATCCTTGGAGCTATTAACTTCATCACAACTATTATTAATATAAAACCACCCGCTATAACTCAATACCAAACACCCCTCTTCGTCTGATCAGTCTTAGTCACAGCAGTCTTACTTTTACTATCATTACCTGTTCTAGCAGCCGGAATTACTATACTACTAACCGATCGAAACCTAAACACAACCTTTTTCGACCCGGCAGGAGGAGGTGACCCAATCTTATATCAACACTTATTCTGATTTTTTGGCCATCCTGAAGTATATATTTTAATTCTACCTGGCTTTGGAATAATTTCACACATCGTTACTTATTATTCAGGGAAAAAAGAACCTTTTGGGTATATGGGAATAGTATGAGCTATAGTTTCTATGGCTTATCCCTTTCAACTAGGCTTACAAGACGCAGCATCACCCGTTATAGAAGAACTTCTACAATTCCACGACCATGCATTGATGATCGTCTTTTTAATTAGCTCCTTAGTTCTTTATATCATTACACTAATGCTAACAACTAAATTAACTCATACTAGTACAATAGACGCTCAAGAAGTGGAGACTATTTGAACTGTCCTCCCGGCCGTTATTCTAATCATAATCGCCCTACCTTCTCTACGAATTCTCTACATAATAGACGAAATTAATAATCCCTCTCTTACCGTAAAAACAATAGGACATCAATGATACTGAAGCTATGAATATACCGACTACGAAGACCTAAACTTTGACTCATACATAATTCCAACCTCAGATCTAAAACCAGGCGAACTACGATTATTAGAAGTAGATAATCGAATGGTTCTACCTATACAAATGACAATTCGAATATTAGTCTCCTCAGAAGATGTATTGCACTCATGAGCTGTCCCTTCCCTAGGCCTAAAAACAGACGCAATTCCTGGCCGCCTAAACCAAACAACCCTAATATCAACACGACCTGGTCTGTTCTACGGACAATGTTCAGAAATTTGCGGCTCTAACCACAGCTTTATACCAATCGTTCTCGAACTAGTACCTTTAGAGAATTTTGAAAAATGATCTGCATCCATATTATAATTTCACTAAGAAGCTAAACCAGCGTGTTGTAATTCAACTACAAGAACCCTAATGACCAACATCCGAAAAACACACCCACTAATAAAAATCCTCAATGATGCGTTCATCGATCTACCCACTCCATCTAATATCTCCTCTTGATGAAATTTTGGTTCCTTACTAGGCCTCTGCCTAATTATACAAATCCTAACAGGATTATTCCTAGCAATACATTACACGCCAGACACCTCAACTGCTTTCTCATCAGTCGCACACATCTGCCGAGACGTCAACTATGGCTGATTCATCCGCTATCTACACGCAAACGGAGCCTCCATATTCTTCATCTGTCTATACGCCCACATTGGACGTGGCCTATACTATGGTTCTTATATATTCCAAGAAACATGAAACATTGGTGTACTCTTACTATTAACAGTCATAGCCACTGCATTCGTAGGTTATGTCCTGCCCTGAGGACATCTACATAAACTATTCCTTGAAAAA-GCTTATTGTACAGTTACCACAACATCACAGTACTACGTCAGTATTAAAAGTAATTTGTTTTAAAAACATTTTACTGTACACATTACATACACATACACATGTGCATGCTAATA-TTT-AGTCTCTCCTTGTAAATATTCATACATACATGCTATGTATTATTGTGCATTCATTTATTTTCCATACGATAAGTTAAAGCTCGTATTAATTATCATTAATTTTACATATTACATAATATGCATGCTCTTACATATTATATATCCCCTATCAATTCTACCTCCATTATATCCTATGGTCGCTCCATTAGATCACGAGCTTAATCACCATGCCGCGTGAAACCAGCAACCCGCTTGGCAGGGATCCCCCTTCTCGCACCGGGCCCATACATCGTGGGGGTAGCTAA-TAATGATCTTTATAAGACATCTGGTTCTTACTTCAGGACCATTTTAACTTAAAATCGCCCACTCGTTCCCCTTAAATAAGACATCTCGATGGGTTCATGACTAATCAGCCCATGCCTAACATAACTGAGGTTTCATACATTTGGTATTTTTTAATTTTTGGGGGGGAGCTTGCACCGACTCAGCTATGGCCTTAGGAAGGCCCCGTCACAGTCAAATAAATTGTAGCTGGACCTGTGTGTATTTTT-GATTGGACTAGCACAACCAACAGGTGTTATTTAATTAATGGT
	'KT601192.1_ENAC5'                AAATCATTAAAGACTAAAAGGAGCGGGCATCAAGCACACTATACTAGTAGCTCATAACGCCTTGCTTAGCCACACCCCCACGGGATACAGCAGTGACAAGAATTAGGCTATGAACGAAAGTTTGACCTAGCCATGCTAATTAGGGTTGGTAAATTTCGTGCCAGCCACCGCGGTCATACGATTGACCCAAACTAATAGACACCCGGCGTAAAGAGTGTCAAAGAACAATATAAAAATAAAGTCAAACCTTAATTAAGCTGTAAAAAGCCATAATTAAAATTAAGTTAAACTACGAAAGTAACTTTACCATAAACTGAATACACGACAACTAAGACCCAAACTGGGATTAGATACCCCACTATGCTTAGTCGTAAACTTAAATAATCCTAAAACAAGATTATTCGCCAGAGTACTATCGGCAACAGCCCAAAACTCAAAGGACTTGGCGGTGCTTCATATCCTTCTAGAGGAGCCTGTTCTGTAAACGATAAACCACGATTAACCTCACCAATCCTTGCTACTTCAGTCTATATACCGCCATCTTCAGCAAACCCTAAAAAAGGAACGAAAGTAAGCACAACTACTGCACGTAAAAACGTTAGGTCAAGGTGTAACCTATGGATTGGGAAGAAATGGGCTACATTTTCTATAATAAGAACACCCCTTAAACTCACACGAAAGTTTTTATGAAACCTAAAAACTAAAGGAGGATTTAGCAGTAAATTAAGAATAGAATGCTTAATTGAATAAGGCCATGAAGCACGCACACACCGCCCGTCACCCTCCTCAAGTGCCATAGCAAAGCCCCAGATTGCTAACCCATGCTAAGCAAGCGTACAAGAGGAGACAAGTCGTAACAAGGTAAGCATACCGGAAGGTGTGCTTGGATAAACAAGATGTAGCTTAAACAAAGCATCTAGTTTACACCTAGAAGATTCCACAACTCGTGCACATCTTGAACTATATCTAGCCCATACTCCTCCTCATCACTACTACTATAAGTCAGTCAAATAAAACATTTACCATACATCTAAAGTATAGGAGATAGAAAAACATCACCTCTAGCATAACTAGTATTAGAGGCACTGCCTGCCCAGTGACAATCGTTAAACGGCCGCGGTATCTTGACCGTGCAAAGGTAGCATAATCACTTGTTCTCTAAATAAGGACTTGTATGAATGGCCACACGAGGGTTTTACTGTCTCTTACTCTTAATCAGTGAAATTGACCTCCCCGTGAAGAGGCGGGGATAATGCAATAAGACGAGAAGACCCTATGGAGCTTTAATTAATCAACTCAAAAGGCATAAAATAATACCACCAAGGGATAACAAAGCTTTAGATGAGCTGACAATTTCGGTTGGGGTGACCTCGGAGTATAAAAAACCCTCCGAGTGATTAAAACTTAGGCCTACCAGCCAAAGTATAGTATCACTTATTGATCCAAAATTTTGATCAACGGAACAAGTTACCCTAGGGATAACAGCGCAATCCTATTCTAGAGTCCATATCGACAATAGGGTTTACGACCTCGATGTTGGATCAGGACATCCTAATGGTGCAGCAGCTATTAAGGGTTCGTTTGTTCAACGATTAAAGTCCTACGTGATCTGGTAGAATACGCTGCCGGTCCTTTCGCCCTATTCTTCCTAGCAGAATATGCCAACATTATCATAATAAATATATTCACAACTATCTTATTTCTAGGAGCATTCCACGACCCCTATATACCAGAATTATGTACAACAAACCTAATTGTCAAGTCACTACTACTAACAATAGCCTTCCTATGAATCCGAGCATCCTACCCCCGATTCCGATATGACCAACTAATACATCTCCTTTGAAAAAACTTCCTCCCACTAACACTAGCTCTCTGCATATGACATATCTCATTACCCATCATAACAGCAGGTATCCCACCCCAAACATAAAACAAGAAATATGTCTGACAAAAGAGTTACTTTGATAGAGTAAATAATAGAGGTTTAAATCCTCTTATTTCTAGAACAATAGGAGTCGAACCTACCCTTAAGAATTCAAAATTCTTTGTGCTACCACACTACACCATAATCTACAGTAAGGTCAGCTAAATAAGCTACCGGGCCCATACCCCGGAAATGTTGGTTTATATCCTTCCCATACTAATTAACCCATTCGTCTCTATCACCCTACTAACAACCCTCATCCTAAGCACAACAATTGTCACTATTAGCTCCCATTGATTGTTCGCCTGAATCGGACTGGAAATAAACATAATAGCTATCATCCCCATCATAATAAAAAAGCCTAACCCCCGAGCCACAGAAGCCTCAGCCAAATACTTTCTAACACAAGCCACAGCCTCCTCATTACTTATACTAGCAGTTATTATCAACCTAATACATTCCAGCCAATGAACCATCATAAAATTATTCGATCCAACAGCATCCATTCTAATAACAATAGCCCTGGCCATTAAACTAGGATTATCCCCTTTCCACTTCTGAGTACCAGAAGTTACACAAGGCATGTTCATTAACCGATGACTATTCTCTACCAATCACAAAGACATTGGTACCCTGTATTTACTATTTGGCGCCTGGGCAGGAATAGTAGGTACCGGTCTAAGTTTGTTGATTCGTGCTGAATTAGGTCAACCTGGCACACTTATCGGAGACGACCAGCTTTATAATGTTCTAGTGACAGCTCATGCCTTCGTAATAATTTTCTTTATAGTTATACCTATCATAATTGGAGGTTTTGGGAACTGATTAGTCCCCTTAATAATCGGAGCTCCTGACATAGCATTCCCCCGTCTAAACAACATAAGCTTCTGACTACTCCCCCCTTCCTTTCTACTACTAATAGCATCTTCAATAATTGAGGCCGGCGCAGGTACAGGCTGAACTGTTTACCCTCCTCTAGCTGGAAATCTGGCACATGCAGGAGCCTCAGTAGACCTTACCATTTTCTCTCTACATTTAGCCGGTGTGTCTTCAATCCTTGGAGCTATTAACTTCATCACAACTATTATTAATATAAAACCACCCGCTATAACTCAATACCAAACACCCCTCTTCGTCTGATCAGTCTTAGTCACAGCAGTCTTACTTTTACTATCATTACCTGTTCTAGCAGCCGGAATTACTATACTACTAACCGATCGAAACCTAAACACAACCTTTTTCGACCCGGCAGGAGGAGGTGACCCAATCTTATATCAACACTTATTCTGATTTTTTGGCCATCCTGAAGTATATATTTTAATTCTACCTGGCTTTGGAATAATTTCACACATCGTTACTTATTATTCAGGGAAAAAAGAACCTTTTGGGTATATGGGAATAGTATGAGCTATAGTTTCTATGGCTTATCCCTTTCAACTAGGCTTACAAGACGCAGCATCACCCGTTATAGAAGAACTTCTACAATTCCACGACCATGCATTGATGATCGTCTTTTTAATTAGCTCCTTAGTTCTTTATATCATTACACTAATGCTAACAACTAAATTAACTCATACTAGTACAATAGACGCTCAAGAAGTGGAGACTATTTGAACTGTCCTCCCGGCCGTTATTCTAATCATAATCGCCCTACCTTCTCTACGAATTCTCTACATAATAGACGAAATTAATAATCCCTCTCTTACCGTAAAAACAATAGGACATCAATGATACTGAAGCTATGAATATACCGACTACGAAGACCTAAACTTTGACTCATACATAATTCCAACCTCAGATCTAAAACCAGGCGAACTACGATTATTAGAAGTAGATAATCGAATGGTTCTACCTATACAAATGACAATTCGAATATTAGTCTCCTCAGAAGATGTATTGCACTCATGAGCTGTCCCTTCCCTAGGCCTAAAAACAGACGCAATTCCTGGCCGCCTAAACCAAACAACCCTAATATCAACACGACCTGGTCTGTTCTACGGACAATGTTCAGAAATTTGCGGCTCTAACCACAGCTTTATACCAATCGTTCTCGAACTAGTACCTTTAGAGAATTTTGAAAAATGATCTGCATCCATATTATAATTTCACTAAGAAGCTAAACCAGCGTGTTGTAATTCAACTACAAGAACCCTAATGACCAACATCCGAAAAACACACCCACTAATAAAAATCCTCAATGATGCGTTCATCGATCTACCCACTCCATCTAATATTTCCTCTTGATGAAATTTTGGTTCCTTACTAGGCCTCTGCCTAATTATACAAATCCTAACAGGATTATTCCTAGCAATACATTACACGCCAGACACCTCAACTGCTTTCTCATCAGTCGCACACATCTGCCGAGACGTCAACTATGGCTGATTCATCCGCTATCTACACGCAAACGGAGCCTCCATATTCTTCATCTGTCTATACGCCCACATTGGACGTGGCCTATACTATGGTTCTTATATATTCCAAGAAACATGAAACATTGGTGTACTCTTACTATTAACAGTCATAGCCACTGCATTCGTAGGTTATGTCCTGCCCTGAGGACATCTACATAAACTATTCCTTGAAAAA-GCTTATTGTACAGTTACCACAACATCACAGTACTACGTCAGTATTAAAAGTAATTTGTTTTAAAAACATTTTACTGTACACATTACATACACATACACATGTGCATGCTAATA-TTT-AGTCTCTCCTTGTAAATATTCATACATACATGCTATGTATTATTGTGCATTCATTTATTTTCCATACGATAAGTTAAAGCTCGTATTAATTATCATTAATTTTACATATTACATAATATGCATGCTCTTACATATTATATATCCCCTATCAATTCTACCTCCATTATATCCTATGGTCGCTCCATTAGATCACGAGCTTAATCACCATGCCGCGTGAAACCAGCAACCCGCTTGGCAGGGATCCCCCTTCTCGCACCGGGCCCATATATCGTGGGGGTAGCTAA-TAATGATCTTTATAAGACATCTGGTTCTTACTTCAGGACCATTTTAACTTAAAATCGCCCACTCGTTCCCCTTAAATAAGACATCTCGATGGGTTCATGACTAATCAGCCCATGCCTAACATAACTGAGGTTTCATACATTTGGTATTTTTTAATTTTTGGGGGGGAGCTTGCACCGACTCAGCTATGGCCTTAGGAAGGCCCCGTCACAGTCAAATAAATTGTAGCTGGACCTGTGTGTATTTTT-GATTGGACTAGCACAACCAACAGGTGTTATTTAATTAATGGT
	'KT601194.1_ENAC7'                AAATCATTAAAGACTAAAAGGAGCGGGCATCAAGCACACTATACTAGTAGCTCATAACGCCTTGCTTAGCCACACCCCCACGGGATACAGCAGTGACAAGAATTAGGCTATGAACGAAAGTTTGACCTAGCCATGCTAATTAGGGTTGGTAAATTTCGTGCCAGCCACCGCGGTCATACGATTGACCCAAACTAATAGACACCCGGCGTAAAGAGTGTCAAAGAACAATATAAAAATAAAGTCAAACCTTAATTAAGCTGTAAAAAGCCATAATTAAAATTAAGTTAAACTACGAAAGTAACTTTACCATAAACTGAATACACGACAACTAAGACCCAAACTGGGATTAGATACCCCACTATGCTTAGTCGTAAACTTAAATAATCCTAAAACAAGATTATTCGCCAGAGTACTATCGGCAACAGCCCAAAACTCAAAGGACTTGGCGGTGCTTCATATCCTTCTAGAGGAGCCTGTTCTGTAAACGATAAACCACGATTAACCTCACCAATCCTTGCTACTTCAGTCTATATACCGCCATCTTCAGCAAACCCTAAAAAAGGAACGAAAGTAAGCACAACTACTGCACGTAAAAACGTTAGGTCAAGGTGTAACCTATGGATTGGGAAGAAATGGGCTACATTTTCTATAATAAGAACACCCCTTAAACTCACACGAAAGTTTTTATGAAACCTAAAAACTAAAGGAGGATTTAGCAGTAAATTAAGAATAGAATGCTTAATTGAATAAGGCCATGAAGCACGCACACACCGCCCGTCACCCTCCTCAAGTGCCATAGCAAAGCCCCAGATTGCTAACCCATGCTAAGCAAGCGTACAAGAGGAGACAAGTCGTAACAAGGTAAGCATACCGGAAGGTGTGCTTGGATAAACAAGATGTAGCTTAAACAAAGCATCTAGTTTACACCTAGAAGATTCCACAACTCGTGCACATCTTGAACTATATCTAGCCCATACTCCTCCTCATCACTACTACTATAAGTCAGTCAAATAAAACATTTACCATACATCTAAAGTATAGGAGATAGAAAAACATCACCTCTAGCATAACTAGTATTAGAGGCACTGCCTGCCCAGTGACAATCGTTAAACGGCCGCGGTATCTTGACCGTGCAAAGGTAGCATAATCACTTGTTCTCTAAATAAGGACTTGTATGAATGGCCACACGAGGGTTTTACTGTCTCTTACTCTTAATCAGTGAAATTGACCTCCCCGTGAAGAGGCGGGGATAATGCAATAAGACGAGAAGACCCTATGGAGCTTTAATTAATCAACTCAAAAGGCATAAAATAATACCACCAAGGGATAACAAAGCTTTAGATGAGCTGACAATTTCGGTTGGGGTGACCTCGGAGTATAAAAAACCCTCCGAGTGATTAAAACTTAGGCCTACCAGCCAAAGTATAGTATCACTTATTGATCCAAAATTTTGATCAACGGAACAAGTTACCCTAGGGATAACAGCGCAATCCTATTCTAGAGTCCATATCGACAATAGGGTTTACGACCTCGATGTTGGATCAGGACATCCTAATGGTGCAGCAGCTATTAAGGGTTCGTTTGTTCAACGATTAAAGTCCTACGTGATCTGGTAGAATACGCTGCCGGTCCTTTCGCCCTATTCTTCCTAGCAGAATATGCCAACATTATCATAATAAATATATTCACAACTATCTTATTTCTAGGAGCATTCCACGACCCCTATATACCAGAATTATGTACAACAAACCTAATTGTCAAGTCACTACTACTAACAATAGCCTTCCTATGAATCCGAGCATCCTACCCCCGATTCCGATATGACCAACTAATACATCTCCTTTGAAAAAACTTCCTCCCACTAACACTAGCTCTCTGCATATGACATATCTCATTACCCATCATAACAGCAGGTATCCCACCCCAAACATAAAACAAGAAATATGTCTGACAAAAGAGTTACTTTGATAGAGTAAATAATAGAGGTTTAAATCCTCTTATTTCTAGAACAATAGGAGTCGAACCTACCCTTAAGAATTCAAAATTCTTTGTGCTACCACACTACACCATAATCTACAGTAAGGTCAGCTAAATAAGCTACCGGGCCCATACCCCGGAAATGTTGGTTTATATCCTTCCCATACTAATTAACCCATTCGTCTCTATCACCCTACTAACAACCCTCATCCTAAGCACAACAATTGTCACTATTAGCTCCCATTGATTGTTCGCCTGAATCGGACTGGAAATAAACATAATAGCTATCATCCCCATCATAATAAAAAAGCCTAACCCCCGAGCCACAGAAGCCTCAGCCAAATACTTTCTAACACAAGCCACAGCCTCCTCATTACTTATACTAGCAGTTATTATCAACCTAATACATTCCAGCCAATGAACCATCATAAAATTATTCGATCCAACAGCATCCATTCTAATAACAATAGCCCTGGCCATTAAACTAGGATTATCCCCTTTCCACTTCTGAGTACCAGAAGTTACACAAGGCATGTTCATTAACCGATGACTATTCTCTACCAATCACAAAGACATTGGTACCCTGTATTTACTATTTGGCGCCTGGGCAGGAATAGTAGGTACCGGTCTAAGTTTGTTGATTCGTGCTGAATTAGGTCAACCTGGCACACTTATCGGAGACGACCAGCTTTATAATGTTCTAGTGACAGCTCATGCCTTCGTAATAATTTTCTTTATAGTTATACCTATCATAATTGGAGGTTTTGGGAACTGATTAGTCCCCTTAATAATCGGAGCTCCTGACATAGCATTCCCCCGTCTAAACAACATAAGCTTCTGACTACTCCCCCCTTCCTTTCTACTACTAATAGCATCTTCAATAATTGAGGCCGGCGCAGGTACAGGCTGAACTGTTTACCCTCCTCTAGCTGGAAATCTGGCACATGCAGGAGCCTCAGTAGACCTTACCATTTTCTCTCTACATTTAGCCGGTGTGTCTTCAATCCTTGGAGCTATTAACTTCATCACAACTATTATTAATATAAAACCACCCGCTATAACTCAATACCAAACACCCCTCTTTGTCTGATCAGTCTTAGTCACAGCAGTCTTACTTTTACTATCATTACCTGTTCTAGCAGCCGGAATTACTATACTACTAACCGATCGAAACCTAAACACAACCTTTTTCGACCCGGCAGGAGGAGGTGACCCAATCTTATATCAACACTTATTCTGATTTTTTGGCCATCCTGAAGTATATATTTTAATTCTACCTGGCTTTGGAATAATTTCACACATCGTTACTTATTATTCAGGGAAAAAAGAACCTTTTGGGTATATGGGAATAGTATGAGCTATAGTTTCTATGGCTTATCCCTTTCAACTAGGCTTACAAGACGCAGCATCACCCGTTATAGAAGAACTTCTACAATTCCACGACCATGCATTGATGATCGTCTTTTTAATTAGCTCCTTAGTTCTTTATATCATTACACTAATGCTAACAACTAAATTAACTCATACTAGTACAATAGACGCTCAAGAAGTGGAGACTATTTGAACTGTCCTCCCGGCCGTTATTCTAATCATAATCGCCCTACCTTCTCTACGAATTCTCTACATAATAGACGAAATTAATAATCCCTCTCTTACCGTAAAAACAATAGGACATCAATGATACTGAAGCTATGAATATACCGACTACGAAGACCTAAACTTTGACTCATACATAATTCCAACCTCAGATCTAAAACCAGGTGAACTACGATTATTAGAAGTAGATAATCGAATGGTTCTACCTATACAAATGACAATTCGAATATTAGTCTCCTCAGAAGATGTATTGCACTCATGAGCTGTCCCTTCCCTAGGCCTAAAAACAGACGCAATTCCTGGCCGCCTAAACCAAACAACCCTAATATCAACACGACCTGGTCTGTTCTACGGACAATGTTCAGAAATTTGCGGCTCTAACCACAGCTTTATACCAATCGTTCTCGAACTAGTACCTTTAGAGAATTTTGAAAAATGATCTGCATCCATATTATAATTTCACTAAGAAGCTAAACCAGCGTGTTGTAATTCAACTACAAGAACCCTAATGACCAACATCCGAAAAACACACCCACTAATAAAAATCCTCAATGATGCGTTCATCGATCTACCCACTCCATCTAATATTTCCTCTTGATGAAATTTTGGTTCCTTACTAGGCCTCTGCCTAATTATACAAATCCTAACAGGATTATTCCTAGCAATACATTACACGCCAGACACCTCAACTGCTTTCTCATCAGTCGCACACATCTGCCGAGACGTCAACTATGGCTGATTCATCCGCTATCTACACGCAAACGGAGCCTCCATATTCTTCATCTGTCTATACGCCCACATTGGACGTGGCCTATACTATGGTTCTTATATATTCCAAGAAACATGAAACATTGGTGTACTCTTACTATTAACAGTCATAGCCACTGCATTCGTAGGTTATGTCCTGCCCTGAGGACATCTACATAAACTATTCCTTGAAAAA-GCTTATTGTACAGTTACCACAACATCACAGTACTACGTCAGTATTAAAAGTAATTTGTTTTAAAAACATTTTACTGTACACATTACATACACATACACATGTGCATGCTAATA-TTT-AGTCTCTCCTTGTAAATATTCATACATACATGCTATGTATTATTGTGCATTCATTTATTTTCCATACGATAAGTTAAAGCTCGTATTAATTATCATTAATTTTACATATTACATAATATGCATGCTCTTACATATTATATGTCCCCTATCAATTCTACCTCCATTATATCCTATGGTCGCTCCATTAGATCACGAGCTTAATCACCATGCCGCGTGAAACCAGCAACCCGCTTGGCAGGGATCCCCCTTCTCGCACCGGGCCCATATATCGTGGGGGTAGCTAA-TAATGATCTTTATAAGACATCTGGTTCTTACTTCAGGACCATTTTAACTTAAAATCGCCCACTCGTTCCCCTTAAATAAGACATCTCGATGGGTTCATGACTAATCAGCCCATGCCTAACATAACTGAGGTTTCATACATTTGGTATTTTTTAATTTTTGGGGGGGAGCTTGCACCGACTCAGCTATGGCCTTAGGAAGGCCCCGTCACAGTCAAATAAATTGTAGCTGGACCTGTGTGTATTTTT-GATTGGACTAGCACAACCAACAGGTGTTATTTAATTAATGGT
	'KT601195.1_ENAC8'                AAATCATTAAAGACTAAAAGGAGCGGGCATCAAGCACACTATACTAGTAGCTCATAACGCCTTGCTTAGCCACACCCCCACGGGATACAGCAGTGACAAGAATTAGGCTATGAACGAAAGTTTGACCTAGCCATGCTAATTAGGGTTGGTAAATTTCGTGCCAGCCACCGCGGTCATACGATTGACCCAAACTAATAGACACCCGGCGTAAAGAGTGTCAAAGAACAATATAAAAATAAAGTCAAACCTTAATTAAGCTGTAAAAAGCCATAATTAAAATTAAGTTAAACTACGAAAGTAACTTTACCATAAACTGAATACACGACAACTAAGACCCAAACTGGGATTAGATACCCCACTATGCTTAGTCGTAAACTTAAATAATCCTAAAACAAGATTATTCGCCAGAGTACTATCGGCAACAGCCCAAAACTCAAAGGACTTGGCGGTGCTTCATATCCTTCTAGAGGAGCCTGTTCTGTAAACGATAAACCACGATTAACCTCACCAATCCTTGCTACTTCAGTCTATATACCGCCATCTTCAGCAAACCCTAAAAAAGGAACGAAAGTAAGCACAACTACTGCACGTAAAAACGTTAGGTCAAGGTGTAACCTATGGATTGGGAAGAAATGGGCTACATTTTCTATAATAAGAACACCCCTTAAACTCACACGAAAGTTTTTATGAAACCTAAAAACTAAAGGAGGATTTAGCAGTAAATTAAGAATAGAATGCTTAATTGAATAAGGCCATGAAGCACGCACACACCGCCCGTCACCCTCCTCAAGTGCCATAGCAAAGCCCCAGATTGCTAACCCATGCTAAGCAAGCGTACAAGAGGAGACAAGTCGTAACAAGGTAAGCATACCGGAAGGTGTGCTTGGATAAACAAGATGTAGCTTAAACAAAGCATCTAGTTTACACCTAGAAGATTCCACAACTCGTGCACATCTTGAACTATATCTAGCCCATACTCCTCCTCATCACTACTACTATAAGTCAGTCAAATAAAACATTTACCATACATCTAAAGTATAGGAGATAGAAAAACATCACCTCTAGCATAACTAGTATTAGAGGCACTGCCTGCCCAGTGACAATCGTTAAACGGCCGCGGTATCTTGACCGTGCAAAGGTAGCATAATCACTTGTTCTCTAAATAAGGACTTGTATGAATGGCCACACGAGGGTTTTACTGTCTCTTACTCTTAATCAGTGAAATTGACCTCCCCGTGAAGAGGCGGGGATAATGCAATAAGACGAGAAGACCCTATGGAGCTTTAATTAATCAACTCAAAAGGCATAAAATAATACCACCAAGGGATAACAAAGCTTTAGATGAGCTGACAATTTCGGTTGGGGTGACCTCGGAGTATAAAAAACCCTCCGAGTGATTAAAACTTAGGCCTACCAGCCAAAGTATAGTATCACTTATTGATCCAAAATTTTGATCAACGGAACAAGTTACCCTAGGGATAACAGCGCAATCCTATTCTAGAGTCCATATCGACAATAGGGTTTACGACCTCGATGTTGGATCAGGACATCCTAATGGTGCAGCAGCTATTAAGGGTTCGTTTGTTCAACGATTAAAGTCCTACGTGATCTGGTAGAATACGCTGCCGGTCCTTTCGCCCTATTCTTCCTAGCAGAATATGCCAACATTATCATAATAAATATATTCACAACTATCTTATTTCTAGGAGCATTCCACGACCCCTATATACCAGAATTATGTACAACAAACCTAATTGTCAAGTCACTACTACTAACAATAGCCTTCCTATGAATCCGAGCATCCTACCCCCGATTCCGATATGACCAACTAATACACCTCCTTTGAAAAAACTTCCTTCCACTAACACTAGCTCTCTGCATATGACATATCTCATTACCCATCATAACAGCAGGTATCCCACCCCAAACATAAAACAAGAAATATGTCTGACAAAAGAGTTACTTTGATAGAGTAAATAATAGAGGTTTAAATCCTCTTATTTCTAGAACAATAGGAGTCGAACCTACCCTTAAGAATTCAAAATTCTTTGTGCTACCACACTACACCATAATCTACAGTAAGGTCAGCTAAATAAGCTACCGGGCCCATACCCCGGAAATGTTGGTTTATATCCTTCCCATACTAATTAACCCATTCGTCTCTATCACCCTACTAACAACCCTCATCCTAAGCACAACAATTGTCACTATTAGCTCCCATTGATTGTTCGCCTGAATCGGACTAGAAATAAACATAATAGCTATCATCCCCATCATAATAAAAAAGCCTAACCCCCGAGCCACAGAAGCCTCAGCCAAATACTTTCTAACACAAGCCACAGCCTCCTCATTACTTATACTAGCAATTATTATCAACCTAATACATTCCAGCCAATGGACCATCATAAAATTATTCGATCCAACAGCATCCATTCTAATAACAATAGCCCTGGCCATTAAACTAGGATTATCCCCTTTCCACTTCTGAGTACCAGAAGTTACACAAGGCATGTTCATTAACCGATGACTATTCTCTACCAATCACAAAGACATTGGTACCCTGTATTTACTATTTGGCGCCTGGGCAGGAATAGTAGGTACCGGTCTAAGTTTGTTGATTCGTGCTGAATTAGGTCAACCTGGCACACTTATCGGAGACGACCAGCTTTATAATGTTCTAGTGACAGCTCATGCCTTCGTAATAATTTTCTTTATAGTTATACCTATCATAATTGGAGGTTTTGGGAACTGATTAGTCCCCTTAATAATCGGAGCTCCTGACATAGCATTCCCCCGTCTAAACAACATAAGCTTCTGACTACTCCCCCCTTCCTTTCTACTACTAATAGCATCTTCAATAATTGAGGCCGGCGCAGGTACAGGCTGAACTGTTTACCCTCCTCTAGCTGGAAATCTGGCACATGCAGGAGCCTCAGTAGACCTTACCATTTTCTCTCTACATTTAGCCGGTGTATCTTCAATCCTTGGAGCTATTAACTTCATCACAACTATTATTAATATAAAACCACCCGCTATAACTCAATACCAAACACCCCTCTTCGTCTGATCAGTCTTAGTCACAGCAGTCTTACTTTTACTATCATTACCTGTTCTAGCAGCCGGAATTACTATACTACTAACCGATCGAAACCTAAACACAACCTTTTTCGACCCGGCAGGAGGAGGTGACCCAATCTTATATCAACACTTATTCTGATTTTTTGGCCATCCTGAAGTATATATTTTAATTCTACCTGGCTTTGGAATAATTTCACACATCGTTACTTATTATTCAGGGAAAAAAGAACCTTTTGGGTATATGGGAATAGTATGAGCTATAGTTTCTATGGCTTATCCCTTTCAACTAGGCTTACAAGACGCAGCATCACCCGTTATAGAAGAACTTCTACAATTCCACGACCATGCATTGATGATCGTCTTTTTAATTAGCTCCTTAGTTCTTTATATCATTACACTAATGCTAACAACTAAATTAACTCATACTAGTACAATAGACGCTCAAGAAGTGGAGACTATTTGAACTGTCCTCCCGGCCGTTATTCTAATCATAATCGCCCTACCTTCTCTACGAATTCTCTACATAATAGACGAAATTAATAGTCCCTCTCTTACCGTAAAAACAATAGGACATCAATGATACTGAAGCTATGAATATACCGACTACGAAGACCTAAACTTTGACTCATACATAATTCCAACCTCAGATCTAAAACCAGGCGAACTACGATTATTAGAAGTAGATAATCGAATGGTTCTACCTATACAAATGACAATTCGAATATTAGTCTCCTCAGAAGATGTATTGCACTCATGAGCTGTCCCTTCCCTAGGCCTAAAAACAGACGCAATTCCTGGCCGCCTAAACCAAACAACCCTAATATCAACACGACCTGGTCTGTTCTACGGACAATGTTCAGAAATTTGCGGCTCTAACCACAGCTTTATACCAATCGTTCTCGAACTAGTACCTTTAGAGAATTTTGAAAAATGATCTGCATCCATATTATAATTTCACTAAGAAGCTAAACCAGCGTGTTGTAATTCAACTACAAGAACCCTAATGACCAACATCCGAAAAACACACCCACTAATAAAAATCCTCAATGATGCGTTCATCGATCTACCCACTCCATCTAATATCTCCTCTTGCTGAAATTTTGGTTCCTTACTAGGCCTCTGCCTAATTATACAAATCCTAACAGGATTATTCCTAGCAATACATTACACGCCAGACACCTCAACTGCTTTCTCATCAGTCGCACACATCTGCCGAGACGTCAACTATGGCTGATTCATCCGCTATCTACACGCAAACGGAGCCTCCATATTCTTCATCTGTCTATACGCCCACATTGGACGTGGCCTATACTATGGTTCTTATATATTCCAAGAAACATGAAACATTGGTGTACTCTTACTATTAACAGTCATAGCCACTGCATTCGTAGGCTATGTCCTGCCCTGAGGACATCTACATAAACTATTCCTTGAAAAA-GCTTATTGTACAGTTACCACAACATCACAGTACTACGTCAGTATTAAAAGTAATTTGTTTTAAAAACATTTTACTGTACACATTACATATACATACACATGTGCATGCTAATA-TTT-AGTCTCTCCTTGTAAATATTCATACATACATGCTATGTATTATTGTGCATTCATTTATTTTCCATACGATAAGTTAAAGCCCGTATTAATTATCATTAATTTTACATATTACATAATATGTATGCTCTTACATATTATATATCCCCTATCAATCTTACCTCCATTATATTCTATGGTCGCTCCATTAGATCACGAGCTTAATCACCATGCCGCGTGAAACCAGCAACCCGCTTGGCAGGGATCCCTCTTCTCGCACCGGGCCCATACCTCGTGGGGGTAGCTAA-TAATGATCTTTATAAGACATCTGGTTCTTACTTCAGGACCATTTTAACTTAAAATCGCCCACTCGTTCCCCTTAAATAAGACATCTCGATGGGTTCATGACTAATCAGCCCATGCCTAACATAACTGAGGTTTCATACATTTGGTATTTTTTAATTTTTGGGGGGGAGCTTGCACCGACTCAGCTATGGCCTTAGGAAGGCCCCGTCACAGTCAAATAAATTGTAGCTGGACCTGTGTGTATTTTT-GATTGGACTAGCACAACCAACAGGTGTTATTTAATTAATGGT
	'KT601196.1_ENAC9'                AAATCATTAAAGACTAAAAGGAGCGGGCATCAAGCACACTATACTAGTAGCTCATAACGCCTTGCTTAGCCACACCCCCACGGGATACAGCAGTGACAAGAATTAGGCTATGAACGAAAGTTTGACCTAGCCATGCTAATTAGGGTTGGTAAATTTCGTGCCAGCCACCGCGGTCATACGATTGACCCAAACTAATAGACACCCGGCGTAAAGAGTGTCAAAGAACAATATAAAAATAAAGTCAAACCTTAATTAAGCTGTAAAAAGCCATAATTAAAATTAAGTTAAACTACGAAAGTAACTTTACCATAAACTGAATACACGACAACTAAGACCCAAACTGGGATTAGATACCCCACTATGCTTAGTCGTAAACTTAAATAATCCTAAAACAAGATTATTCGCCAGAGTACTATCGGCAACAGCCCAAAACTCAAAGGACTTGGCGGTGCTTCATATCCTTCTAGAGGAGCCTGTTCTGTAAACGATAAACCACGATTAACCTCACCAATCCTTGCTACTTCAGTCTATATACCGCCATCTTCAGCAAACCCTAAAAAAGGAACGAAAGTAAGCACAACTACTGCACGTAAAAACGTTAGGTCAAGGTGTAACCTATGGATTGGGAAGAAATGGGCTACATTTTCTATAATAAGAACACCCCTTAAACTCACACGAAAGTTTTTATGAAACCTAAAAACTAAAGGAGGATTTAGCAGTAAATTAAGAATAGAATGCTTAATTGAATAAGGCCATGAAGCACGCACACACCGCCCGTCACCCTCCTCAAGTGCCATAGCAAAGCCCCAGATTGCTAACCCATGCTAAGCAAGCGTACAAGAGGAGACAAGTCGTAACAAGGTAAGCATACCGGAAGGTGTGCTTGGATAAACAAGATGTAGCTTAAACAAAGCATCTAGTTTACACCTAGAAGATTCCACAACTCGTGCACATCTTGAACTATATCTAGCCCATACTCCTCCTCATCACTACTACTATAAGTCAGTCAAATAAAACATTTACCATACATCTAAAGTATAGGAGATAGAAAAACATCACCTCTAGCATAACTAGTATTAGAGGCACTGCCTGCCCAGTGACAATCGTTAAACGGCCGCGGTATCTTGACCGTGCAAAGGTAGCATAATCACTTGTTCTCTAAATAAGGACTTGTATGAATGGCCACACGAGGGTTTTACTGTCTCTTACTCTTAATCAGTGAAATTGACCTCCCCGTGAAGAGGCGGGGATAATGCAATAAGACGAGAAGACCCTATGGAGCTTTAATTAATCAACTCAAAAGGCATAAAATAATACCACCAAGGGATAACAAAGCTTTAGATGAGCTGACAATTTCGGTTGGGGTGACCTCGGAGTATAAAAAACCCTCCGAGTGATTAAAACTTAGGCCTACCAGCCAAAGTATAGTATCACTTATTGATCCAAAATTTTGATCAACGGAACAAGTTACCCTAGGGATAACAGCGCAATCCTATTCTAGAGTCCATATCGACAATAGGGTTTACGACCTCGATGTTGGATCAGGACATCCTAATGGTGCAGCAGCTATTAAGGGTTCGTTTGTTCAACGATTAAAGTCCTACGTGATCTGGTAGAATACGCTGCCGGTCCTTTCGCCCTATTCTTCCTAGCAGAATATGCCAACATTATCATAATAAATATATTCACAACTATCTTATTTCTAGGAGCATTCCACGACCCCTATATACCAGAATTATGTACAACAAACCTAATTGTCAAGTCACTACTACTAACAATAGCCTTCCTATGAATCCGAGCATCCTACCCCCGATTCCGATATGACCAACTAATACACCTCCTTTGAAAAAACTTCCTCCCACTAACACTAGCTCTCTGCATATGACATATCTCATTACCCATCATAACAGCAGGTATCCCACCCCAAACATAAAACAAGAAATATGTCTGACAAAAGAGTTACTTTGATAGAGTAAATAATAGAGGTTTAAATCCTCTTATTTCTAGAACAATAGGAGTCGAACCTACCCTTAAGAATTCAAAATTCTTTGTGCTACCACACTACACCATAATCTACAGTAAGGTCAGCTAAATAAGCTACCGGGCCCATACCCCGGAAATGTTGGTTTATATCCTTCCCATACTAATTAACCCATTCATCTCTATCACCCTACTAACAACCCTCATCCTAAGCACAACAATTGTCACTATCAGCTCCCATTGATTGTTCGCCTGAATCGGACTAGAAATAAACATAATAGCTATCATCCCCATCATAATAAAAAAGCCTAACCCCCGAGCCACAGAAGCCTCAGCCAAATACTTTCTAACACAAGCCACAGCCTCCTCATTACTTATACTAGCAATTATTATCAACCTAATACATTCCAGCCAATGGACCATCATAAAATTATTCGATCCAACAGCATCCATTCTAATAACAATAGCCCTGGCCATTAAACTAGGATTATCCCCTTTCCACTTCTGAGTACCAGAAGTTACACAAGGCATGTTCATTAACCGATGACTATTCTCTACCAATCACAAAGACATTGGTACCCTGTATTTACTATTTGGCGCCTGGGCAGGAATAGTAGGTACCGGTCTAAGTTTGTTGATTCGTGCTGAATTAGGTCAACCTGGCACACTTATCGGAGACGACCAGCTTTATAATGTTCTAGTGACAGCTCATGCCTTCGTAATAATTTTCTTTATAGTTATACCTATCATAATTGGAGGTTTTGGGAACTGATTAGTCCCCTTAATAATCGGAGCTCCTGACATAGCATTCCCCCGTCTAAACAACATAAGCTTCTGACTACTCCCCCCTTCCTTTCTACTACTAATAGCATCTTCAATAATTGAGGCCGGCGCAGGTACAGGCTGAACTGTTTACCCTCCTCTAGCTGGAAATCTGGCACATGCAGGAGCCTCAGTAGACCTTACCATTTTCTCTCTACATTTAGCCGGTGTATCTTCAATCCTTGGAGCTATTAACTTCATCACAACTATTATTAATATAAAACCACCCGCTATAACTCAATACCAAACACCCCTCTTCGTCTGATCAGTCTTAGTCACAGCAGTCTTACTTTTACTATCATTACCTGTTCTAGCAGCCGGAATTACTATACTACTAACCGATCGAAACCTAAACACAACCTTTTTCGACCCGGCAGGAGGAGGTGACCCAATCTTATATCAACACTTATTCTGATTTTTTGGCCATCCTGAAGTATATATTTTAATTCTACCTGGCTTTGGAATAATTTCACACATCGTTACTTATTATTCAGGGAAAAAAGAACCTTTTGGGTATATGGGAATAGTATGAGCTATAGTTTCTATGGCTTATCCCTTTCAACTAGGCTTACAAGACGCAGCATCACCCGTTATAGAAGAACTTCTACAATTCCACGACCATGCATTGATGATCGTCTTTTTAATTAGCTCCTTAGTTCTTTATATCATTACACTAATGCTAACAACTAAATTAACTCATACTAGTACAATAGACGCTCAAGAAGTGGAGACTATTTGAACTGTCCTCCCGGCCGTTATTCTAATCATAATCGCCCTACCTTCTCTACGAATTCTCTACATAATAGACGAAATTAATAGTCCCTCTCTTACCGTAAAAACAATAGGACATCAATGATACTGAAGCTATGAATATACCGACTACGAAGACCTAAACTTTGACTCATACATAATTCCAACCTCAGATCTAAAACCAGGCGAACTACGATTATTAGAAGTAGATAATCGAATGGTTCTACCTATACAAATGACAATTCGAATATTAGTCTCCTCAGAAGATGTATTGCACTCATGAGCTGTCCCTTCCCTAGGCCTAAAAACAGACGCAATTCCTGGCCGCCTAAACCAAACAACCCTAATATCAACACGACCTGGTCTGTTCTACGGACAATGTTCAGAAATTTGCGGCTCTAACCACAGCTTTATACCAATCGTTCTCGAACTAGTACCTTTAGAGAATTTTGAAAAATGATCTGCATCCATATTATAATTTCACTAAGAAGCTAAACCAGCGTGTTGTAATTCAACTACAAGAACCCTAATGACCAACATCCGAAAAACACACCCACTAATAAAAATCCTCAATGATGCGTTCATCGATCTACCCACTCCATCTAATATCTCCTCTTGATGAAATTTTGGTTCCTTACTAGGCCTCTGCCTAATTATACAAATCCTAACAGGATTATTCCTAGCAATACATTACACGCCAGACACCTCAACTGCTTTCTCATCAGTCGCACACATCTGCCGAGACGTCAACTATGGCTGATTCATCCGCTATCTACACGCAAACGGAGCCTCCATATTCTTCATCTGTCTATACGCCCACATTGGACGTGGCCTATACTATGGTTCTTATATATTCCAAGAAACATGAAACATTGGTGTACTCTTACTATTAACAGTCATAGCCACTGCATTCGTAGGCTATGTCCTGCCCTGAGGACATCTACATAAACTATTCCTTGAAAAA-GCTTATTGTACAGTTACCACAACATCACAGTACTACGTCAGTATTAAAAGTAATTTGTTTTAAAAACATTTTACTGTACACATTACATATACATACACATGTGCATGCTAATA-TTT-AGTCTCTCCTTGTAAATATTCATACATACATGCTATGTATTATTGTGCATTCATTTATTTTCCATACGACAAGTTAAAGCCCGTATTAATTATCATTAATTTTACATATTACATAATATGTATGCTCTTACATATTATATATCCCCTATCAATCTTACCTCCATTATATCCTATGGTCGCTCCATTAGATCACGAGCTTAATCACCATGCCGCGTGAAACCAGCAACCCGCTTGGCAGGGATCCCTCTTCTCGCACCGGGCCCATACCTCGTGGGGGTAGCTAA-TAATGATCTTTATAAGACATCTGGTTCTTACTTCAGGACCATTTCAACTTAAAATCGCCCACTCGTTCCCCTTAAATAAGACATCTCGATGGGTTCATGACTAATCAGCCCATGCCTAACATAACTGAGGTTTCATACATTTGGTATTTTTTAATTTTTGGGGGGGAGCTTGCACCGACTCAGCTATGGCCTTGGGAAGGCCCCGTCACAGTCAAATAAATTGTAGCTGGACCTGTGTGTATTTTT-GATTGGACTAGCACAACCAACAGGTGTTATTTAATTAATGGT
	'KT601197.1_ENAP1'                AAATCATTAAAGACTAAAAGGAGCGGGCATCAAGCACACTATACTAGTAGCTCATAACGCCTTGCTTAGCCACACCCCCACGGGATACAGCAGTGACAAGAATTAGGCTATGAACGAAAGTTTGACCTAGCCATGCTAATTAGGGTTGGTAAATTTCGTGCCAGCCACCGCGGTCATACGATTGACCCAAACTAATAGACACCCGGCGTAAAGAGTGTCAAAGAACAATATAAAAATAAAGTCAAACCTTAATTAAGCTGTAAAAAGCCATAATTAAAATTAAGTTAAACTACGAAAGTAACTTTACCATAAACTGAATACACGACAACTAAGACCCAAACTGGGATTAGATACCCCACTATGCTTAGTCGTAAACTTAAATAATCCTAAAACAAGATTATTCGCCAGAGTACTATCGGCAACAGCCCAAAACTCAAAGGACTTGGCGGTGCTTCATATCCTTCTAGAGGAGCCTGTTCTGTAAACGATAAACCACGATTAACCTCACCAATCCTTGCTACTTCAGTCTATATACCGCCATCTTCAGCAAACCCTAAAAAAGGAACGAAAGTAAGCACAACTACTGCACGTAAAAACGTTAGGTCAAGGTGTAACCTATGGATTGGGAAGAAATGGGCTACATTTTCTATAATAAGAACACCCCTTAAACTCACACGAAAGTTTTTATGAAACCTAAAAACTAAAGGAGGATTTAGCAGTAAATTAAGAATAGAATGCTTAATTGAATAAGGCCATGAAGCACGCACACACCGCCCGTCACCCTCCTCAAGTGCCATAGCAAAGCCCCAGATTGCTAACCCATGCTAAGCAAGCGTACAAGAGGAGACAAGTCGTAACAAGGTAAGCATACCGGAAGGTGTGCTTGGATAAACAAGATGTAGCTTAAACAAAGCATCTAGTTTACACCTAGAAGATTCCACAACTCGTGCACATCTTGAACTATATCTAGCCCATACTCCTCCTCATCACTACTACTATAAGTCAGTCAAATAAAACATTTACCATACATCTAAAGTATAGGAGATAGAAAAACATCACCTCTAGCATAACTAGTATTAGAGGCACTGCCTGCCCAGTGACAATCGTTAAACGGCCGCGGTATCTTGACCGTGCAAAGGTAGCATAATCACTTGTTCTCTAAATAAGGACTTGTATGAATGGCCACACGAGGGTTTTACTGTCTCTTACTCTTAATCAGTGAAATTGACCTCCCCGTGAAGAGGCGGGGATAATGCAATAAGACGAGAAGACCCTATGGAGCTTTAATTAATCAACTCAAAAGGCATAAAATAATACCACCAAGGGATAACAAAGCTTTAGATGAGCTGACAATTTCGGTTGGGGTGACCTCGGAGTATAAAAAACCCTCCGAGTGATTAAAACTTAGGCCTACCAGCCAAAGTATAGTATCACTTATTGATCCAAAATTTTGATCAACGGAACAAGTTACCCTAGGGATAACAGCGCAATCCTATTCTAGAGTCCATATCGACAATAGGGTTTACGACCTCGATGTTGGATCAGGACATCCTAATGGTGCAGCAGCTATTAAGGGTTCGTTTGTTCAACGATTAAAGTCCTACGTGATCTGGTAGAATACGCTGCCGGTCCTTTCGCCCTATTCTTCCTAGCAGAATATGCCAACATTATCATAATAAATATATTCACAACTATCTTATTTCTAGGAGCATTCCACGACCCCTATATACCAGAATTATGTACAACAAACCTAATTGTCAAGTCACTACTACTAACAATAGCCTTCCTATGAATCCGAGCATCCTACCCCCGATTCCGATATGACCAACTAATACATCTCCTTTGAAAAAACTTCCTCCCACTAACACTAGCTCTCTGCATATGACATATCTCATTACCCATCATAACAGCAGGTATCCCACCCCAAACATAAAACAAGAAATATGTCTGACAAAAGAGTTACTTTGATAGAGTAAATAATAGAGGTTTAAATCCTCTTATTTCTAGAACAATAGGAGTCGAACCTACCCTTAAGAATTCAAAATTCTTTGTGCTACCACACTACACCATAATCTACAGTAAGGTCAGCTAAATAAGCTACCGGGCCCATACCCCGGAAATGTTGGTTTATATCCTTCCCATACTAATTAACCCATTCGTCTCTATCACCCTACTAACAACCCTCATCCTAAGCACAACAATTGTCACTATTAGCTCCCATTGATTGTTCGCCTGAATCGGACTAGAAATAAACATAATAGCTATCATCCCCATCATAATAAAAAAGCCTAACCCCCGAGCCACAGAAGCCTCAGCCAAATACTTTCTAACACAAGCCACAGCCTCCTCATTACTTATACTAGCAGTTATTATCAACCTAATACATTCCAGCCAATGAACCATCATAAAATTATTCGATCCAACAGCATCCATTCTAATAACAATAGCCCTGGCCATTAAACTAGGATTATCCCCTTTCCACTTCTGAGTACCAGAAGTTACACAAGGCATGTTCATTAACCGATGACTATTCTCTACCAATCACAAAGACATTGGTACCCTGTATTTACTATTTGGCGCCTGGGCAGGAATAGTAGGTACCGGTCTAAGTTTGTTGATTCGTGCTGAATTAGGTCAACCTGGCACACTTATCGGAGACGACCAGCTTTATAATGTTCTAGTGACAGCTCATGCCTTCGTAATAATTTTCTTTATAGTTATACCTATCATAATTGGAGGTTTTGGGAACTGATTAGTCCCCTTAATAATCGGAGCTCCTGACATAGCATTCCCCCGTCTAAACAACATAAGCTTCTGACTACTCCCCCCTTCCTTTCTACTACTAATAGCATCTTCAATAATTGAGGCCGGCGCAGGTACAGGCTGAACTGTTTACCCTCCTCTAGCTGGAAATCTGGCACATGCAGGAGCCTCAGTAGACCTTACCATTTTCTCTCTACATTTAGCCGGTGTGTCTTCAATCCTTGGAGCTATTAACTTCATCACAACTATTATTAATATAAAACCACCCGCTATAACTCAATACCAAACACCCCTCTTCGTCTGATCAGTCTTAGTCACAGCAGTCTTACTTTTACTATCATTACCTGTTCTAGCAGCCGGAATTACTATACTACTAACCGATCGAAACCTAAACACAACCTTTTTCGACCCGGCAGGAGGAGGTGACCCAATCTTATATCAACACTTATTCTGATTTTTTGGCCATCCTGAAGTATATATTTTAATTCTACCTGGCTTTGGAATAATTTCACACATCGTTACTTATTATTCAGGGAAAAAAGAACCTTTTGGGTATATGGGAATAGTATGAGCTATAGTTTCTATGGCTTATCCCTTTCAACTAGGCTTACAAGACGCAGCATCACCCGTTATAGAAGAACTTCTACAATTCCACGACCATGCATTGATGATCGTCTTTTTAATTAGCTCCTTAGTTCTTTATATCATTACACTAATGCTAACAACTAAATTAACTCATACTAGTACAATAGACGCTCAAGAAGTGGAGACTATTTGAACTGTCCTCCCGGCCGTTATTCTAATCATAATCGCCCTACCTTCTCTACGAATTCTCTACATAATAGACGAAATTAATAATCCCTCTCTTACCGTAAAAACAATAGGACATCAATGATACTGAAGCTATGAATATACCGACTACGAAGACCTAAACTTTGACTCATACATAATTCCAACCTCAGATCTAAAACCAGGCGAACTACGATTATTAGAAGTAGATAATCGAATGGTTCTACCTATACAAATGACAATTCGAATATTAGTCTCCTCAGAAGATGTATTGCACTCATGAGCTGTCCCTTCCCTAGGCCTAAAAACAGACGCAATTCCTGGCCGCCTAAACCAAACAACCCTAATATCAACACGACCTGGTCTGTTCTACGGACAATGTTCAGAAATTTGCGGCTCTAACCACAGCTTTATACCAATCGTTCTCGAACTAGTACCTTTAGAGAATTTTGAAAAATGATCTGCATCCATATTATAATTTCACTAAGAAGCTAAACCAGCGTGTTGTAATTCAACTACAAGAACCCTAATGACCAACATCCGAAAAACACACCCACTAATAAAAATCCTCAATGATGCGTTCATCGATCTACCCACTCCATCTAATATTTCCTCTTGATGAAATTTTGGTTCCTTACTAGGCCTCTGCCTAATTATACAAATCCTAACAGGATTATTCCTAGCAATACATTACACGCCAGACACCTCAACTGCTTTCTCATCAGTCGCACACATCTGCCGAGACGTCAACTATGGCTGATTCATCCGCTATCTACACGCAAACGGAGCCTCCATATTCTTCATCTGTCTATACGCCCACATTGGACGTGGCCTATACTATGGTTCTTATATATTCCAAGAAACATGAAACATTGGTGTACTCTTACTATTAACAGTCATAGCCACTGCATTCGTAGGTTATGTCCTGCCCTGAGGACATCTACATAAACTATTCCTTGAAAAA-GCTTATTGTACAGTTACCACAACATCACAGTACTACGTCAGTATTAAAAGTAATTTGTTTTAAAAACATTTTACTGTACACATTACATACACATACACATGTGCATGCTAATA-TTT-AGTCTCTCCTTGTAAATATTCATACATACATGCTATGTATTATTGTGCATTCATTTATTTTCCATACGATAAGTTAAAGCTCGTATTAATTATCATTAATTTTACATATTACATAATATGTATGCTCTTACATATTATATATCCCCTATCAATTCTACCTCCATTATATCCTATGGTCGCTCCATTAGATCACGAGCTTAATCACCATGCCGCGTGAAACCAGCAACCCGCTTGGCAGGGATCCCCCTTCTCGCACCGGGCCCATATATCGTGGGGGTAGCTAA-TAATGATCTTTATAAGACATCTGGTTCTTACTTCAGGACCATTTTAACTTAAAATCGCCCACTCGTTCCCCTTAAATAAGACATCTCGATGGGTTCATGACTAATCAGCCCATGCCTAACATAACTGAGGTTTCATACATTTGGTATTTTTTAATTTTTGGGGGGGAGCTTGCACCGACTCAGCTATGGCCTTAGGAAGGCCCCGTCACAGTCAAATAAATTGTAGCTGGACCTGTGTGTATTTTT-GATTGGACTAGCACAACCAACAGGTGTTATTTAATTAATGGT
	'KT601198.1_ENAP2'                AAATCATTAAAGACTAAAAGGAGCGGGCATCAAGCACACTATACTAGTAGCTCATAACGCCTTGCTTAGCCACACCCCCACGGGATACAGCAGTGACAAGAATTAGGCTATGAACGAAAGTTTGACCTAGCCATGCTAATTAGGGTTGGTAAATTTCGTGCCAGCCACCGCGGTCATACGATTGACCCAAACTAATAGACACCCGGCGTAAAGAGTGTCAAAGAACAATATAAAAATAAAGTCAAACCTTAATTAAGCTGTAAAAAGCCATAATTAAAATTAAGTTAAACTACGAAAGTAACTTTACCATAAACTGAATACACGACAACTAAGACCCAAACTGGGATTAGATACCCCACTATGCTTAGTCGTAAACTTAAATAATCCTAAAACAAGATTATTCGCCAGAGTACTATCGGCAACAGCCCAAAACTCAAAGGACTTGGCGGTGCTTCATATCCTTCTAGAGGAGCCTGTTCTGTAAACGATAAACCACGATTAACCTCACCAATCCTTGCTACTTCAGTCTATATACCGCCATCTTCAGCAAACCCTAAAAAAGGAACGAAAGTAAGCACAACTACCGCACGTAAAAACGTTAGGTCAAGGTGTAACCTATGGATTGGGAAGAAATGGGCTACATTTTCTATAATAAGAACACCCCTTAAACTCACACGAAAGTTTTTATGAAACCTAAAAACTAAAGGAGGATTTAGCAGTAAATTAAGAATAGAATGCTTAATTGAATAAGGCCATGAAGCACGCACACACCGCCCGTCACCCTCCTCAAGTGCCATAGCAAAGCCCCAGATTGCTAACCCATGCTAAGCAAGCGTACAAGAGGAGACAAGTCGTAACAAGGTAAGCATACCGGAAGGTGTGCTTGGATAAACAAGATGTAGCTTAAACAAAGCATCTAGTTTACACCTAGAAGATTCCACAACTCGTGCACATCTTGAACTATATCTAGCCCATACTCCTCCTCACCACTACTACTATAAGTCAATCAAATAAAACATTTACCATACATCTAAAGTATAGGAGATAGAAAAACATCACCTCTAGCATAACTAGTATTAGAGGCACTGCCTGCCCAGTGACAATCGTTAAACGGCCGCGGTATCTTGACCGTGCAAAGGTAGCATAATCACTTGTTCTCTAAATAAGGACTTGTATGAATGGCCACACGAGGGTTTTACTGTCTCTTACTCTTAATCAGTGAAATTGACCTCCCCGTGAAGAGGCGGGGATAATGCAATAAGACGAGAAGACCCTATGGAGCTTTAATTAATCAACTCAAAAAGCATAAAATAATACCACCAAGGGATAACAAAGCTTTAGATGAGCTGACAATTTCGGTTGGGGTGACCTCGGAGTATAAAAAACCCTCCGAGTGATTAAAACTTAGGCCTACCAGCCAAAGTATAGTATCACTTATTGATCCAAAATTTTGATCAACGGAACAAGTTACCCTAGGGATAACAGCGCAATCCTATTCTAGAGTCCATATCGACAATAGGGTTTACGACCTCGATGTTGGATCAGGACATCCTAATGGTGCAGCAGCTATTAAGGGTTCGTTTGTTCAACGATTAAAGTCCTACGTGATCTGGTAGAATACGCTGCTGGTCCTTTCGCCCTATTCTTCCTAGCAGAATATGCCAACATTATCATAATAAATATATTCACAACTATCTTATTTCTAGGAGCATTCCACGACCCCTATATACCAGAACTATGTACAACAAACCTAATTGTCAAGTCACTACTACTAACAATATCCTTCCTATGAATCCGAGCATCCTACCCCCGGTTCCGATATGACCAACTAATACATCTCCTTTGAAAAAACTTCCTCCCACTAACACTAGCTCTCTGCATATGACATATCTCATTACCCATCATAACAGCAGGTATCCCACCCCAAACATAAAACAAGAAATATGTCTGACAAAAGAGTTACTTTGATAGAGTAAATAATAGAGGTTTAAATCCTCTTATTTCTAGAACAATAGGAGTCGAACCTACCCTTAAGAATTCAAAATTCTTTGTGCTACCACACTACACCATAATCTACAGTAAGGTCAGCTAAATAAGCTACCGGGCCCATACCCCGGAAATGTTGGTTTATATCCTTCCCATACTAATTAACCCATTCGTCTCTATCACCCTACTAACAACCCTCATCCTAAGCACAACAATTGTCACTATTAGCTCCCATTGATTGTTCGCCTGAATCGGACTAGAAATAAACATAATAGCTATTATCCCCATCATAATAAAAAAGCCTAACCCCCGAGCCACAGAAGCCTCAGCCAAATACTTTCTAACACAAGCCACAGCCTCCTCATTACTTATACTAGCAATTATTATCAACCTAATACATTCCAGCCAATGAACCATCATAAAATTATTCGACCCTACAGCATCCATTCTAATAACAATAGCCCTGGCCATTAAACTAGGATTATCCCCTTTCCACTTCTGAGTACCAGAAGTTACACAAGGCATGTTCATTAACCGATGACTATTCTCTACCAATCACAAAGACATTGGTACCCTGTATTTACTATTTGGCGCCTGGGCAGGAATAGTAGGTACCGGTCTAAGTTTGTTGATTCGTGCTGAATTAGGTCAACCTGGCACACTTATCGGAGACGACCAGCTTTATAATGTTCTAGTGACAGCTCATGCCTTCGTAATAATTTTCTTTATAGTTATACCTATCATAATTGGAGGTTTTGGGAACTGATTAGTCCCCTTAATAATTGGAGCTCCTGACATAGCATTCCCCCGTCTAAACAACATAAGCTTCTGACTACTCCCCCCTTCCTTTCTACTACTAATAGCATCTTCAATAATTGAGGCCGGCGCAGGTACAGGCTGAACTGTTTACCCTCCTCTAGCCGGAAATCTGGCACATGCAGGAGCCTCAGTAGACCTTACCATTTTCTCTCTACATTTAGCCGGTGTATCTTCAATCCTTGGAGCTATTAACTTCATCACAACTATTATCAATATAAAACCACCCGCTATAACTCAATACCAAACACCCCTCTTCGTCTGATCAGTCTTAGTCACAGCAGTCTTACTTTTACTATCATTACCCGTTCTAGCAGCCGGAATTACTATACTACTAACCGATCGAAACCTAAACACAACCTTTTTCGACCCGGCAGGAGGAGGTGACCCAATCTTATATCAACACTTATTCTGATTTTTTGGCCATCCTGAAGTATATATTTTAATTCTACCTGGCTTTGGAATAATTTCACACATCGTTACTTATTATTCAGGGAAAAAAGAACCTTTTGGGTATATGGGAATAGTATGAGCTATGGTTTCTATGGCTTATCCCTTTCAACTAGGCTTACAAGACGCAGCATCACCCGTTATAGAAGAACTTCTACAATTTCACGACCATGCATTGATGATCGTCTTTTTAATTAGCTCCTTAGTTCTTTATATCATTACACTAATGCTAACAACCAAATTAACTCACACTAGTACAATAGACGCTCAAGAAGTAGAGACTATTTGAACTGTCCTCCCGGCCGTTATTCTAATCATAATCGCCCTACCTTCTCTACGAATTCTCTACATAATAGACGAAATTAATAATCCCTCTCTTACCGTAAAAACAATAGGACATCAATGATACTGAAGCTATGAATATACCGACTACGAAGACCTAAACTTTGACTCATACATAATTCCAACCTCAGATCTAAAACCAGGCGAACTACGATTATTAGAAGTAGATAATCGAATGGTTCTACCTATACAAATGACAATTCGAATATTAGTCTCCTCAGAAGATGTATTACACTCATGAGCTGTCCCTTCCCTAGGCCTAAAAACAGACGCAATTCCTGGCCGCCTAAACCAAACAACCCTAATATCAACACGACCTGGTCTGTTCTACGGACAATGTTCAGAAATTTGCGGCTCTAACCACAGCTTTATACCAATCGTTCTCGAACTAGTACCTTTAGAGAATTTTGAAAAATGATCTGCATCCATATTATAATTTCACTAAGAAGCTAAACCAGCGTGTTGTAATTCAACTACAAGAACCCTAATGACCAACATCCGAAAAACACACCCACTAATAAAAATCCTCAATGATGCGTTCATCGATCTACCCACTCCATCTAATATCTCCTCTTGATGAAATTTTGGTTCCTTACTAGGCCTCTGCCTAATTATACAAATCCTAACAGGATTATTCCTAGCAATACATTACACGCCAGACACCTCAACTGCTTTCTCATCAGTCGCACACATCTGCCGAGACGTCAACTATGGCTGATTCATCCGCTATCTACACGCAAACGGAGCCTCCATATTCTTCATCTGTCTATACGCCCACATTGGACGTGGTCTATACTATGGTTCTTATATATTCCAAGAAACATGAAACATTGGTGTACTCTTACTATTAACAGTCATAGCCACTGCATTCGTAGGCTACGTCCTGCCCTGAGGACATCTACATAAACTATTCCTTGAAAAAAGCTTATTGTACAGTTACCACAACATCACAGTACTACGTCAGTATTAAAAGTAATTTGTTTTAAAAACATTTTACTGTACACATTACATATACATACACATGTGCATGCTAATA-TTT-AGTCTCTCCTTGTAAATATTCATATATACATGCTATGTATTATTGTGCATTCATTTATTTTCCATACGATAAGTTAAAGCTCGTATTAATTATCATTAATTTTACATATTACATAATATGCATGCTCTTACATATTATACCTCCACTATCAATCCTACTTCCATTATATCCTATGGTCACTCCATTAGATCACGAGCTTAATCACCATGCCGCGTGAAACCAGCAACCCGCTCGGCAGGGATCCCTCTTCTCGCACCGGGCCCATACCTCGTGGGGGTAGCTAA-TAATGATCTTTATAAGACATCTGGTTCTTACTTCAGGACCATTTTAACTTAAAATCGCCCACTCGTTCCCCTTAAATAAGACATCTCGATGGATTCATGACTAATCAGCCCATGCCTAACATAACTGAGGTTTCATACATTTGGTATTCTTTAATTTTTGGGGGGGAGCTTGCACCGACTCAGCTATGGCCTTAGAAAGGCCCCGTCACAGTCAAATAAATTGTAGCTGGACCTGTGTGTATTTTT-GATTGGACTAGCACAACCAACAGGTGTTATTTAATTAATGGT
	'KT601199.1_ENAP3'                AAATCATTAAAGACTAAAAGGAGCGGGCATCAAGCACACTATACTAGTAGCTCATAACGCCTTGCTTAGCCACACCCCCACGGGATACAGCAGTGACAAGAATTAGGCTATGAACGAAAGTTTGACCTAGCCATGCTAATTAGGGTTGGTAAATTTCGTGCCAGCCACCGCGGTCATACGATTGACCCAAACTAATAGACACCCGGCGTAAAGAGTGTCAAAGAACAATATAAAAATAAAGTCAAACCTTAATTAAGCTGTAAAAAGCCATAATTAAAATTAAGTTAAACTACGAAAGTAACTTTACCATAAACTGAATACACGACAACTAAGACCCAAACTGGGATTAGATACCCCACTATGCTTAGTCGTAAACTTAAATAATCCTAAAACAAGATTATTCGCCAGAGTACTATCGGCAACAGCCCAAAACTCAAAGGACTTGGCGGTGCTTCATATCCTTCTAGAGGAGCCTGTTCTGTAAACGATAAACCACGATTAACCTCACCAATCCTTGCTACTTCAGTCTATATACCGCCATCTTCAGCAAACCCTAAAAAAGGAACGAAAGTAAGCACAACTACTGCACGTAAAAACGTTAGGTCAAGGTGTAACCTATGGATTGGGAAGAAATGGGCTACATTTTCTATAATAAGAACACCCCTTAAACTCACACGAAAGTTTTTATGAAACCTAAAAACTAAAGGAGGATTTAGCAGTAAATTAAGAATAGAATGCTTAATTGAATAAGGCCATGAAGCACGCACACACCGCCCGTCACCCTCCTCAAGTGCCATAGCAAAGCCCCAGATTGCTAACCCATGCTAAGCAAGCGTACAAGAGGAGACAAGTCGTAACAAGGTAAGCATACCGGAAGGTGTGCTTGGATAAACAAGATGTAGCTTAATCAAAGCATCTAGTTTACACCTAGAAGATTCCACAACTCGTGCACATCTTGAACTATATCTAGCCCATACTCCTCCTCATCACTACTACTATAAGTCAGTCAAATAAAACATTTACCATACATCTAAAGTATAGGAGATAGAAAAACATCACCTCTAGCATAACTAGTATTAGAGGCACTGCCTGCCCAGTGACAATCGTTAAACGGCCGCGGTATCTTGACCGTGCAAAGGTAGCATAATCACTTGTTCTCTAAATAAGGACTTGTATGAATGGCCACACGAGGGTTTTACTGTCTCTTACTCTTAATCAGTGAAATTGACCTCCCCGTGAAGAGGCGGGGATAATGCAATAAGACGAGAAGACCCTATGGAGCTTTAATTAATCAACTCAAAAGGCATAAAATAATACCACCAAGGGATAACAAAGCTTTAGATGAGCTGACAATTTCGGTTGGGGTGACCTCGGAGTATAAAAAACCCTCCGAGTGATTAAAACTTAGGCCTACCAGCCAAAGTATAGTATCACTTATTGATCCAAAATTTTGATCAACGGAACAAGTTACCCTAGGGATAACAGCGCAATCCTATTCTAGAGTCCATATCGACAATAGGGTTTACGACCTCGATGTTGGATCAGGACATCCTAATGGTGCAGCAGCTATTAAGGGTTCGTTTGTTCAACGATTAAAGTCCTACGTGATCTGGTAGAATACGCTGCCGGTCCTTTCGCCCTATTCTTCCTAGCAGAATATGCCAACATTATCATAATAAATATATTCACAACTATCTTATTTCTAGGAGCATTCCACGACCCCTATATACCAGAATTATGTACAACAAACCTAATTGTCAAGTCACTACTACTAACAATAGCCTTCCTATGAATCCGAGCATCCTACCCCCGATTCCGATATGACCAACTAATACACCTCCTTTGAAAAAACTTCCTCCCACTAACACTAGCTCTCTGCATATGACATATCTCATTACCCATCATAACAGCAGGTATCCCACCCCAAACATAAAACAAGAAATATGTCTGACAAAAGAGTTACTTTGATAGAGTAAATAATAGAGGTTTAAATCCTCTTATTTCTAGAACAATAGGAGTCGAACCTACCCTTAAGAATTCAAAATTCTTTGTGCTACCACACTACACCATAATCTACAGTAAGGTCAGCTAAATAAGCTACCGGGCCCATACCCCGGAAATGTTGGTTTATATCCTTCCCATACTAATTAACCCATTCGTCTCTATCACCCTACTAACAACCCTCATCCTAAGCACAACAATTGTCACTATTAGCTCCCATTGATTGTTCGCCTGAATCGGACTAGAAATAAACATAATAGCTATCATCCCCATCATAATAAAAAAGCCTAACCCCCGAGCCACAGAAGCCTCAGCCAAATACTTTCTAACACAAGCCACAGCCTCCTCATTACTTATACTAGCAATTATTATCAACCTAATACATTCCAGCCAATGGACCATCATAAAATTATTCGATCCAACAGCATCCATTCTAATAACAATAGCCCTGGCCATTAAACTAGGATTATCCCCTTTCCACTTCTGAGTACCAGAAGTTACACAAGGCATGTTCATTAACCGATGACTATTCTCTACCAATCACAAAGACATTGGTACCCTGTATTTACTATTTGGCGCCTGGGCAGGAATAGTAGGTACCGGTCTAAGTTTGTTGATTCGTGCTGAATTAGGTCAACCTGGCACACTTATCGGAGACGACCAGCTTTATAATGTTCTAGTGACAGCTCATGCCTTCGTAATAATTTTCTTTATAGTTATACCTATCATAATTGGAGGTTTTGGGAACTGATTAGTCCCCTTAATAATCGGAGCTCCTGACATAGCATTCCCCCGTCTAAACAACATAAGCTTCTGACTACTCCCCCCTTCCTTTCTACTACTAATAGCATCTTCAATAATTGAGGCCGGCGCAGGTACAGGCTGAACTGTTTACCCTCCTCTAGCTGGAAATCTGGCACATGCAGGAGCCTCAGTAGACCTTACCATTTTCTCTCTACATTTAGCCGGTGTATCTTCAATCCTTGGAGCTATTAACTTCATCACAACTATTATTAATATAAAACCACCCGCTATAACTCAATACCAAACACCCCTCTTCGTCTGATCAGTCTTAGTCACAGCAGTCTTACTTTTACTATCATTACCTGTTCTAGCAGCCGGAATTACTATACTACTAACCGATCGAAACCTAAACACAACCTTTTTCGACCCGGCAGGAGGAGGTGACCCAATCTTATATCAACACTTATTCTGATTTTTTGGCCATCCTGAAGTATATATTTTAATTCTACCTGGCTTTGGAATAATTTCACACATCGTTACTTATTATTCAGGGAAAAAAGAACCTTTTGGGTATATGGGAATAGTATGAGCTATAGTTTCTATGGCTTATCCCTTTCAACTAGGCTTACAAGACGCAGCATCACCCGTTATAGAAGAACTTCTACAATTCCACGACCATGCATTGATGATCGTCTTTTTAATTAGCTCCTTAGTTCTTTATATCATTACACTAATGCTAACAACTAAATTAACTCATACTAGTACAATAGACGCTCAAGAAGTGGAGACTATTTGAACTGTCCTCCCGGCCGTTATTCTAATCATAATCGCCCTACCTTCTCTACGAATTCTCTACATAATAGACGAAATTAATAGTCCCTCTCTTACCGTAAAAACAATAGGACATCAATGATACTGAAGCTATGAATATACCGACTACGAAGACCTAAACTTTGACTCATACATAATTCCAACCTCAGATCTAAAACCAGGCGAACTACGATTATTAGAAGTAGATAATCGAATGGTTCTACCTATACAAATGACAATTCGAATATTAGTCTCCTCAGAAGATGTATTGCACTCATGAGCTGTCCCTTCCCTAGGCCTAAAAACAGACGCAATTCCTGGCCGCCTAAACCAAACAACCCTAATATCAACACGACCTGGTCTGTTCTACGGACAATGTTCAGAAATTTGCGGCTCTAACCACAGCTTTATACCAATCGTTCTCGAACTAGTACCTTTAGAGAATTTTGAAAAATGATCTGCATCCATATTATAATTTCACTAAGAAGCTAAACCAGCGTGTTGTAATTCAACTACAAGAACCCTAATGACCAACATCCGAAAAACACACCCACTAATAAAAATCCTCAATGATGCGTTCATCGATCTACCCACTCCATCTAATATCTCCTCTTGATGAAATTTTGGTTCCTTACTAGGCCTCTGCCTAATTATACAAATCCTAACAGGATTATTCCTAGCAATACATTACACGCCAGACACCTCAACTGCTTTCTCATCAGTCGCACACATCTGCCGAGACGTCAACTATGGCTGATTCATCCGCTATCTACACGCAAACGGAGCCTCCATATTCTTCATCTGTCTATACGCCCACATTGGACGTGGCCTATACTATGGTTCTTATATATTCCAAGAAACATGAAACATTGGTGTACTCTTACTATTAACAGTCATAGCCACTGCATTCGTAGGCTATGTCCTGCCCTGAGGACATCTACATAAACTATTCCTTGAAAAA-GCTTATTGTACAGTTACCACAACATCACAGTACTACGTCAGTATTAAAAGTAATTTGTTTTAAAAACATTTTACTGTACACATTACATATACATACACATGTGCATGCTAATA-TTT-AGTCTCTCCTTGTAAATATTCATACATACATGCTATGTATTATTGTGCATTCATTTATTTTCCATACGATAAGTTAAAGCCCGTATTAATTATCATTAATTTTACATATTACATAATATGCATGCTCTTACATATTATATATCCCCTATCAATCCTACCTCCATTATATCCTATGGTCGCTCCATTAGATCACGAGCTTAATCACCATGCCGCGTGAAACCAGCAACCCGCTTGGCAGGGATCCCTCTTCTCGCACCGGGCCCATATCTCGTGGGGGTAGCTAA-TAATGATCTTTATAAGACATCTGGTTCTTACTTCAGGACCATTTTAACTTAAAATCGCCCACTCGTTCCTCTTAAATAAGACATCTCGATGGGTTCGTGACTAATCAGCCCATGCCTAACATAACTGAGGTTTCATACATTTGGTATTTTTTAATTTTTGGGGGGGAGCTTGCACCGACTCAGCTATGGCCTTAGGAAGGCCCCGTCACAGTCAAATAAATTGTAGCTGGACCTGTGTGTATTTTT-GATTGGACTAGCACAACCAACAGGTGTTATTTAATTAATGGT
	'KT601200.1_ENAP4'                AAATCATTAAAGACTAAAAGGAGCGGGCATCAAGCACACTATACTAGTAGCTCATAACGCCTTGCTTAGCCACACCCCCACGGGATACAGCAGTGACAAGAATTAGGCTATGAACGAAAGTTTGACCTAGCCATGCTAATTAGGGTTGGTAAATTTCGTGCCAGCCACCGCGGTCATACGATTGACCCAAACTAATAGACACCCGGCGTAAAGAGTGTCAAAGAACAATATAAAAATAAAGTCAAACCTTAATTAAGCTGTAAAAAGCCATAATTAAAATTAAGTTAAACTACGAAAGTAACTTTACCATAAACTGAATACACGACAACTAAGACCCAAACTGGGATTAGATACCCCACTATGCTTAGTCGTAAACTTAAATAATCCTAAAACAAGATTATTCGCCAGAGTACTATCGGCAACAGCCCAAAACTCAAAGGACTTGGCGGTGCTTCATATCCTTCTAGAGGAGCCTGTTCTGTAAACGATAAACCACGATTAACCTCACCAATCCTTGCTACTTCAGTCTATATACCGCCATCTTCAGCAAACCCTAAAAAAGGAACGAAAGTAAGCACAACTACTGCACGTAAAAACGTTAGGTCAAGGTGTAACCTATGGATTGGGAAGAAATGGGCTACATTTTCTATAATAAGAACACCCCTTAAACTCACACGAAAGTTTTTATGAAACCTAAAAACTAAAGGAGGATTTAGCAGTAAATTAAGAATAGAATGCTTAATTGAATAAGGCCATGAAGCACGCACACACCGCCCGTCACCCTCCTCAAGTGCCATAGCAAAGCCCCAGATTGCTAACCCATGCTAAGCAAGCGTACAAGAGGAGACAAGTCGTAACAAGGTAAGCATACCGGAAGGTGTGCTTGGATAAACAAGATGTAGCTTAAACAAAGCATCTAGTTTACACCTAGAAGATTCCACAACTCGTGCACATCTTGAACTATATCTAGCCCATACTCCTCCTCATCACTACTACTATAAGTCAGTCAAATAAAACATTTACCATACATCTAAAGTATAGGAGATAGAAAAACATCACCTCTAGCATAACTAGTATTAGAGGCACTGCCTGCCCAGTGACAATCGTTAAACGGCCGCGGTATCTTGACCGTGCAAAGGTAGCATAATCACTTGTTCTCTAAATAAGGACTTGTATGAATGGCCACACGAGGGTTTTACTGTCTCTTACTCTTAATCAGTGAAATTGACCTCCCCGTGAAGAGGCGGGGATAATGCAATAAGACGAGAAGACCCTATGGAGCTTTAATTAATCAACTCAAAAGGCATAAAATAATACCACCAAGGGATAACAAAGCTTTAGATGAGCTGACAATTTCGGTTGGGGTGACCTCGGAGTATAAAAAACCCTCCGAGTGATTAAAACTTAGGCCTACCAGCCAAAGTATAGTATCACTTATTGATCCAAAATTTTGATCAACGGAACAAGTTACCCTAGGGATAACAGCGCAATCCTATTCTAGAGTCCATATCGACAATAGGGTTTACGACCTCGATGTTGGATCAGGACATCCTAATGGTGCAGCAGCTATTAAGGGTTCGTTTGTTCAACGATTAAAGTCCTACGTGATCTGGTAGAATACGCTGCCGGTCCTTTCGCCCTATTCTTCCTAGCAGAATATGCCAACATTATCATAATAAATATATTCACAACTATCTTATTTCTAGGAGCATTCCACGACCCCTATATACCAGAATTATGTACAACAAACCTAATTGTCAAGTCACTACTACTAACAATAGCCTTCCTATGAATCCGAGCATCCTACCCCCGATTCCGATATGACCAACTAATACACCTCCTTTGAAAAAACTTCCTCCCACTAACACTAGCTCTCTGCATATGACATATCTCATTACCCATCATAACAGCAGGTATCCCACCCCAAACATAAAACAAGAAATATGTCTGACAAAAGAGTTACTTTGATAGAGTAAATAATAGAGGTTTAAATCCTCTTATTTCTAGAACAATAGGAGTCGAACCTACCCTTAAGAATTCAAAATTCTTTGTGCTACCACACTACACCATAATCTACAGTAAGGTCAGCTAAATAAGCTACCGGGCCCATACCCCGGAAATGTTGGTTTATATCCTTCCCATACTAATTAACCCATTCGTCTCTATCACCCTACTAACAACCCTCATCCTAAGCACAACAATTGTCACTATTAGCTCCCATTGATTGTTCGCCTGAATCGGACTAGAAATAAACATAATAGCTATCATCCCCATCATAATAAAAAAGCCTAACCCCCGAGCCACAGAAGCCTCAGCCAAATACTTTCTAACACAAGCCACAGCCTCCTCATTACTTATACTAGCAATTATTATCAACCTAATACATTCCAGCCAATGGACCATCATAAAATTATTCGATCCAACAGCATCCATTCTAATAACAATAGCCCTGGCCATTAAACTAGGATTATCCCCTTTCCACTTCTGAGTACCAGAAGTTACACAAGGCATGTTCATTAACCGATGACTATTCTCTACCAATCACAAAGACATTGGTACCCTGTATTTACTATTTGGCGCCTGGGCAGGAATAGTAGGTACCGGTCTAAGTTTGTTGATTCGTGCTGAATTAGGTCAACCTGGCACACTTATCGGAGACGACCAGCTTTATAATGTTCTAGTGACAGCTCATGCCTTCGTAATAATTTTCTTTATAGTTATACCTATCATAATTGGAGGTTTTGGGAACTGATTAGTCCCCTTAATAATCGGAGCTCCTGACATAGCATTCCCCCGTCTAAACAACATAAGCTTCTGACTACTCCCCCCTTCCTTTCTACTACTAATAGCATCTTCAATAATTGAGGCCGGCGCAGGTACAGGCTGAACTGTTTACCCTCCTCTAGCTGGAAATCTGGCACATGCAGGAGCCTCAGTAGACCTTACCATTTTCTCTCTACATTTAGCCGGTGTATCTTCAATCCTTGGAGCTATTAACTTCATCACAACTATTATTAATATAAAACCACCCGCTATAACTCAATACCAAACACCCCTCTTCGTCTGATCAGTCTTAGTCACAGCAGTCTTACTTTTACTATCATTACCTGTTCTAGCAGCCGGAATTACTATACTACTAACCGATCGAAACCTAAACACAACCTTTTTCGACCCGGCAGGAGGAGGTGACCCAATCTTATATCAACACTTATTCTGATTTTTTGGCCATCCTGAAGTATATATTTTAATTCTACCTGGCTTTGGAATAATTTCACACATCGTTACTTATTATTCAGGGAAAAAAGAACCTTTTGGGTATATGGGAATAGTATGAGCTATAGTTTCTATGGCTTATCCCTTTCAACTAGGCTTACAAGACGCAGCATCACCCGTTATAGAAGAACTTCTACAATTCCACGACCATGCATTGATGATCGTCTTTTTAATTAGCTCCTTAGTTCTTTATATCATTACACTAATGCTAACAACTAAATTAACTCATACTAGTACAATAGACGCTCAAGAAGTGGAGACTATTTGAACTGTCCTCCCGGCCGTTATTCTAATCATAATCGCCCTACCTTCTCTACGAATTCTCTACATAATAGACGAAATTAATAGTCCCTCTCTTACCGTAAAAACAATAGGACATCAATGATACTGAAGCTATGAATATACCGACTACGAAGACCTAAACTTTGACTCATACATAATTCCAACCTCAGATCTAAAACCAGGCGAACTACGATTATTAGAAGTAGATAATCGAATGGTTCTACCTATACAAATGACAATTCGAATATTAGTCTCCTCAGAAGATGTATTGCACTCATGAGCTGTCCCTTCCCTAGGCCTAAAAACAGACGCAATTCCTGGCCGCCTAAACCAAACAACCCTAATATCAACACGACCTGGTCTGTTCTACGGACAATGTTCAGAAATTTGCGGCTCTAACCACAGCTTTATACCAATCGTTCTCGAACTAGTACCTTTAGAGAATTTTGAAAAATGATCTGCATCCATATTATAATTTCACTAAGAAGCTAAACCAGCGTGTTGTAATTCAACTACAAGAACCCTAATGACCAACATCCGAAAAACACACCCACTAATAAAAATCCTCAATGATGCGTTCATCGATCTACCCACTCCATCTAATATCTCCTCTTGATGAAATTTTGGTTCCTTACTAGGCCTCTGCCTAATTATACAAATCCTAACAGGATTATTCCTAGCAATACATTACACGCCAGACACCTCAACTGCTTTCTCATCAGTCGCACACATCTGCCGAGACGTCAACTATGGCTGATTCATCCGCTATCTACACGCAAACGGAGCCTCCATATTCTTCATCTGTCTATACGCCCACATTGGACGTGGCCTATACTATGGTTCTTATATATTCCAAGAAACATGAAACATTGGTGTACTCTTACTATTAACAGTCATAGCCACTGCATTCGTAGGCTATGTCCTGCCCTGAGGACATCTACATAAACTATTCCTTGAAAAA-GCTTATTGTACAGTTACCACAACATCACAGTACTACGTCAGTATTAAAAGTAATTTGTTTTAAAAACATTTTACTGTACACATTACATATACATACACATGTGCATGCTAATA-TTT-AGTCTCTCCTTGTAAATATTCATACATACATGCTATGTATTATTGTGCATTCATTTATTTTCCATACGATAAGTTAAAGCCCGTATTAATTATCATTAATTTTACATATTACATAATATGTATGCTCTTACATATTATATATCCCCTATCAATCTTACCTCCATTATATTCTATGGTCGCTCCATTAGATCACGAGCTTAATCACCATGCCGCGTGAAACCAGCAACCCGCTTGGCAGGGATCCCTCTTCTCGCACCGGGCCCATACCTCGTGGGGGTAGCTAA-TAATGATCTTTATAAGACATCTGGTTCTTACTTCAGGACCATTTTAACTTAAAATCGCCCACTCGTTCCTCTTAAATAAGACATCTCGATGGGTTCATGACTAATCAGCCCATGCCTAACATAACTGAGGTTTCATACATTTGGTATTTTTTAATTTTTGGGGGGGAGCTTGCACCGACTCAGCTATGGCCTTAGGAAGGCCCCGTCACAGTCAAATAAATTGTAGCTGGACCTGTGTGTATTTTT-GATTGGACTAGCACAACCAACAGGTGTTATTTAATTAATGGT
	'KT601201.1_ENAP5'                AAATCATTAAAGACTAAAAGGAGCGGGCATCAAGCACACTATACTAGTAGCTCATAACGCCTTGCTTAGCCACACCCCCACGGGATACAGCAGTGACAAGAATTAGGCTATGAACGAAAGTTTGACCTAGCCATGCTAATTAGGGTTGGTAAATTTCGTGCCAGCCACCGCGGTCATACGATTGACCCAAACTAATAGACACCCGGCGTAAAGAGTGTCAAAGAACAATATAAAAATAAAGTCAAACCTTAATTAAGCTGTAAAAAGCCATAATTAAAATTAAGTTAAACTACGAAAGTAACTTTACCATAAACTGAATACACGACAACTAAGACCCAAACTGGGATTAGATACCCCACTATGCTTAGTCGTAAACTTAAATAATCCTAAAACAAGATTATTCGCCAGAGTACTATCGGCAACAGCCCAAAACTCAAAGGACTTGGCGGTGCTTCATATCCTTCTAGAGGAGCCTGTTCTGTAAACGATAAACCACGATTAACCTCACCAATCCTTGCTACTTCAGTCTATATACCGCCATCTTCAGCAAACCCTAAAAAAGGAACGAAAGTAAGCACAACTACTGCACGTAAAAACGTTAGGTCAAGGTGTAACCTATGGATTGGGAAGAAATGGGCTACATTTTCTATAATAAGAACACCCCTTAAACTCACACGAAAGTTTTTATGAAACCTAAAAACTAAAGGAGGATTTAGCAGTAAATTAAGAATAGAATGCTTAATTGAATAAGGCCATGAAGCACGCACACACCGCCCGTCACCCTCCTCAAGTGCCATAGCAAAGCCCCAGATTGCTAACCCATGCTAAGCAAGCGTACAAGAGGAGACAAGTCGTAACAAGGTAAGCATACCGGAAGGTGTGCTTGGATAAACAAGATGTAGCTTAAACAAAGCATCTAGTTTACACCTAGAAGATTCCACAACTCGTGCACATCTTGAACTATATCTAGCCCATACTCCTCCTCATCACTACTACTATAAGTCAGTCAAATAAAACATTTACCATACATCTAAAGTATAGGAGATAGAAAAACATCACCTCTAGCATAACTAGTATTAGAGGCACTGCCTGCCCAGTGACAATCGTTAAACGGCCGCGGTATCTTGACCGTGCAAAGGTAGCATAATCACTTGTTCTCTAAATAAGGACTTGTATGAATGGCCACACGAGGGTTTTACTGTCTCTTACTCTTAATCAGTGAAATTGACCTCCCCGTGAAGAGGCGGGGATAATGCAATAAGACGAGAAGACCCTATGGAGCTTTAATTAATCAACTCAAAAGGCATAAAATAATACCACCAAGGGATAACAAAGCTTTAGATGAGCTGACAATTTCGGTTGGGGTGACCTCGGAGTATAAAAAACCCTCCGAGTGATTAAAACTTAGGCCTACCAGCCAAAGTATAGTATCACTTATTGATCCAAAATTTTGATCAACGGAACAAGTTACCCTAGGGATAACAGCGCAATCCTATTCTAGAGTCCATATCGACAATAGGGTTTACGACCTCGATGTTGGATCAGGACATCCTAATGGTGCAGCAGCTATTAAGGGTTCGTTTGTTCAACGATTAAAGTCCTACGTGATCTGGTAGAATACGCTGCCGGTCCTTTCGCCCTATTCTTCCTAGCAGAATATGCCAACATTATCATAATAAATATATTCACAACTATCTTATTTCTAGGAGCATTCCACGACCCCTATATACCAGAATTATGTACAACAAACCTAATTGTCAAGTCACTACTACTAACAATAGCCTTCCTATGAATCCGAGCATCCTACCCCCGATTCCGATATGACCAACTAATACACCTCCTTTGAAAAAACTTCCTCCCACTAACACTAGCTCTCTGCATATGACATATCTCATTACCCATCATAACAGCAGGTATCCCACCCCAAACATAAAACAAGAAATATGTCTGACAAAAGAGTTACTTTGATAGAGTAAATAATAGAGGTTTAAATCCTCTTATTTCTAGAACAATAGGAGTCGAACCTACCCTTAAGAATTCAAAATTCTTTGTGCTACCACACTACACCATAATCTACAGTAAGGTCAGCTAAATAAGCTACCGGGCCCATACCCCGGAAATGTTGGTTTATATCCTTCCCATACTAATTAACCCATTCATCTCTATCACCCTACTAACAACCCTCATCCTAAGCACAACAATTGTCACTATTAGCTCCCATTGATTGTTCGCCTGAATCGGACTAGAAATAAACATAATAGCTATCATCCCCATCATAATAAAAAAGCCTAACCCCCGAGCCACAGAAGCCTCAGCCAAATACTTTCTAACACAAGCCACAGCCTCCTCATTACTTATACTAGCAATTATTATCAACCTAATACATTCCAGCCAATGGACCATCATAAAATTATTCGATCCAACAGCATCCATTCTAATAACAATAGCCCTGGCCATTAAACTAGGATTATCCCCTTTCCACTTCTGAGTACCAGAAGTTACACAAGGCATGTTCATTAACCGATGACTATTCTCTACCAATCACAAAGACATTGGTACCCTGTATTTACTATTTGGCGCCTGGGCAGGAATAGTAGGTACCGGTCTAAGTTTGTTGATTCGTGCTGAATTAGGTCAACCTGGCACACTTATCGGAGACGACCAGCTTTATAATGTTCTAGTGACAGCTCATGCCTTCGTAATAATTTTCTTTATAGTTATACCTATCATAATTGGAGGTTTTGGGAACTGATTAGTCCCCTTAATAATCGGAGCTCCTGACATAGCATTCCCCCGTCTAAACAACATAAGCTTCTGACTACTCCCCCCTTCCTTTTTACTACTAATAGCATCTTCAATAATTGAGGCCGGCGCAGGTACAGGCTGAACTGTTTACCCTCCTCTAGCTGGAAATCTGGCACATGCAGGAGCCTCAGTAGACCTTACCATTTTCTCTCTACATTTAGCCGGTGTATCTTCAATCCTTGGAGCTATTAACTTCATCACAACTATTATTAATATAAAACCACCCGCTATAACTCAATACCAAACACCCCTCTTCGTCTGATCAGTCTTAGTCACAGCAGTCTTACTTTTACTATCATTACCTGTTCTAGCAGCCGGAATTACTATACTACTAACCGATCGAAACCTAAACACAACCTTTTTCGACCCGGCAGGAGGAGGTGACCCAATCTTATATCAACACTTATTCTGATTTTTTGGCCATCCTGAAGTATATATTTTAATTCTACCTGGCTTTGGAATAATTTCACACATCGTTACTTATTATTCAGGGAAAAAAGAACCTTTTGGGTATATGGGAATAGTATGAGCTATAGTTTCTATGGCTTATCCCTTTCAACTAGGCTTACAAGACGCAGCATCACCCGTTATAGAAGAACTTCTACAATTCCACGACCATGCATTGATGATCGTCTTTTTAATTAGCTCCTTAGTTCTTTATATCATTACACTAATGCTAACAACTAAATTAACTCATACTAGTACAATAGACGCTCAAGAAGTGGAGACTATTTGAACTGTCCTCCCGGCCGTTATTCTAATCATAATCGCCCTACCTTCTCTACGAATTCTCTACATAATAGACGAAATTAATAGTCCCTCTCTTACCGTAAAAACAATAGGACATCAATGATACTGAAGCTATGAATATACCGACTACGAAGACCTAAACTTTGACTCATACATAATTCCAACCTCAGATCTAAAACCAGGCGAACTACGATTATTAGAAGTAGATAATCGAATGGTTCTACCTATACAAATGACAATTCGAATATTAGTCTCCTCAGAAGATGTATTGCACTCATGAGCTGTCCCTTCCCTAGGCCTAAAAACAGACGCAATTCCTGGCCGCCTAAACCAAACAACCCTAATATCAACACGACCTGGTCTGTTCTACGGACAATGTTCAGAAATTTGCGGCTCTAACCACAGCTTTATACCAATCGTTCTCGAACTAGTACCTTTAGAGAATTTTGAAAAATGATCTGCATCCATATTATAATTTCACTAAGAAGCTAAACCAGCGTGTTGTAATTCAACTACAAGAACCCTAATGACCAACATCCGAAAAACACACCCACTAATAAAAATCCTCAATGATGCGTTCATCGATCTACCCACTCCATCTAATATCTCCTCTTGATGAAATTTTGGTTCCTTACTAGGCCTCTGCCTAATTATACAAATCCTAACAGGATTATTCCTAGCAATACATTACACGCCAGACACCTCAACTGCTTTCTCATCAGTCGCACACATCTGCCGAGACGTCAACTATGGCTGATTCATCCGCTATCTACACGCAAACGGAGCCTCCATATTCTTCATCTGTCTATACGCCCACATTGGACGTGGCCTATACTATGGTTCTTATATATTCCAAGAAACATGAAACATTGGTGTACTCTTACTATTAACAGTCATAGCCACTGCATTCGTAGGCTATGTCCTGCCCTGAGGACATCTACATAAACTATTCCTTGAAAAA-GCTTATTGTACAGTTACCACAACATCACAGTACTACGTCAGTATTAAAAGTAATTTGTTTTAAAAACATTTTACTGTACACATTACATATACATACACATGTGCATGCTAATA-TTT-AGTCTCTCCTTGTAAATATTCATACATACATGCTATGTATTATTGTGCATTCATTTATTTTCCATACGATAAGTTAAAGCCCGTATTAATTATCATTAATTTTACATATTACATAATATGTATGCTCTTACATATTATATATCCCCTATCAATCTTACCTCCATTATATCCTATGGTCGCTCCATTAGATCACGAGCTTAATCACCATGCCGCGTGAAACCAGCAACCCGCTTGGCAGGGATCCCTCTTCTCGCACCGGGCCCATATCTCGTGGGGGTAGCTAA-TAATGATCTTTATAAGACATCTGGTTCTTACTTCAGGACCATTTCAACTTAAAATCGCCCACTCGTTCCCCTTAAATAAGACATCTCGATGGGTTCATGACTAATCAGCCCATGCCTAACATAACTGAGGTTTCATACATTTGGTATTTTTTAATTTTTGGGGGGGAGCTTGCACCGACTCAGCTATGGCCTTGGGAAGGCCCCGTCACAGTCAAATAAATTGTAGCTGGACCTGTGTGTATTTTT-GATTGGACTAGCACAACCAACAGGTGTTATTTAATTAATGGT
	'KT601202.1_ENAP6'                AAATCATTAAAGACTAAAAGGAGCGGGCATCAAGCACACTATACTAGTAGCTCATAACGCCTTGCTTAGCCACACCCCCACGGGATACAGCAGTGACAAGAATTAGGCTATGAACGAAAGTTTGACCTAGCCATGCTAATTAGGGTTGGTAAATTTCGTGCCAGCCACCGCGGTCATACGATTGACCCAAACTAATAGACACCCGGCGTAAAGAGTGTCAAAGAACAATATAAAAATAAAGTCAAACCTTAATTAAGCTGTAAAAAGCCATAATTAAAATTAAGTTAAACTACGAAAGTAACTTTACCATAAACTGAATACACGACAACTAAGACCCAAACTGGGATTAGATACCCCACTATGCTTAGTCGTAAACTTAAATAATCCTAAAACAAGATTATTCGCCAGAGTACTATCGGCAACAGCCCAAAACTCAAAGGACTTGGCGGTGCTTCATATCCTTCTAGAGGAGCCTGTTCTGTAAACGATAAACCACGATTAACCTCACCAATCCTTGCTACTTCAGTCTATATACCGCCATCTTCAGCAAACCCTAAAAAAGGAACGAAAGTAAGCACAACTACTGCACGTAAAAACGTTAGGTCAAGGTGTAACCTATGGATTGGGAAGAAATGGGCTACATTTTCTATAATAAGAACACCCCTTAAACTCACACGAAAGTTTTTATGAAACCTAAAAACTAAAGGAGGATTTAGCAGTAAATTAAGAATAGAATGCTTAATTGAATAAGGCCATGAAGCACGCACACACCGCCCGTCACCCTCCTCAAGTGCCATAGCAAAGCCCCAGATTGCTAACCCATGCTAAGCAAGCGTACAAGAGGAGACAAGTCGTAACAAGGTAAGCATACCGGAAGGTGTGCTTGGATAAACAAGATGTAGCTTAAACAAAGCATCTAGTTTACACCTAGAAGATTCCACAACTCGTGCACATCTTGAACTATATCTAGCCCATACTCCTCCTCATCACTACTACTATAAGTCAGTCAAATAAAACATTTACCATACATCTAAAGTATAGGAGATAGAAAAACATCACCTCTAGCATAACTAGTATTAGAGGCACTGCCTGCCCAGTGACAATCGTTAAACGGCCGCGGTATCTTGACCGTGCAAAGGTAGCATAATCACTTGTTCTCTAAATAAGGACTTGTATGAATGGCCACACGAGGGTTTTACTGTCTCTTACTCTTAATCAGTGAAATTGACCTCCCCGTGAAGAGGCGGGGATAATGCAATAAGACGAGAAGACCCTATGGAGCTTTAATTAATCAACTCAAAAGGCATAAAATAATACCACCAAGGGATAACAAAGCTTTAGATGAGCTGACAATTTCGGTTGGGGTGACCTCGGAGTATAAAAAACCCTCCGAGTGATTAAAACTTAGGCCTACCAGCCAAAGTATAGTATCACTTATTGATCCAAAATTTTGATCAACGGAACAAGTTACCCTAGGGATAACAGCGCAATCCTATTCTAGAGTCCATATCGACAATAGGGTTTACGACCTCGATGTTGGATCAGGACATCCTAATGGTGCAGCAGCTATTAAGGGTTCGTTTGTTCAACGATTAAAGTCCTACGTGATCTGGTAGAATACGCTGCCGGTCCTTTCGCCCTATTCTTCCTAGCAGAATATGCCAACATTATCATAATAAATATATTCACAACTATCTTATTTCTAGGAGCATTCCACGACCCCTATATACCAGAATTATGTACAACAAACCTAATTGTCAAGTCACTACTACTAACAATAGCCTTCCTATGAATCCGAGCATCCTACCCCCGATTCCGATATGACCAACTAATACACCTCCTTTGAAAAAACTTCCTCCCACTAACACTAGCTCTCTGCATATGACATATCTCATTACCCATCATAACAGCAGGTATCCCACCCCAAACATAAAACAAGAAATATGTCTGACAAAAGAGTTACTTTGATAGAGTAAATAATAGAGGTTTAAATCCTCTTATTTCTAGAACAATAGGAGTCGAACCTACCCTTAAGAATTCAAAATTCTTTGTGCTACCACACTACACCATAATCTACAGTAAGGTCAGCTAAATAAGCTACCGGGCCCATACCCCGGAAATGTTGGTTTATATCCTTCCCGTACTAATTAACCCATTCATCTCTATCACCCTACTAACAACCCTCATCCTAAGCACAACAATTGTCACTATTAGCTCCCATTGATTGTTCGCCTGAATCGGACTAGAAATAAACATAATAGCTATCATCCCCATCATAATAAAAAAGCCTAACCCCCGAGCCACAGAAGCCTCAGCCAAATACTTTCTAACACAAGCCACAGCCTCCTCATTACTTATACTAGCAATTATTATCAACCTAATACATTCCAGCCAATGGACCATCATAAAATTATTCGATCCAACAGCATCCATTCTAATAACAATAGCCCTGGCCATTAAACTAGGATTATCCCCTTTCCACTTCTGAGTACCAGAAGTTACACAAGGCATGTTCATTAACCGATGACTATTCTCTACCAATCACAAAGACATTGGTACCCTGTATTTACTATTTGGCGCCTGGGCAGGAATAGTAGGTACCGGTCTAAGTTTGTTGATTCGTGCTGAATTAGGTCAACCTGGCACACTTATCGGAGACGACCAGCTTTATAATGTTCTAGTGACAGCTCATGCCTTCGTAATAATTTTCTTTATAGTTATACCTATCATAATTGGAGGTTTTGGGAACTGATTAGTCCCCTTAATAATCGGAGCTCCTGACATAGCATTCCCCCGTCTAAACAACATAAGCTTCTGACTACTCCCCCCTTCCTTTCTACTACTAATAGCATCTTCAATAATTGAGGCCGGCGCAGGTACAGGCTGAACTGTTTACCCTCCTCTAGCTGGAAATCTGGCACATGCAGGAGCCTCAGTAGACCTTACCATTTTCTCTCTACATTTAGCCGGTGTATCTTCAATCCTTGGAGCTATTAACTTCATCACAACTATTATTAATATAAAACCACCCGCTATAACTCAATACCAAACACCCCTCTTCGTCTGATCAGTCTTAGTCACAGCAGTCTTACTTTTACTATCATTACCTGTTCTAGCAGCCGGAATTACTATACTACTAACCGATCGAAACCTAAACACAACCTTTTTCGACCCGGCAGGAGGAGGTGACCCAATCTTATATCAACACTTATTCTGATTTTTTGGCCATCCTGAAGTATATATTTTAATTCTACCTGGCTTTGGAATAATTTCACACATCGTTACTTATTATTCAGGGAAAAAAGAACCTTTTGGGTATATGGGAATAGTATGAGCTATAGTTTCTATGGCTTATCCCTTTCAACTAGGCTTACAAGACGCAGCATCACCCGTTATAGAAGAACTTCTACAATTCCACGACCATGCATTGATGATCGTCTTTTTAATTAGCTCCTTAGTTCTTTATATCATTACACTAATGCTAACAACTAAATTAACTCATACTAGTACAATAGACGCTCAAGAAGTGGAGACTATTTGAACTGTCCTCCCGGCCGTTATTCTAATCATAATCGCCCTACCTTCTCTACGAATTCTCTACATAATAGACGAAATTAATAGTCCCTCTCTTACCGTAAAAACAATAGGACATCAATGATACTGAAGCTATGAATATACCGACTACGAAGACCTAAACTTTGACTCATACATAATTCCAACCTCAGATCTAAAACCAGGCGAACTACGATTATTAGAAGTAGATAATCGAATGGTTCTACCTATACAAATGACAATTCGAATATTAGTCTCCTCAGAAGATGTATTGCACTCATGAGCTGTCCCTTCCCTAGGCCTAAAAACAGACGCAATTCCTGGCCGCCTAAACCAAACAACCCTAATATCAACACGACCTGGTCTGTTCTACGGACAATGTTCAGAAATTTGCGGCTCTAACCACAGCTTTATACCAATCGTTCTCGAACTAGTACCTTTAGAGAATTTTGAAAAATGATCTGCATCCATATTATAATTTCACTAAGAAGCTAAACCAGCATGTTGTAATTCAACTACAAGAACCCTAATGACCAACATCCGAAAAACACACCCACTAATAAAAATCCTCAATGATGCGTTCATCGATCTACCCACTCCATCTAATATCTCCTCTTGATGAAATTTTGGTTCCTTACTAGGCCTCTGCCTAATTATACAAATCCTAACAGGATTATTCCTAGCAATACATTACACGCCAGACACCTCAACTGCTTTCTCATCAGTCGCACACATCTGCCGAGACGTCAACTATGGCTGATTCATCCGCTATCTACACGCAAACGGAGCCTCCATATTCTTCATCTGTCTATACGCCCACATTGGACGTGGCCTATACTATGGTTCTTATATATTCCAAGAAACATGAAACATTGGTGTACTCTTACTATTAACAGTCATAGCCACTGCATTCGTAGGCTATGTCCTGCCCTGAGGACATCTACATAAACTATTCCTTGAAAAA-GCTTATTGTACAGTTACCACAACATCACAGTACTACGTCAGTATTAAAAGTAATTTGTTTTAAAAACATTTTACTGTACACATTACATATACATACACATGTGCATGCTAATA-TTT-AGTCTCTCCTTGTAAATATTCATACATACATGCTATGTATTATTGTGCATTCATTTATTTTCCATACGATAAGTTAAAGCCCGTATTAATTATCATTAATTTTACATATTACATAATATGTATGCTCTTACATATTATATATCCTCTATCAATCTTACCTCCATTATATCCTATGGTCGCTCCATTAGATCACGAGCTTAATCACCATGCCGCGTGAAACCAGCAACCCGCTTGGCAGGGATCCCTCTTCTCGCACCGGGCCCATACCTCGTGGGGGTAGCTAA-TAATGATCTTTATAAGACATCTGGTTCTTACTTCAGGACCATTTCAACTTAAAATCGCCCACTCGTTCCCCTTAAATAAGACATCTCGATGGGTTCATGACTAATCAGCCCATGCCTAACATAACTGAGGTTTCATACATTTGGTATTTTTTAATTTTTGGGGGGGAGCTTGCACCGACTCAGCTATGGCCTTAGGAAGGCCCCGTCACAGTCAAATAAATTGTAGCTGGACCTGTGTGTATTTTT-GATTGGACTAGCACAACCAACAGGTGTTATTTAATTAATGGT
	'KT601203.1_ENAP7'                AAATCATTAAAGACTAAAAGGAGCGGGCATCAAGCACACTATACTAGTAGCTCATAACGCCTTGCTTAGCCACACCCCCACGGGATACAGCAGTGACAAGAATTAGGCTATGAACGAAAGTTTGACCTAGCCATGCTAATTAGGGTTGGTAAATTTCGTGCCAGCCACCGCGGTCATACGATTGACCCAAACTAATAGACACCCGGCGTAAAGAGTGTCAAAGAACAATATAAAAATAAAGTCAAACCTTAATTAAGCTGTAAAAAGCCATAATTAAAATTAAGTTAAACTACGAAAGTAACTTTACCATAAACTGAATACACGACAACTAAGACCCAAACTGGGATTAGATACCCCACTATGCTTAGTCGTAAACTTAAATAATCCTAAAACAAGATTATTCGCCAGAGTACTATCGGCAACAGCCCAAAACTCAAAGGACTTGGCGGTGCTTCATATCCTTCTAGAGGAGCCTGTTCTGTAAACGATAAACCACGATTAACCTCACCAATCCTTGCTACTTCAGTCTATATACCGCCATCTTCAGCAAACCCTAAAAAAGGAACGAAAGTAAGCACAACTACTGCACGTAAAAACGTTAGGTCAAGGTGTAACCTATGGATTGGGAAGAAATGGGCTACATTTTCTATAATAAGAACACCCCTTAAACTCACACGAAAGTTTTTATGAAACCTAAAAACTAAAGGAGGATTTAGCAGTAAATTAAGAATAGAATGCTTAATTGAATAAGGCCATGAAGCACGCACACACCGCCCGTCACCCTCCTCAAGTGCCATAGCAAAGCCCCAGATTGCTAACCCATGCTAAGCAAGCGTACAAGAGGAGACAAGTCGTAACAAGGTAAGCATACCGGAAGGTGTGCTTGGATAAACAAGATGTAGCTTAATCAAAGCATCTAGTTTACACCTAGAAGATTCCACAACTCGTGCACATCTTGAACTATATCTAGCCCATACTCCTCCTCATCACTACTACTATAAGTCAGTCAAATAAAACATTTACCATACATCTAAAGTATAGGAGATAGAAAAACATCACCTCTAGCATAACTAGTATTAGAGGCACTGCCTGCCCAGTGACAATCGTTAAACGGCCGCGGTATCTTGACCGTGCAAAGGTAGCATAATCACTTGTTCTCTAAATAAGGACTTGTATGAATGGCCACACGAGGGTTTTACTGTCTCTTACTCTTAATCAGTGAAATTGACCTCCCCGTGAAGAGGCGGGGATAATGCAATAAGACGAGAAGACCCTATGGAGCTTTAATTAATCAACTCAAAAGGCATAAAATAATACCACCAAGGGATAACAAAGCTTTAGATGAGCTGACAATTTCGGTTGGGGTGACCTCGGAGTATAAAAAACCCTCCGAGTGATTAAAACTTAGGCCTACCAGCCAAAGTATAGTATCACTTATTGATCCAAAATTTTGATCAACGGAACAAGTTACCCTAGGGATAACAGCGCAATCCTATTCTAGAGTCCATATCGACAATAGGGTTTACGACCTCGATGTTGGATCAGGACATCCTAATGGTGCAGCAGCTATTAAGGGTTCGTTTGTTCAACGATTAAAGTCCTACGTGATCTGGTAGAATACGCTGCCGGTCCTTTCGCCCTATTCTTCCTAGCAGAATATGCCAACATTATCATAATAAATATATTCACAACTATCTTATTTCTAGGAGCATTCCACGACCCCTATATACCAGAATTATGTACAACAAACCTAATTGTCAAGTCACTACTACTAACAATAGCCTTCCTATGAATCCGAGCATCCTACCCCCGATTCCGATATGACCAACTAATACACCTCCTTTGAAAAAACTTCCTCCCACTAACACTAGCTCTCTGCATATGACATATCTCATTACCCATCATAACAGCAGGTATCCCACCCCAAACATAAAACAAGAAATATGTCTGACAAAAGAGTTACTTTGATAGAGTAAATAATAGAGGTTTAAATCCTCTTATTTCTAGAACAATAGGAGTCGAACCTACCCTTAAGAATTCAAAATTCTTTGTGCTACCACACTACACCATAATCTACAGTAAGGTCAGCTAAATAAGCTACCGGGCCCATACCCCGGAAATGTTGGTTTATATCCTTCCCATACTAATTAACCCATTCGTCTCTATCACCCTACTAACAACCCTCATCCTAAGCACAACAATTGTCACTATTAGCTCCCATTGATTGTTCGCCTGAATCGGACTAGAAATAAACATAATAGCTATCATCCCCATCATAATAAAAAAGCCTAACCCCCGAGCCACAGAAGCCTCAGCCAAATACTTTCTAACACAAGCCACAGCCTCCTCATTACTTATACTAGCAATTATTATCAACCTAATACATTCCAGCCAATGGACCATCATAAAATTATTCGATCCAACAGCATCCATTCTAATAACAATAGCCCTGGCCATTAAACTAGGATTATCCCCTTTCCACTTCTGAGTACCAGAAGTTACACAAGGCATGTTCATTAACCGATGACTATTCTCTACCAATCACAAAGACATTGGTACCCTGTATTTACTATTTGGCGCCTGGGCAGGAATAGTAGGTACCGGTCTAAGTTTGTTGATTCGTGCTGAATTAGGTCAACCTGGCACACTTATCGGAGACGACCAGCTTTATAATGTTCTAGTGACAGCTCATGCCTTCGTAATAATTTTCTTTATAGTTATACCTATCATAATTGGAGGTTTTGGGAACTGATTAGTCCCCTTAATAATCGGAGCTCCTGACATAGCATTCCCCCGTCTAAACAACATAAGCTTCTGACTACTCCCTCCTTCCTTTCTACTACTAATAGCATCTTCAATAATTGAGGCCGGCGCAGGTACAGGCTGAACTGTTTACCCTCCTCTAGCTGGAAATCTGGCACATGCAGGAGCCTCAGTAGACCTTACCATTTTCTCTCTACATTTAGCCGGTGTATCTTCAATCCTTGGAGCTATTAACTTCATCACAACTATTATTAATATAAAACCACCCGCTATAACTCAATACCAAACACCCCTCTTCGTCTGATCAGTCTTAGTCACAGCAGTCTTACTTTTACTATCATTACCTGTTCTAGCAGCCGGAATTACTATACTACTAACCGATCGAAACCTAAACACAACCTTTTTCGACCCGGCAGGAGGAGGTGACCCAATCTTATATCAACACTTATTCTGATTTTTTGGCCATCCTGAAGTATATATTTTAATTCTACCTGGCTTTGGAATAATTTCACACATCGTTACTTATTATTCAGGGAAAAAAGAACCTTTTGGGTATATGGGAATAGTATGAGCTATAGTTTCTATGGCTTATCCCTTTCAACTAGGCTTACAAGACGCAGCATCACCCGTTATAGAAGAACTTCTACAATTCCATGACCATGCATTGATGATCGTCTTTTTAATTAGCTCCTTAGTTCTTTATATCATTACACTAATGCTAACAACTAAATTAACTCATACTAGTACAATAGACGCTCAAGAAGTGGAGACTATTTGAACTGTCCTCCCGGCCGTTATTCTAATCATAATCGCCCTACCTTCTCTACGAATTCTCTACATAATAGACGAAATTAATAGTCCCTCTCTTACCGTAAAAACAATAGGACATCAATGATACTGAAGCTATGAATATACCGACTACGAAGACCTAAACTTTGACTCATACATAATTCCAACCTCAGATCTAAAACCAGGCGAACTACGATTATTAGAAGTAGATAATCGAATGGTTCTACCTATACAAATGACAATTCGAATATTAGTCTCCTCAGAAGATGTATTGCACTCATGAGCTGTCCCTTCCCTAGGCCTAAAAACAGACGCAATTCCTGGCCGCCTAAACCAAACAACCCTAATATCAACACGACCTGGTCTGTTCTACGGACAATGTTCAGAAATTTGCGGCTCTAACCACAGCTTTATACCAATCGTTCTCGAACTAGTACCTTTAGAGAATTTTGAAAAATGATCTGCATCCATATTATAATTTCACTAAGAAGCTAAACCAGCGTGTTGTAATTCAACTACAAGAACCCTAATGACCAACATCCGAAAAACACACCCACTAATAAAAATCCTCAATGATGCGTTCATCGATCTACCCACTCCATCTAATATCTCCTCTTGATGAAATTTTGGTTCCTTACTAGGCCTCTGCCTAATTATACAAATCCTAACAGGATTATTCCTAGCAATACATTACACGCCAGACACCTCAACTGCTTTCTCATCAGTCGCACACATCTGCCGAGACGTCAACTATGGCTGATTCATCCGCTATCTACACGCAAACGGAGCCTCCATATTCTTCATCTGTCTATACGCCCACATTGGACGTGGCCTATACTATGGTTCTTATATATTCCAAGAAACATGAAACATTGGTGTACTCTTACTATTAACAGTCATAGCCACTGCATTCGTAGGCTATGTCCTGCCCTGAGGACATCTACATAAACTATTCCTTGAAAAA-GCTTATTGTACAGTTACCACAACATCACAGTACTACGTCAGTATTAAAAGTAATTTGTTTTAAAAACATTTTACTGTACACATTACATATACATACACATGTGCATGCTAATA-TTT-AGTCTCTCCTTGTAAATATTCATACATACATGCTATGTATTATTGTGCATTCATTTATTTTCCATACGATAAGTTAAAGCCCGTATTAATTATCATTAATTTTACATATTACATAATATGCATGCTCTTACATATTATATATCCCCTATCAATCCTACCTCCATTATATCCTATGGTCGCTCCATTAGATCACGAGCTTAATCACCATGCCGCGTGAAACCAGCAACCCGCTTGGCAGGGATCCCTCTTCTCGCACCGGGCCCATATCTCGTGGGGGTAGCTAA-TAATGATCTTTATAAGACATCTGGTTCTTACTTCAGGACCATTTTAACTTAAAATCGCCCACTCGTTCCTCTTAAATAAGACATCTCGATGGGTTCGTGACTAATCAGCCCATGCCTAACATAACTGAGGTTTCATACATTTGGTATTTTTTAATTTTTGGGGGGGAGCTTGCACCGACTCAGCTATGGCCTTAGGAAGGCCCCGTCACAGTCAAATAAATTGTAGCTGGACCTGTGTGTATTTTT-GATTGGACTAGCACAACCAACAGGTGTTATTTAATTAATGGT
	'KT601206.1_ENAP10'               AAATCATTAAAGACTAAAAGGAGCGGGCATCAAGCACACTATACTAGTAGCTCATAACGCCTTGCTTAGCCACACCCCCACGGGATACAGCAGTGACAAGAATTAGGCTATGAACGAAAGTTTGACCTAGCCATGCTAATTAGGGTTGGTAAATTTCGTGCCAGCCACCGCGGTCATACGATTGACCCAAACTAATAGACACCCGGCGTAAAGAGTGTCAAAGAACAATATAAAAATAAAGTCAAACCTTAATTAAGCTGTAAAAAGCCATAATTAAAATTAAGTTAAACTACGAAAGTAACTTTACCATAAACTGAATACACGACAACTAAGACCCAAACTGGGATTAGATACCCCACTATGCTTAGTCGTAAACTTAAATAATCCTAAAACAAGATTATTCGCCAGAGTACTATCGGCAACAGCCCAAAACTCAAAGGACTTGGCGGTGCTTCATATCCTTCTAGAGGAGCCTGTTCTGTAAACGATAAACCACGATTAACCTCACCAATCCTTGCTACTTCAGTCTATATACCGCCATCTTCAGCAAACCCTAAAAAAGGAACGAAAGTAAGCACAACTACTGCACGTAAAAACGTTAGGTCAAGGTGTAACCTATGGATTGGGAAGAAATGGGCTACATTTTCTATAATAAGAACACCCCTTAAACTCACACGAAAGTTTTTATGAAACCTAAAAACTAAAGGAGGATTTAGCAGTAAATTAAGAATAGAATGCTTAATTGAATAAGGCCATGAAGCACGCACACACCGCCCGTCACCCTCCTCAAGTGCCATAGCAAAGCCCCAGATTGCTAACCCATGCTAAGCAAGCGTACAAGAGGAGACAAGTCGTAACAAGGTAAGCATACCGGAAGGTGTGCTTGGATAAACAAGATGTAGCTTAAACAAAGCATCTAGTTTACACCTAGAAGATTCCACAACTCGTGCACATCTTGAACTATATCTAGCCCATACTCCTCCTCATCACTACTACTATAAGTCAGTCAAATAAAACATTTACCATACATCTAAAGTATAGGAGATAGAAAAACATCACCTCTAGCATAACTAGTATTAGAGGCACTGCCTGCCCAGTGACAATCGTTAAACGGCCGCGGTATCTTGACCGTGCAAAGGTAGCATAATCACTTGTTCTCTAAATAAGGACTTGTATGAATGGCCACACGAGGGTTTTACTGTCTCTTACTCTTAATCAGTGAAATTGACCTCCCCGTGAAGAGGCGGGGATAATGCAATAAGACGAGAAGACCCTATGGAGCTTTAATTAATCAACTCAAAAGGCATAAAATAATACCACCAAGGGATAACAAAGCTTTAGATGAGCTGACAATTTCGGTTGGGGTGACCTCGGAGTATAAAAAACCCTCCGAGTGATTAAAACTTAGGCCTACCAGCCAAAGTATAGTATCACTTATTGATCCAAAATTTTGATCAACGGAACAAGTTACCCTAGGGATAACAGCGCAATCCTATTCTAGAGTCCATATCGACAATAGGGTTTACGACCTCGATGTTGGATCAGGACATCCTAATGGTGCAGCAGCTATTAAGGGTTCGTTTGTTCAACGATTAAAGTCCTACGTGATCTGGTAGAATACGCTGCCGGTCCTTTCGCCCTATTCTTCCTAGCAGAATATGCCAACATTATCATAATAAATATATTCACAACTATCTTATTTCTAGGAGCATTCCACGACCCCTATATACCAGAATTATGTACAACAAACCTAATTGTCAAGTCACTACTACTAACAATAGCCTTCCTATGAATCCGAGCATCCTACCCCCGATTCCGATATGACCAACTAATACACCTCCTTTGAAAAAACTTCCTCCCACTAACACTAGCTCTCTGCATATGACATATCTCATTACCCATCATAACAGCAGGTATCCCACCCCAAACATAAAACAAGAAATATGTCTGACAAAAGAGTTACTTTGATAGAGTAAATAATAGAGGTTTAAATCCTCTTATTTCTAGAACAATAGGAGTCGAACCTACCCTTAAGAATTCAAAATTCTTTGTGCTACCACACTACACCATAATCTACAGTAAGGTCAGCTAAATAAGCTACCGGGCCCATACCCCGGAAATGTTGGTTTATATCCTTCCCATACTAATTAACCCATTCATCTCTATCACCCTACTAACAACCCTCATCCTAAGCACAACAATTGTCACTATCAGCTCCCATTGATTGTTCGCCTGAATCGGACTAGAAATAAACATAATAGCTATCATCCCCATCATAATAAAAAAGCCTAACCCCCGAGCCACAGAAGCCTCAGCCAAATACTTTCTAACACAAGCCACAGCCTCCTCATTACTTATACTAGCAATTATTATCAACCTAATACATTCCAGCCAATGGACCATCATAAAATTATTCGATCCAACAGCATCCATTCTAATAACAATAGCCCTGGCCATTAAACTAGGATTATCCCCCTTCCACTTCTGAGTACCAGAAGTTACACAAGGCATGTTCATTAACCGATGACTATTCTCTACCAATCACAAAGACATTGGTACCCTGTATTTACTATTTGGCGCCTGGGCAGGAATAGTAGGTACCGGTCTAAGTTTGTTGATTCGTGCTGAATTAGGTCAACCTGGCACACTTATCGGAGACGACCAGCTTTATAATGTTCTAGTGACAGCTCATGCCTTCGTAATAATTTTCTTTATAGTTATACCTATCATAATTGGAGGTTTTGGGAACTGATTAGTCCCCTTAATAATCGGAGCTCCTGACATAGCATTCCCCCGTCTAAACAACATAAGCTTCTGACTACTCCCCCCTTCCTTTCTACTACTAATAGCATCTTCAATAATTGAGGCCGGCGCAGGTACAGGCTGAACTGTTTACCCTCCTCTAGCTGGAAATCTGGCACATGCAGGAGCCTCAGTAGACCTTACCATTTTCTCTCTACATTTAGCCGGTGTATCTTCAATCCTTGGAGCTATTAACTTCATCACAACTATTATTAATATAAAACCACCCGCTATAACTCAATACCAAACACCCCTCTTCGTCTGATCAGTCTTAGTCACAGCAGTCTTACTTTTACTATCATTACCTGTTCTAGCAGCCGGAATTACTATACTACTAACCGATCGAAACCTAAACACAACCTTTTTCGACCCGGCAGGAGGAGGTGACCCAATCTTATATCAACACTTATTCTGATTTTTTGGCCATCCTGAAGTATATATTTTAATTCTACCTGGCTTTGGAATAATTTCACACATCGTTACTTATTATTCAGGGAAAAAAGAACCTTTTGGGTATATGGGAATAGTATGAGCTATAGTTTCTATGGCTTATCCCTTTCAACTAGGCTTACAAGACGCAGCATCACCCGTTATAGAAGAACTTCTACAATTCCACGACCATGCATTGATGATCGTCTTTTTAATTAGCTCCTTAGTTCTTTATATCATTACACTAATGCTAACAACTAAATTAACTCATACTAGTACAATAGACGCTCAAGAAGTGGAGACTATTTGAACTGTCCTCCCGGCCGTTATTCTAATCATAATCGCCCTACCTTCTCTACGAATTCTCTACATAATAGACGAAATTAATAGTCCCTCTCTTACCGTAAAAACAATAGGACATCAATGATACTGAAGCTATGAATATACCGACTACGAAGACCTAAACTTTGACTCATACATAATTCCAACCTCAGATCTAAAACCAGGCGAACTACGATTATTAGAAGTAGATAATCGAATGGTTCTACCTATACAAATGACAATTCGAATATTAGTCTCCTCAGAAGATGTATTGCACTCATGAGCTGTCCCTTCCCTAGGCCTAAAAACAGACGCAATTCCTGGCCGCCTAAACCAAACAACCCTAATATCAACACGACCTGGTCTGTTCTACGGACAATGTTCAGAAATTTGCGGCTCTAACCACAGCTTTATACCAATCGTTCTCGAACTAGTACCTTTAGAGAATTTTGAAAAATGATCTGCATCCATATTATAATTTCACTAAGAAGCTAAACCAGCGTGTTGTAATTCAACTACAAGAACCCTAATGACCAACATCCGAAAAACACACCCACTAATAAAAATCCTCAATGATGCGTTCATCGATCTACCCACTCCATCTAATATCTCCTCTTGATGAAATTTTGGTTCCTTACTAGGCCTCTGCCTAATTATACAAATCCTAACAGGATTATTCCTAGCAATACATTACACGCCAGACACCTCAACTGCTTTCTCATCAGTCGCACACATCTGCCGAGACGTCAACTATGGCTGATTCATCCGCTATCTACACGCAAACGGAGCCTCCATATTCTTCATCTGTCTATACGCCCACATTGGACGTGGCCTATACTATGGTTCTTATATATTCCAAGAAACATGAAACATTGGTGTACTCTTACTATTAACAGTCATAGCCACTGCATTCGTAGGCTATGTCCTGCCCTGAGGACATCTACATAAACTATTCCTTGAAAAA-GCTTATTGTACAGTTACCACAACATCACAGTACTACGTCAGTATTAAAAGTAATTTGTTTTAAAAACATTTTACTGTACACATTACATATACATACACATGTGCATGCTAATA-TTT-AGTCTCTCCTTGTAAATATTCATACATACATGCTATGTATTATTGTGCATTCATTTATTTTCCATACGACAAGTTAAAGCCCGTATTAATTATCATTAATTTTACATATTACATAATATGTATGCTCTTACATATTATATATCCCCTATCAATCTTACCTCCATTATATCCTATGGTCGCTCCATTAGATCACGAGCTTAATCACCATGCCGCGTGAAACCAGCAACCCGCTTGGCAGGGATCCCTCTTCTCGCACCGGGCCCATACCTCGTGGGGGTAGCTAA-TAATGATCTTTATAAGACATCTGGTTCTTACTTCAGGACCATTTCAACTTAAAATCGCCCACTCGTTCCCCTTAAATAAGACATCTCGATGGGTTCATGACTAATCAGCCCATGCCTAACATAACTGAGGTTTCATACATTTGGTATTTTTTAATTTTTGGGGGGGAGCTTGCACCGACTCAGCTATGGCCTTGGGAAGGCCCCGTCACAGTCAAATAAATTGTAGCTGGACCTGTGTGTATTTTT-GATTGGACTAGCACAACCAACAGGTGTTATTTAATTAATGGT
	'KT601207.1_ENAP11'               AAATCATTAAAGACTAAAAGGAGCGGGCATCAAGCACACTATACTAGTAGCTCATAACGCCTTGCTTAGCCACACCCCCACGGGATACAGCAGTGACAAGAATTAGGCTATGAACGAAAGTTTGACCTAGCCATGCTAATTAGGGTTGGTAAATTTCGTGCCAGCCACCGCGGTCATACGATTGACCCAAACTAATAGACACCCGGCGTAAAGAGTGTCAAAGAACAATATAAAAATAAAGTCAAACCTTAATTAAGCTGTAAAAAGCCATAATTAAAATTAAGTTAAACTACGAAAGTAACTTTACCATAAACTGAATACACGACAACTAAGACCCAAACTGGGATTAGATACCCCACTATGCTTAGTCGTAAACTTAAATAATCCTAAAACAAGATTATTCGCCAGAGTACTATCGGCAACAGCCCAAAACTCAGAGGACTTGGCGGTGCTTCATATCCTTCTAGAGGAGCCTGTTCTGTAAACGATAAACCACGATTAACCTCACCAATCCTTGCTACTTCAGTCTATATACCGCCATCTTCAGCAAACCCTAAAAAAGGAACGAAAGTAAGCACAACTACTGCACGTAAAAACGTTAGGTCAAGGTGTAACCTATGGATTGGGAAGAAATGGGCTACATTTTCTATAATAAGAACACCCCTTAAACTCACACGAAAGTTTTTATGAAACCTAAAAACTAAAGGAGGATTTAGCAGTAAATTAAGAATAGAATGCTTAATTGAATAAGGCCATGAAGCACGCACACACCGCCCGTCACCCTCCTCAAGTGCCATAGCAAAGCCCCAGATTGCTAACCCATGCTAAGCAAGCGTACAAGAGGAGACAAGTCGTAACAAGGTAAGCATACCGGAAGGTGTGCTTGGATAAACAAGATGTAGCTTAATCAAAGCATCTAGTTTACACCTAGAAGATTCCACAACTCGTGCACATCTTGAACTATATCTAGCCCATACTCCTCCTCATCACTACTACTATAAGTCAGTCAGATAAAACATTTACCATACATCTAAAGTATAGGAGATAGAAAAACATCACCTCTAGCATAACTAGTATTAGAGGCACTGCCTGCCCAGTGACAATCGTTAAACGGCCGCGGTATCTTGACCGTGCAAAGGTAGCATAATCACTTGTTCTCTAAATAAGGACTTGTATGAATGGCCACACGAGGGTTTTACTGTCTCTTACTCTTAATCAGTGAAATTGACCTCCCCGTGAAGAGGCGGGGATAATGCAATAAGACGAGAAGACCCTATGGAGCTTTAATTAATCAACTCAAAAGGCATAAAATAATACCACCAAGGGATAACAAAGCTTTAGATGAGCTGACAATTTCGGTTGGGGTGACCTCGGAGTATAAAAAACCCTCCGAGTGATTAAAACTTAGGCCTACCAGCCAAAGTATAGTATCACTTATTGATCCAAAATTTTGATCAACGGAACAAGTTACCCTAGGGATAACAGCGCAATCCTATTCTAGAGTCCATATCGACAATAGGGTTTACGACCTCGATGTTGGATCAGGACATCCTAATGGTGCAGCAGCTATTAAGGGTTCGTTTGTTCAACGATTAAAGTCCTACGTGATCTGGTAGAATACGCTGCCGGTCCTTTCGCCCTATTCTTCCTAGCAGAATATGCCAACATTATCATAATAAATATATTCACAACTATCTTATTTCTAGGAGCATTCCACGACCCCTATATACCAGAATTATGTACAACAAACCTAATTGTCAAGTCACTACTACTAACAATAGCCTTCCTATGAATCCGAGCATCCTACCCCCGATTCCGATATGACCAACTAATACACCTCCTTTGAAAAAACTTCCTCCCACTAACACTAGCTCTCTGCATATGACATATCTCATTACCCATCATAACAGCAGGTATCCCACCCCAAACATAAAACAAGAAATATGTCTGACAAAAGAGTTACTTTGATAGAGTAAATAATAGAGGTTTAAATCCTCTTATTTCTAGAACAATAGGAGTCGAACCTACCCTTAAGAATTCAAAATTCTTTGTGCTACCACACTACACCATAATCTACAGTAAGGTCAGCTAAATAAGCTACCGGGCCCATACCCCGGAAATGTTGGTTTATATCCTTCCCATACTAATTAACCCATTCGTCTCTATCACCCTACTAACAACCCTCATCCTAAGCACAACAATTGTCACTATTAGCTCCCATTGATTGTTCGCCTGAATCGGACTAGAAATAAACATAATAGCTATCATCCCCATCATAATAAAAAAGCCTAACCCCCGAGCCACAGAAGCCTCAGCCAAATACTTTCTAACACAAGCCACAGCCTCCTCATTACTTATACTAGCAATTATTATCAACCTAATACATTCCAGCCAATGGACTATCATAAAATTATTCGATCCAACAGCATCCATTCTAATAACAATAGCCCTGGCCATTAAACTAGGATTATCCCCTTTCCACTTCTGAGTACCAGAAGTTACACAAGGCATGTTCATTAACCGATGACTATTCTCTACCAATCACAAAGACATTGGTACCCTGTATTTACTATTTGGCGCCTGGGCAGGAATAGTAGGTACCGGTCTAAGTTTGTTGATTCGTGCTGAATTAGGTCAACCTGGCACACTTATCGGAGACGACCAGCTTTATAATGTTCTAGTGACAGCTCATGCCTTCGTAATAATTTTCTTTATAGTTATACCTATCATAATTGGAGGTTTTGGGAACTGATTAGTCCCCTTAATAATCGGAGCTCCTGACATAGCATTCCCCCGTCTAAACAACATAAGCTTCTGACTACTCCCCCCTTCCTTTCTACTACTAATAGCATCTTCAATAATTGAGGCCGGCGCAGGTACAGGCTGAACTGTTTACCCTCCTCTAGCTGGAAATCTGGCACATGCAGGAGCCTCAGTAGACCTTACCATTTTCTCTCTACATTTAGCCGGTGTATCTTCAATCCTTGGAGCTATTAACTTCATCACAACTATTATTAATATAAAACCACCCGCTATAACTCAATACCAAACACCCCTCTTCGTCTGATCAGTCTTAGTCACAGCAGTCTTACTTTTACTATCATTACCTGTTCTAGCAGCCGGAATTACTATACTACTAACCGATCGAAACCTAAACACAACCTTTTTCGACCCGGCAGGAGGAGGTGACCCAATCTTATATCAACACTTATTCTGATTTTTTGGCCATCCTGAAGTATATATTTTAATTCTACCTGGCTTTGGAATAATTTCACACATCGTTACTTATTATTCAGGGAAAAAAGAACCTTTTGGGTATATGGGAATAGTATGAGCTATAGTTTCTATGGCTTATCCCTTTCAACTAGGCTTACAAGACGCAGCATCACCCGTTATAGAAGAACTTCTACAATTCCACGACCATGCATTGATGATCGTCTTTTTAATTAGCTCCTTAGTTCTTTATATCATTACACTAATGCTAACAACTAAATTAACTCATACTAGTACAATAGACGCTCAAGAAGTGGAGACTATTTGAACTGTCCTCCCGGCCGTTATTCTAATCATAATCGCCCTACCTTCTCTACGAATTCTCTACATAATAGACGAAATTAATAGTCCCTCTCTTACCGTAAAAACAATAGGACATCAATGATACTGAAGCTATGAATATACCGACTACGAAGACCTAAACTTTGACTCATACATAATTCCAACCTCAGATCTAAAACCAGGCGAACTACGATTATTAGAAGTAGATAATCGAATGGTTCTACCTATACAAATGACAATTCGAATATTAGTCTCCTCAGAAGATGTATTGCACTCATGAGCTGTCCCTTCCCTAGGCCTAAAAACAGACGCAATTCCTGGCCGCCTAAACCAAACAACCCTAATATCAACACGACCTGGTCTGTTCTACGGACAATGTTCAGAAATTTGCGGCTCTAACCACAGCTTTATACCAATCGTTCTCGAACTAGTACCTTTAGAGAATTTTGAAAAATGATCTGCATCCATATTATAATTTCACTAAGAAGCTAAACCAGCGTGTTGTAATTCAACTACAAGAACCCTAATGACCAACATCCGAAAAACACACCCACTAATAAAAATCCTCAATGATGCGTTCATCGATCTACCCACTCCATCTAATATCTCCTCTTGATGAAATTTTGGTTCCTTACTAGGCCTCTGCCTAATTATACAAATCCTAACAGGATTATTCCTAGCAATACATTACACGCCAGACACCTCAACTGCTTTCTCATCAGTCGCACACATCTGCCGAGACGTCAACTATGGCTGATTCATCCGCTATCTACACGCAAACGGAGCCTCCATATTCTTCATCTGTCTATACGCCCACATTGGACGTGGCCTATACTATGGTTCTTATATATTCCAAGAAACATGAAACATTGGTGTACTCTTACTATTAACAGTCATAGCCACTGCATTCGTAGGCTATGTCCTGCCCTGAGGACATCTACATAAACTATTCCTTGAAAAA-GCTTATTGTACAGTTACCACAACATCACAGTACTACGTCAGTATTAAAAGTAATTTGTTTTAAAAACATTTTACTGTACACATTACATATACATACACATGTGCATGCTAATA-TTT-AGTCTCTCCTTGTAAATATTCATACATACATGCTATGTATTATTGTGCATTCATTTATTTTCCATACGACAAGTTAAAGCCCGTATTAATTATCATTAATTTTACATATTACATAATATGCATGCTCTTACATATTATATATCCCCTATCAATCCTACCTCCATTATATCCTATGGTCGCTCCATTAGATCACGAGCTTAATCACCATGCCGCGTGAAACCAGCAACCCGCTTGGCAGGGATCCCTCTTCTCGCACCGGGCCCATATCTCGTGGGGGTAGCTAA-TAATGATCTTTATAAGACATCTGGTTCTTACTTCAGGACCATTTTAACTTAAAATCGCCCACTCGTTCCTCTTAAATAAGACATCTCGATGGGTTCATGACTAATCAGCCCATGCCTAACATAACTGAGGTTTCATACATTTGGTATTTTTTAATTTTTGGGGGGGAGCTTGCACCGACTCAGCTATGGCCTTAGGAAGGCCCCGTCACAGTCAAATAAATTGTAGCTGGACCTGTGTGTATTTTT-GATTGGACTAGCACAACCAACAGGTGTTATTTAATTAATGGT
	'Ttr_2_Punta_Carnero_Salinas_Hap1' AAATCATTAAAGACTAAAAGGAGCGGGCATCAAGCACACTATACTAGTAGCTCATAACGCCTTGCTTAGCCACACCCCCACGGGATACAGCAGTGACAAGAATTAGGCTATGAACGAAAGTTTGACCTAGCCATGCTAATTAGGGTTGGTAAATTTCGTGCCAGCCACCGCGGTCATACGATTGACCCAAACTAATAGACACCCGGCGTAAAGAGTGTCAAAGAACAATATAAAAATAAAGTCAAACCTTAATTAAGCTGTAAAAAGCCATAATTAAAATTAAGTTAAACTACGAAAGTAACTTTACCATAAACTGAATACACGACAGCTAAGACCCAAACTGGGATTAGATACCCCACTATGCTTAGTCGTAAACTTAAATAATCCTAAAACAAGATTATTCGCCAGAGTACTATCGGCAACAGCCCAAAACTCAAAGGACTTGGCGGTGCTTCATATCCTTCTAGAGGAGCCTGTTCTGTAAACGATAAACCACGATTAACCTCACCAATCCTTGCTACTTCAGTCTATATACCGCCATCTTCAGCAAACCCTAGAAAAGGAACGAAAGTAAGCACAACTACTACACGTAAAAACGTTAGGTCAAGGTGTAACCTATGGATTGGGAAGAAATGGGCTACATTTTCTATAATAAGAACACCCCTTAAACTCACACGAAAGTTTTTATGAAACCTAAAAACTAAAGGAGGATTTAGCAGTAAATTAAGAATAGAATGCTTAATTGAATAAGGCCATGAAGCACGCACACACCGCCCGTCACCCTCCTCAAGTGCCATAGCAAAGCCCCAGATTGCTAACCCATGCTAAGCAAGCGTACAAGAGGAGACAAGTCGTAACAAGGTAAGCATACCGGAAGGTGTGCTTGGATAAACAAGATGTAGCTTAAACAAAGCATCTAGTTTACACCTAGAAGATTCCACAACTCGTGCACATCTTGAACTATATCTAGCCCATACTCCTCCTCATCACTACTACTATAAGTCAGTCAAATAAAACATTTACCATACATCTAAAGTATAGGAGATAGAAAAACATCACCTCTAGCATAACTAGTATTAGAGGCACTGCCTGCCCAGTGACAATCGTTAAACGGCCGCGGTATCTTGACCGTGCAAAGGTAGCATAATCACTTGTTCTCTAAATAAGGACTTGTATGAATGGCCACACGAGGGTTTTACTGTCTCTTACTCTTAATCAGTGAAATTGACCTCCCCGTGAAGAGGCGGGGATAATGCAATAAGACGAGAAGACCCTATGGAGCTTTAATTAATCAACTCAAAAAGCATAAAATAATACCACCAAGGGATAACAAAGCTTTAAATGAGCTGACAATTTCGGTTGGGGTGACCTCGGAGTATAAAAAACCCTCCGAGTGATTGAAACTTAGGCCTACCAGCCAAAGTATAGTATCACTTATTGATCCAAAATTTTGATCAACGGAACAAGTTACCCTAGGGATAACAGCGCAATCCTATTCTAGAGTCCATATCGACAATAGGGTTTACGACCTCGATGTTGGATCAGGACATCCTAATGGTGCAGCAGCTATTAAGGGTTCGTTTGTTCAACGATTAAAGTCCTACGTGATCTGGTAGAATACGCTGCTGGTCCTTTCGCCCTATTCTTCCTAGCAGAATATGCCAACATTATCATAATAAATATATTCACAACTATCTTATTTCTAGGAGCATTCCACGACCCCTATATACCAGAATTATGTACAACAAACCTAATTGTCAAGTCACTACTACTAACAATATCCTTCCTATGAATCCGAGCATCCTACCCCCGATTCCGATATGACCAACTAATACATCTCCTTTGAAAAAATTTCCTCCCACTAACACTAGCTCTCTGCATATGACATATCTCATTACCCATCATAACAGCAGGTATCCCACCCCAAACATAAAACAAGAAATATGTCTGACAAAAGAGTTACTTTGATAGAGTAAATAATAGAGGTTTAAATCCTCTTATTTCTAGAACAATAGGAGTCGAACCTACCCTTAAGAATTCAAAATTCTTTGTGCTACCACACTACACCATAATCTACAGTAAGGTCAGCTAAATAAGCTACCGGGCCCATACCCCGGAAATGTTGGTTTATATCCTTCCCATACTAATTAACCCATTCGTCTCTATCACCCTACTAACAACCCTCATCCTAAGCACAACAATTGTCACCATTAGCTCCCATTGATTGTTCGCCTGAATCGGACTAGAAATAAACATAATAGCTATCATCCCCATCATAATAAAAAAGCCTAACCCCCGAGCCACAGAAGCCTCAGCCAAATATTTTCTAACACAAGCCACAGCCTCCTCATTATTTATACTAGCAATTATTATCAACCTAATACACTCCAGCCAATGAACCATCATAAAATTATTCGACCCAACAGCATCCATTCTAATAACAATAGCCCTGGCCATTAAACTAGGATTATCCCCTTTCCACTTCTGAGTACCAGAAGTTACACAAGGCATGTTCATTAACCGATGACTATTCTCTACCAATCACAAAGACATTGGTACCCTGTATTTACTATTTGGCGCCTGGGCAGGAATAGTAGGTACCGGTCTAAGTTTGTTGATTCGTGCTGAATTAGGTCAACCTGGCACACTTATCGGAGACGACCAGCTTTATAATGTTCTAGTGACAGCTCATGCCTTCGTAATAATTTTCTTTATAGTTATACCTATCATAATTGGAGGTTTTGGGAACTGATTAGTCCCCTTAATAATCGGAGCTCCTGACATAGCATTCCCCCGTCTAAACAACATAAGCTTCTGACTACTCCCCCCTTCCTTTCTACTACTAATAGCATCTTCAATAATTGAGGCCGGCGCAGGTACAGGCTGAACTGTTTACCCTCCTCTAGCCGGAAATCTGGCACATGCAGGAGCCTCAGTAGACCTTACCATTTTCTCTCTACATTTAGCCGGTGTATCTTCAATCCTTGGAGCTATTAACTTCATCACAACTATTATTAATATAAAACCACCCGCTATAACTCAATACCAAACACCCCTCTTCGTCTGATCAGTCTTAGTCACAGCAGTCTTACTTTTACTATCATTACCTGTTCTAGCAGCCGGAATTACTATACTACTAACCGATCGAAACCTAAACACAACCTTTTTCGACCCGGCAGGAGGAGGTGACCCAATCTTATATCAACACTTATTCTGATTTTTTGGCCATCCTGAAGTATATATTTTAATTCTACCTGGCTTTGGAATAATTTCACACATCGTTACTTATTATTCAGGGAAAAAAGAACCTTTTGGGTATATGGGAATAGTATGAGcTATAGTTTCTATGGCTTATCCCTTTCAACTAGGCTTACAAGACGCAGCATCACCCGTTATAGAAGAACTTCTACAATTTCACGACCATGCATTGATGATCGTCTTTTTAATTAGCTCCTTAGTTCTTTATATCATTACACTAATGCTAACAACCAAATTAACTCACACTAGTACAATAGACGCTCAAGAAGTGGAGACTATTTGAACTGTCCTCCCGGCCGTTATTCTAATCATAATCGCCCTACCTTCTCTACGAATTCTCTACATAATAGACGAAATTAATAATCCCTCTCTTACCGTAAAAACAATAGGACATCAATGATACTGAAGCTATGAATATACCGACTACGAAGACCTAAACTTTGACTCATACATAATTCCAACCTCAGATCTAAAACCAGGCGAGCTACGATTATTAGAAGTAGATAATCGAATGGTTCTACCTATACAAATGACAATTCGAATATTAGTCTCCTCAGAAGATGTATTACACTCATGGGCTGTCCCTTCCCTAGGCCTAAAAACAGACGCAATTCCTGGCCGCCTAAACCAAACAACCCTAATATCAACGCGACCTGGTCTGTTCTACGGACAATGTTCAGAAATTTGCGGCTCTAACCACAGCTTTATACCAATCGTTCTCGAACTAGTACCTTTAGAGAACTTTGAAAAATGATCTGCATCCATACTATAATTTCACTAAGAAGCTAAACCAGCGTGTTGTAATTCAACTACAAGAACCCTAATGACCAACATCCGAAAAACACACCCACTAATAAAAATCCTCAATGATGCGTTCATCGATCTACCCACTCCATCTAATATCTCCTCTTGATGAAATTTTGGTTCCTTACTAGGCCTCTGCCTAATTATACAAATCCTAACAGGATTATTCCTAGCAATACATTACACGCCAGACACCTCAACTGCTTTCTCATCAGTCGCACACATCTGCCGAGACGTCAACTATGGCTGATTCATCCGCTATCTACACGCAAACGGAGCCTCCATATTCTTCATCTGTCTATACGCCCACATTGGACGTGGCCTATACTATGGTTCTTATATATTCCAAGAAACATGAAACATTGGTGTACTCTTACTATTAACAGTCATAGCCACTGCATTCGTAGGCTACGTCCTGCCCTGAGGACATCTACATAAACTATTCCTTGAAAAA-GCTTATTGTACAGTTACCACAACATCACAGTACTACGTCAGTATTAAAAGTAATTTGTTTTAAAAACATTTTACTGTACACATTACATATACATACACATGTGCATGCTAATA-TTT-AGTCTCTCCTTGTAAATATTCATACATACATGCTATGTATTATTGTGCATTCATTTATTTTCCATACGATAAGTTAAAGCCCGTATTAATTATCATTAATTTTACATATTACATAATATGCATGCTCTTACATATTATATTTCCCCTATCAATTTTACCTCCATTATACCCTATGGTCACTCCATTAGATCACGAGCTTAATCACCATGCCGCGTGAAACCAGCAACCCGCTCGGCAGGGATCCCCCTTCTCGCACCGGGCCCATACCTCGTGGGGGTAGCTAA-TAATGATCTTTATAAGACATCTGGTTCTTACTTCAGGACCATTTTAATCTAAAATCGCCCACTCGTTCCTCTTAAATAAGACATCTCGATGGATTCATGACTAATCAGCCCATGCCTAACATAACTGAGGTTTCATACATTTGGTATCTTTTAATTTTTGGGGGGGAGCTTGCACCGACTCAGCTATGGCCTTAGGAAGGCCCCGTCACAGTCAAATAAATTGTAGCTGGACCTGTGTGTATTTTT-GATTGGACTAGCACAACCAACAGGTGTTATTTAATTAATGGT
	'Ttr_3_Mar_Bravo_Salinas_HAp2'    AAATCATTAAAGACTAAAAGGAGCGGGCATCAAGCACACTATACTAGTAGCTCATAACGCCTTGCTTAGCCACACCCCCACGGGATACAGCAGTGACAAGAATTAGGCTATGAACGAAAGTTTGACCTAGCCATGCTAATTAGGGTTGGTAAATTTCGTGCCAGCCACCGCGGTCATACGATTGACCCAAACTAATAGACACCCGGCGTAAAGAGTGTCAAAGAACAATATAAAAATAAAGTCAAGCCTTAATTAAGCTGTAAAAAGCCATAATTAAAATTAAGTTAAACTACGAAAGTAACTTTACCATAAACTGAGTACACGACAACTAAGACCCAAACTGGGATTAGATACCCCACTATGCTTAGTCGTAAACTTAAATAATCCTAAAACAAGATTATTCGCCAGAGTACTATCGGCAACAGCCCAAAACTCAAAGGACTTGGCGGTGCTTCATATCCTTCTAGAGGAGCCTGTTCTGTAAACGATAAACCACGATTAACCTCACCAATCCTTGCTACTTCAGTCTATATACCGCCATCTTCAGCAAACCCTAAAAAAGGAACGAAAGTAAGCACAACTACTATACGTAAAAACGTTAGGTCAAGGTGTAACCTATGGATTGGGAAGAAATGGGCTACATTTTCTATAATAAGAACACCCCTTAAACTCACACGAAAGTTTTTATGAAACCTAAAAACTAAAGGAGGATTTAGCAGTAAATTAAGAATAGAATGCTTAATTGAATAAGGCCATGAAGCACGCACACACCGCCCGTCACCCTCCTCAAGTGCCATAGCAAAGCCCCAGATTGCTAACCCATGCTAAGCAAGCGTACAAGAGGAGACAAGTCGTAACAAGGTAAGCATACCGGAAGGTGTGCTTGGATAAACAAGATGTAGCTTAAACAAAGCATCTAGTTTACACCTAGAAGATTCCACAACTCGTGCACATCTTGAACTATATCTAGCCCATACTCCTCCTCATCACTACTACTATAAGTCAGTCAAATAAAACATTTACCATACATCTAAAGTATAGGAGATAGAAAAACATCACCTCTAGCATAACTAGTATTAGAGGCACTGCCTGCCCAGTGACAATCGTTAAACGGCCGCGGTATCTTGACCGTGCAAAGGTAGCATAATCACTTGTTCTCTAAATAAGGACTTGTATGAATGGCCACACGAGGGTTTTACTGTCTCTTACTCTTAATCAGTGAAATTGACCTCCCCGTGAAGAGGCGGGGATAATGCAATAAGACGAGAAGACCCTATGGAGCTTTAATTAATCAACTCAAAAAGCGTAAAATAATACCACCAAGGGATAACAAAGCTTTAGATGAGCTGACAATTTCGGTTGGGGTGACCTCGGAGTATAAAAAACCCTCCGAGTGATTAAAACTTAGGCCTACCAGCCAAAGTATAGTATCACTTATTGATCCAAAATTTTGATCAACGGAACAAGTTACCCTAGGGATAACAGCGCAATCCTATTCTAGAGTCCATATCGACAATAGGGTTTACGACCTCGATGTTGGATCAGGACATCCTAATGGTGCAGCAGCTATTAAGGGTTCGTTTGTTCAACGATTAAAGTCCTACGTGATCTGGTAGAATACGCTGCTGGTCCTTTCGCCCTATTCTTCCTAGCAGAATATGCCAACATTATCATAATAAATATATTCACAACTATCTTATTTCTAGGAGCATTCCACGACCCCTATATACCAGAATTATGTACAACAAACCTAATTGTCAAGTCACTACTACTAACAATATCCTTCCTATGAATCCGAGCATCCTACCCCCGATTCCGATATGACCAACTAATACATCTCCTTTGAAAAAATTTCCTCCCACTGACACTAGCCCTCTGCATATGACATATCTCATTACTCATCATAACAGCAGGTATCCCACCCCAAACATAAAACAAGAAATATGTCTGACAAAAGAGTTACTTTGATAGAGTAAATAATAGAGGTTTAAATCCTCTTATTTCTAGAACAATAGGAGTCGAACCTACCCTTAAGAATTCAAAATTCTTTGTGCTACCACACTACACCATAATCTACAGTAAGGTCAGCTAAATAAGCTACCGGGCCCATACCCCGGAAATGTTGGTTTATATCCTTCCCATACTAATTAACCCATTCGTCTCTATCACCCTACTAACAACCCTCATCCTAAGCACAACAATTGTCACTATTAGCTCCCATTGATTGTTCGCCTGAATCGGACTAGAAATAAACATAATAGCTATCATCCCCATCATAATAAAAAAGCCTAACCCCCGAGCCACAGAAGCCTCAGCCAAATACTTTCTAACACAAGCCACAGCCTCCTCATTACTTATACTAGCAATTATTATTAACCTAATACACTCTAGCCAATGAACCATCATAAAATTATTCGACCCAACAGCATCCATTCTAATAACAATAGCCCTAGCCATTAAACTAGGATTATCCCCTTTCCACTTCTGAGTACCAGAGGTTACACAAGGCATGTTCATAAACCGATGACTATTCTCTACCAATCACAAAGACATTGGTACCCTGTATTTACTATTTGGCGCTTGGGCAGGAATAATAGGTACCGGTCTAAGTTTGTTGATTCGTGCTGAATTAGGTCAACCTGGCACACTTATCGGAGACGACCAGCTTTATAATGTTCTAGTGACAGCTCATGCCTTCGTAATAATTTTCTTTATAGTTATACCTATCATAATTGGAGGTTTTGGGAACTGATTAGTCCCCTTAATAATCGGAGCTCCTGACATAGCATTCCCCCGTCTAAACAACATAAGCTTCTGACTACTCCCCCCTTCCTTTCTACTACTAATAGCATCTTCAATAATTGAAGCCGGCGCAGGTACAGGCTGAACTGTTTATCCTCCTCTAGCCGGAAATCTGGCACATGCAGGAGCCTCAGTAGACCTTACTATTTTCTCTCTACATTTAGCCGGTGTGTCTTCAATCCTTGGAGCTATTAACTTCATCACAACTATTATTAATATAAAACCACCCGCTATAACTCAATACCAAACACCCCTCTTCGTCTGATCAGTCTTAGTCACAGCAGTCTTACTTTTACTATCATTACCTGTTCTAGCAGCCGGAATTACTATACTACTAACCGATCGAAACCTAAACACAACCTTTTTCGACCCGGCAGGAGGAGGTGACCCAATCTTATATCAACACTTATTTTGATTTTTTGGCCATCCTGAAGTATATATTTTAATTCTACCTGGCTTTGGAATAATTTCACACATCGTTACTTATTATTCAGGGAAAAAAGAACCTTTTGGGTATATGGGAATAGTATGAGCTATAGTTTCTATGGCTTATCCCTTTCAACTAGGCTTACAAGACGCAGCATCACCCGTTATAGAAGAACTTCTACAATTTCACGACCATGCATTGATGATCGTCTTTTTAATTAGCTCCTTAGTTCTTTATATCATTACACTAATGCTAACAACCAAATTAACTCACACTAGTACAATAGACGCTCAAGAAGTGGAGACTATTTGAACTGTCCTCCCGGCCGTTATTCTAATCATAATCGCCCTACCTTCTCTACGAATTCTCTACATAATAGACGAAATTAATAATCCCTCTCTTACCGTAAAAACAATAGGACATCAATGATACTGAAGCTATGAATATACCGACTACGAAGACCTAAACTTTGACTCATACATAATTCCAACCTCAGATCTAAAACCAGGCGAACTACGATTATTAGAAGTAGATAACCGAATGGTTCTACCTATACAAATGACAATCCGAATATTAGTCTCCTCAGAAGATGTATTACACTCATGAGCTGTCCCTTCCCTAGGCCTAAAAACAGACGCAATTCCTGGCCGCCTAAATCAAACAACCCTAATATCAACACGACCTGGTCTGTTCTACGGACAATGTTCAGAAATTTGCGGCTCTAACCACAGCTTTATACCAATCGTTCTCGAACTAGTACCTTTAGAGAATTTTGAAAAATGATCTGCATCCATATTATAATTTCACTAAGAAGCTAAACCAGCGTGTTGTAATTCAACTACAAGAACCCTAATGACCAACATCCGAAAAACACACCCATTAATAAAAATCCTCAATGATGCGTTCATCGATCTACCCGCCCCATCTAATATCTCCTCTTGATGAAATTTTGGTTCCTTACTAGGCCTCTGCCTAATTATACAAATCCTAACAGGATTATTCCTAGCAATACATTACACGCCAGACACCTCAACTGCTTTCTCATCAGTCGCACACATCTGCCGAGACGTCAACTATGGCTGATTCATCCGCTATCTACACGCAAACGGAGCCTCCATATTCTTCATCTGTCTATACGCCCACATTGGACGTGGCCTATACTATGGTTCTTATATATTCCAAGAAACATGAAACATTGGTGTACTCTTACTATTAACAGTCATAGCCACTGCATTCGTAGGCTACGTCCTGCCCTGAGGACATCTACATAAACTATTCCTTGAAAAA-GCTTATTGTACAATTACCACAATATTACAGTACTACGTCAGTATTAAAAGTAATTTGTTTTAAAAACATTTTACTGTACACATCACATATACATACACATGTACATGCTAATA-TTT-AGTCTCTCCTTGTAAATATTCATACATACATGCTATGTATTATTGTGCATTCATTTATTTTCCATACGATAAGTTAAAGCTCGTATTAATTATCATTAATTTTACATATTACATAATATGCATACTTTTACATATTATATATCCCCTATCAATTTTATCTCCATTATACCCTATGGTCGCTCCATTAGATCACGAGCTTAATCACCATGCCGCGTGAAACCAGCAACCCGCTTGGCAGGGATCCCTCTTCTCGCACCGGGCCCATATCTCGTGGGGGTAGCTAA-TAATGATCTTTATAAGACATCTGGTTCTTACTTCAGGACCATTTTAACTTAAAATCGCCCACTCGTTCCTCTTAAATAAGACATCTCGATGGATTCATGACTAATCAGCCCATGCCCAACATAACTGAGGTTTCATACATTTGGTATTTTTTAATTTTTGGGGGGGAGCTTGCACCGACTCAGCTATGGCCTTAGAAAGGCCCCGTCACAGTCAAATAAATTGTAGCTGGACCTGTGTGTATTTTT-GATTGGACTAGCACAACCAACAGGTGTTATTTAATTAATGGT
	'Ttr_4_Mar_Bravo_Salinas_HAp3'    AAATCATTAAAGACTAAAAGGAGCGGGCATCAAGCACACTATACTAGTAGCTCATAACGCCTTGCTTAGCCACACCCCCACGGGATACAGCAGTGACAAGAATTAGGCTATGAACGAAAGTTTGACCTAGCCATGCTAATTAGGGTTGGTAAATTTCGTGCCAGCCACCGCGGTCATACGATTGACCCAAACTAATAGACACCCGGCGTAAAGAGTGTCAAAGAACAATATAAAAATAAAGTCAAACCTTAATTAAGCTGTAAAAAGCCATAATTAAAATTAAGTTAAACTACGAAAGTAACTTTACCATAAACTGAATACACGACAACTAAGACCCAAACTGGGATTAGATACCCCACTATGCTTAGTCGTAAACTTAAATAATCCTAAAACAAGATTATTCGCCAGAGTACTATCGGCAACAGCCCAAAACTCAAAGGACTTGGCGGTGCTTCATATCCTTCTAGAGGAGCCTGTTCTGTAAACGATAAACCACGATTAACCTCACCAATCCTTGCTACTTCAGTCTATATACCGCCATCTTCAGCAAACCCTAGAAAAGGAACGAAAGTAAGCACAACTACTACACGTAAAAACGTTAGGTCAAGGTGTAACCTATGGATTGGGAAGAAATGGGCTACATTTTCTATAATAAGAACACCCCTTAAACTCACACGAAAGTTTTTATGAAACCTAAAAACTAAAGGAGGATTTAGCAGTAAATTAAGAATAGAATGCTTAATTGAATAAGGCCATGAAGCACGCACACACCGCCCGTCACCCTCCTCAAGTGCCATAGCAAAGCCCCAGATTGCTAACCCATGCTAAGCAAGCGTACAAGAGGAGACAAGTCGTAACAAGGTAAGCATACCGGAAGGTGTGCTTGGATAAACAAGATGTAGCTTAAACAAAGCATCTAGTTTACACCTAGAAGATTCCACAACTCGTGCACATCTTGAACTATATCTAGCCCATACTCCTCCTCATCACTACTACTACAAGTCAGTCAAATAAAACATTTACCATACATCTAAAGTATAGGAGATAGAAAAACATCACCTCTAGCATAACTAGTATTAGAGGCACTGCCTGCCCAGTGACAATCGTTAAACGGCCGCGGTATCTTGACCGTGCAAAGGTAGCATAATCACTTGTTCTCTAAATAAGGACTTGTATGAATGGCCACACGAGGGTTTTACTGTCTCTTACTCTTAATCAGTGAAATTGACCTCCCCGTGAAGAGGCGGGGATAATGCAATAAGACGAGAAGACCCTATGGAGCTTTAATTAATCAACTCAAAAAGCATAAAATAATACCACCAAGGGATAACAAAGCTTTAGATGAGCTGACAATTTCGGTTGGGGTGACCTCGGAGTATAAAAAACCCTCCGAGTGATTAAAACTTAGGCCTACCAGCCAAAGTATAGTATCACTTATTGATCCAAAATTTTGATCAACGGAACAAGTTACCCTAGGGATAACAGCGCAATCCTATTCTAGAGTCCATATCGACAATAGGGTTTACGACCTCGATGTTGGATCAGGACATCCTAATGGTGCAGCAGCTATTAAGGGTTCGTTTGTTCAACGATTAAAGTCCTACGTGATCTGGTAGAATACGCTGCTGGTCCTTTCGCCCTATTCTTCCTAGCAGAATATGCCAACATTATCATAATAAATATATTCACAACTATCTTATTTCTAGGAGCATTCCACGACCCCTATATACCAGAATTATGTACAACAAACCTAATTGTCAAGTCACTACTACTAACAATATCCTTCCTATGAATCCGAGCATCCTACCCCCGATTCCGATATGACCAACTAATACATCTCCTTTGAAAAAATTTCCTCCCACTGACACTAGCTCTCTGCATATGACATATCTCATTACCCATCATAACAGCAGGTATCCCACCCCAAACATAAAACAAGAAATATGTCTGACAAAAGAGTTACTTTGATAGAGTAAATAATAGAGGTTTAAATCCTCTTATTTCTAGAACAATAGGAGTCGAACCTACCCTTAAGAATTCAAAATTCTTTGTGCTACCACACTACACCATAATCTACAGTAAGGTCAGCTAAATAAGCTACCGGGCCCATACCCCGGAAATGTTGGTTTATATCCTTCCCATACTAATTAACCCATTCGTCTCTATCACCCTACTAACAACCCTCATCCTAAGCACAACAATTGTCACTATTAGCTCCCATTGATTGTTCGCCTGAATCGGACTAGAAATAAACATAATAGCTATCATCCCCATCATAATAAAAAAGCCTAACCCCCGAGCCACAGAAGCCTCAGCCAAATATTTTCTAACACAAGCCACAGCCTCCTCATTACTTATACTAGCAATTATTATCAACCTAATACACTCCAGCCAATGAACCATCATAAAATTATTCGACCCAACAGCATCCATTCTAATAACAATAGCCCTGGCCATTAAACTAGGATTATCCCCTTTCCACTTCTGAGTACCAGAAGTTACACAAGGCATGTTCATTAACCGATGACTATTCTCTACCAATCACAAAGACATTGGTACCCTGTATTTACTATTTGGCGCCTGGGCAGGAATAGTAGGTACCGGCCTAAGTTTGTTGATTCGTGCTGAATTAGGTCAACCTGGCACACTTATCGGAGACGACCAGCTTTATAATGTTCTAGTGACAGCTCATGCCTTCGTAATAATTTTCTTTATAGTTATACCTATCATAATTGGAGGTTTTGGGAACTGATTAGTCCCCTTAATAATCGGAGCTCCTGACATAGCATTCCCCCGTCTAAACAACATAAGCTTCTGACTACTCCCCCCTTCCTTTCTACTACTAATAGCATCTTCAATAATTGAGGCCGGCGCAGGTACAGGCTGAACTGTTTACCCTCCTCTAGCCGGAAATCTGGCACATGCAGGAGCCTCAGTAGACCTTACCATTTTCTCTCTACATTTAGCCGGTGTATCTTCAATCCTTGGAGCTATTAACTTCATCACAACTATTATTAATATAAAACCACCCGCTATAACTCAATACCAAACACCCCTCTTCGTCTGATCAGTCTTAGTCACAGCAGTCTTACTTTTACTATCATTACCTGTTCTAGCAGCCGGAATTACTATACTACTAACCGATCGAAACCTAAACACAACCTTTTTCGACCCGGCAGGAGGAGGTGACCCAATCTTATATCAACACTTATTCTGATTTTTTGGCCATCCTGAAGTATATATTTTAATTCTACCTGGCTTTGGAATAATTTCACACATCGTTACTTATTATTCAGGGAAAAAAGAACCTTTTGGGTATATGGGAATAGTATGAGCTATAGTTTCTATGGCTTATCCCTTTCAACTAGGCTTACAAGACGCAGCATCACCCGTTATAGAAGAACTTCTACAATTTCACGACCATGCATTGATGATCGTCTTCTTAATTAGCTCCTTAGTTCTTTATATCATTACACTAATGCTAACAACCAAATTAACTCACACTAGTACAATAGACGCTCAAGAAGTGGAGACTATTTGAACTGTCCTCCCGGCCGTTATTCTAATCATAATCGCCCTACCTTCTCTACGAATTCTCTACATAATAGACGAAATTAATAATCCCTCTCTTACCGTAAAAACAATAGGACATCAATGATACTGAAGCTATGAATATACCGACTACGAAGACCTAAACTTTGACTCATACATAATTCCAACCTCAGATCTAAAACCAGGCGAGCTACGATTATTAGAAGTAGATAATCGAATGGTTCTACCTATACAAATGACAATTCGAATATTAGTCTCCTCAGAAGATGTATTACACTCATGGGCTGTCCCTTCCCTAGGCCTAAAAACAGACGCAATTCCTGGCCGCCTAAACCAAACAACCCTAATATCAACGCGACCTGGTCTGTTCTACGGACAATGTTCAGAAATTTGCGGCTCTAACCATAGCTTTATACCAATCGTTCTCGAACTAGTACCTTTAGAGAATTTTGAAAAATGATCTGCATCCATACTATAATTTCACTAAGAAGCTAAACCAGCGTGTTGTAATTCAACTACAAGAACCCTAATGACCAACATCCGAAAAACACACCCACTAATAAAAATCCTCAATGATGCGTTCATCGATCTACCCACTCCATCTAATATCTCCTCTTGATGAAATTTTGGTTCCCTACTAGGCCTCTGCCTAATTATACAAATCCTAACAGGATTATTCCTAGCAATACATTACACGCCAGACACCTCAACTGCTTTCTCATCAGTCGCACACATCTGCCGAGACGTCAACTATGGCTGATTCATCCGCTATCTACACGCAAACGGAGCCTCCATATTCTTCATCTGTCTATACGCCCACATTGGACGTGGCCTATACTATGGTTCTTATATATTCCAAGAAACATGAAACATTGGTGTACTCTTACTATTAACAGTCATAGCCACTGCATTCGTAGGCTACGTCCTGCCCTGAGGACATCTACATAAACTATTCCTTGAAAAA-GCTTATTGTACAGTTACCACAACATCACAGTACTACGTCAGTATTAAAAGTAATTTGTTTTAAAAACATTTTACTGTACACATTACATATACATACACATGTGCATGCTAATA-TTT-AGTCTCTCCTTGTAAATATTCATACATACATGCTATGTATTATTGTGCATTCATTTATTTTCCATACGATAAGTTAAAGCTCGTATTAATTATCATTAATTTTACATATTACATAATATGCATGCTCTTACATATTATATTTCCCCTATCAACTTTATCTCCATTATATCCTATGGTCACTCCATTAGATCACGAGCTTAATCACCATGCCGCGTGAAACCAGCAACCCGCTCGGCAGGGATCCCCCTCCTCGCACCGGGCCCATGTCTCGTGGGGGTAGCTAA-CAATGATCTTTATAAGACATCTGGTTCTTACTTCAGGACCATTTTAACTTAAAATCGCCCACTCGTTCCTCTTAAATAAGACATCTCGATGGATTCATGACTAATCAGCCCATGCCTAACATAACTGAGGTTTCATACATTTGGTATCTTTTAATTTTTGGGGGGGAGCTTGCACCGACTCAGCTATGGCCTTAGGAAGGCCCCGTCACAGTCAAATAAATTGTAGCTGGACCTGTGTGTATTTTT-GATTGGACTAGCACAACCAACAGGTGTTATTTAATTAATGGT
	'Ttr_5_Mar_Bravo_Salinas_Hap4'    AAATCATTAAAGACTAAAAGGAGCGGGCATCAAGCACACTATACTAGTAGCTCATAACGCCTTGCTTAGCCACACCCCCACGGGATACAGCAGTGACAAGAATTAGGCTATGAACGAAAGTTTGACCTAGCCATGCTAATTAGGGTTGGTAAATTTCGTGCCAGCCACCGCGGTCATACGATTGACCCAAACTAATAGACACCCGGCGTAAAGAGTGTCAAAGAACAATATAAAAATAAAGTCAAACCTTAATTAAGCTGTAAAAAGCCATAATTAAAATTAAGTTAAACTACGAAAGTAACTTTACCATAAACTGAATACACGACAACTAAGACCCAAACTGGGATTAGATACCCCACTATGCTTAGTCGTAAACTTAAATAATCCTAAAACAAGATTATTCGCCAGAGTACTATCGGCAACAGCCCAAAACTCAAAGGACTTGGCGGTGCTTCATATCCTTCTAGAGGAGCCTGTTCTGTAAACGATAAACCACGATTAACCTCACCAATCCTTGCTACTTCAGTCTATATACCGCCATCTTCAGCAAACCCTAGAAAAGGAACGAAAGTAAGCACAACTACTACACGTAAAAACGTTAGGTCAAGGTGTAACCTATGGATTGGGAAGAAATGGGCTACATTTTCTATAATAAGAACACCCCTTAAACTCACACGAAAGTTTTTATGAAACCTAAAAACTAAAGGAGGATTTAGCAGTAAATTAAGAATAGAATGCTTAATTGAATAAGGCCATGAAGCACGCACACACCGCCCGTCACCCTCCTCAAGTGCCATAGCAAAGCCCCAGATTGCTAACCCATGCTAAGCAAGCGTACAAGAGGAGACAAGTCGTAACAAGGTAAGCATACCGGAAGGTGTGCTTGGATAAACAAGATGTAGCTTAAACAAAGCATCTAGTTTACACCTAGAAGATTCCACAACTCGTGCACATCTTGAACTATATCTAGCCCATACTCCTCCTCATCACTACTACTATAAGTCAGTCAAATAAAACATTTACCATACATCTAAAGTATAGGAGATAGAAAAACATCACCTCTAGCATAACTAGTATTAGAGGCACTGCCTGCCCAGTGACAATCGTTAAACGGCCGCGGTATCTTGACCGTGCAAAGGTAGCATAATCACTTGTTCTCTAAATAAGGACTTGTATGAATGGCCACACGAGGGTTTTACTGTCTCTTACTCTTAATCAGTGAAATTGACCTCCCCGTGAAGAGGCGGGGATAATGCAATAAGACGAGAAGACCCTATGGAGCTTTAATTAATCAACTCAAAAAGCATAAAATAATACCACCAAGGGATAACAAAGCTTTAGATGAGCTGACAATTTCGGTTGGGGTGACCTCGGAGTATAAAAAACCCTCCGAGTGATTAAAACTTAGGCCTACCAGCCAAAGTATAGTATCACTTATTGATCCAAAATTTTGATCAACGGAACAAGTTACCCTAGGGATAACAGCGCAATCCTATTCTAGAGTCCATATCGACAATAGGGTTTACGACCTCGATGTTGGATCAGGACATCCTAATGGTGCAGCAGCTATTAAGGGTTCGTTTGTTCAACGATTAAAGTCCTACGTGATCTGGTAGAATACGCTGCTGGTCCTTTCGCCCTATTCTTCCTAGCAGAATATGCCAACATTATCATAATAAATATATTCACTACTATCTTATTTCTAGGAGCATTCCACGACCCCTATATACCAGAATTATGTACAACAAACCTAATTGTCAAGTCACTACTACTAACAATATCCTTCCTATGAATCCGAGCATCCTACCCCCGATTCCGATATGACCAACTAATACATCTCCTTTGAAAAAATTTCCTCCCACTAACACTAGCTCTCTGCATATGACATATCTCATTACCCATCATAACAGCAGGTATCCCACCCCAAACATAAAACAAGAAATATGTCTGACAAAAGAGTTACTTTGATAGAGTAAATAATAGAGGTTTAAATCCTCTTATTTCTAGAACAATAGGAGTCGAACCTACCCTTAAGAATTCAAAATTCTTTGTGCTACCACACTACACCATAATCTACAGTAAGGTCAGCTAAATAAGCTACCGGGCCCATACCCCGGAAATGTTGGTTTATATCCTTCCCATACTAATTAACCCATTCGTCTCTATCACCCTACTAACAACCCTCATCCTAAGCACAACAATTGTCACTATTAGCTCCCATTGATTGTTCGCCTGAATCGGACTAGAAATAAACATAATAGCTATCATCCCCATCATAATAAAAAAGCCTAACCCCCGAGCCACAGAAGCCTCAGCCAAATATTTTCTAACACAAGCCACAGCCTCCTCATTACTTATACTAGCAATTATTATCAACCTAATACACTCCAGCCAATGAACCATCATAAAATTATTCGACCCAACAGCATCCATTCTAATAACAATAGCCCTGGCCATTAAACTAGGATTATCCCCTTTCCACTTCTGAGTACCAGAAGTTACACAAGGCATGTTCATTAACCGATGACTATTCTCTACCAATCACAAAGACATTGGTACCCTGTATTTATTATTTGGCGCCTGGGCAGGAATAGTAGGTACCGGTCTAAGTTTGTTGATTCGTGCTGAATTAGGTCAACCTGGCACACTTATCGGAGACGACCAGCTTTATAATGTTCTAGTGACAGCTCATGCCTTCGTAATAATTTTCTTTATAGTTATACCTATCATAATTGGAGGTTTTGGGAACTGATTAGTCCCCTTAATAATCGGAGCTCCTGACATAGCATTCCCCCGTCTAAACAACATAAGCTTCTGACTACTCCCCCCTTCCTTTCTACTACTAATAGCATCTTCAATAATTGAGGCCGGCGCAGGTACAGGCTGAACTGTTTACCCTCCTCTAGCCGGAAATCTGGCACATGCAGGAGCCTCAGTAGACCTTACCATTTTCTCTCTACATTTAGCCGGTGTATCTTCAATCCTTGGAGCTATTAACTTCATCACAACTATTATTAATATAAAACCACCCGCTATAACTCAATACCAAACACCCCTCTTCGTCTGATCAGTCTTAGTCACAGCAGTCTTACTTTTACTATCATTACCTGTTCTAGCAGCCGGAATTACTATACTACTAACCGATCGAAACCTAAACACAACCTTTTTCGACCCGGCAGGAGGAGGTGACCCAATCTTATATCAACACTTATTCTGATTTTTTGGCCATCCTGAAGTATATATTTTAATTCTACCTGGCTTTGGAATAATTTCACACATCGTTACTTATTATTCAGGGAAAAAAGAACCTTTTGGGTATATGGGAATAGTGTGAGCTATAGTTTCTATGGCTTATCCCTTTCAACTAGGCTTACAAGACGCAGCATCACCCGTTATAGAAGAACTTCTACAATTTCACGACCATGCATTGATGATCGTCTTCTTAATTAGCTCCTTAGTTCTTTATATCATTACACTAATGCTAACAACCAAATTAACTCACACTAGTACAATAGACGCTCAAGAAGTGGAGACTATTTGAACTGTCCTCCCGGCCGTTATTCTAATCATAATCGCCCTACCTTCTCTACGAATTCTCTACATAATAGACGAAATTAATAATCCCTCTCTTACCGTAAAAACAATAGGACATCAATGATACTGAAGCTATGAATATACCGACTACGAAGACCTAAACTTTGACTCATACATAATTCCAACCTCAGATCTAAAACCAGGCGAGCTACGATTATTAGAAGTAGATAATCGAATGGTTCTACCTATACAAATGACAATTCGAATATTAGTCTCCTCAGAAGATGTATTACACTCATGGGCTGTCCCTTCCCTAGGCCTAAAAACAGACGCAATTCCTGGCCGCCTAAACCAAACAACCCTAATATCAACGCGACCTGGTCTGTTCTACGGACAATGTTCAGAAATTTGCGGCTCTAACCACAGCTTTATACCAATCGTTCTCGAACTAGTACCTTTAGAGAATTTTGAAAAATGATCTGCATCCATACTATAATTTCACTAAGAAGCTAAACCAGCGTGTTGTAATTCAACTACAAGAACCCTAATGACCAACATCCGAAAAACACACCCACTAATAAAAATCCTCAATGATGCGTTCATCGATCTACCCACTCCATCTAATATCTCCTCTTGATGAAATTTTGGTTCCTTACTAGGCCTCTGCCTAATTATACAAATCCTAACAGGATTATTCCTAGCAATACATTACACGCCAGACACCTCAACTGCTTTCTCATCAGTCGCACACATCTGCCGAGACGTCAACTATGGCTGATTCATCCGCTATCTACACGCAAACGGAGCCTCCATATTCTTCATCTGTCTATACGCCCACATTGGACGTGGCCTATACTATGGTTCTTATATATTCCAAGAAACATGAAACATTGGTGTACTCTTACTATTAACAGTCATAGCCACTGCATTCGTAGGCTACGTCCTGCCCTGAGGACATCTACATAAACTATTCCTTGAAAAA-GCTTATTGTACAGTTACCACAACATCACAGTACTACGTCAGTATTAAAAGTAATTTGTTTTAAAAACATTTTACTGTACACATTACATATACATACACATGTGCATGCTAATA-TTT-AGTCTCTCCTTGTAAATATTCATACATACATGCTATGTATTATTGTGCATTCATTTATTTTCCATACGATAAGTTAAAGCCCGTATTAATTATCATTAATTTTACATATTACATAATATGCATGCTCTTACATATTATATTTCCCCTATCAATTTTACCTCCATTATACTCTATGGTCACTCCATTAGATCACGAGCTTAATCACCATGCCGCGTGAAACCAGCAACCCGCTCGGCAGGGATCCCCCTCCTCGCACCGGGCCCATATCTCGTGGGGGTAGCTAA-TAATGATCTTTATAAGACATCTGGTTCTTACTTCAGGACCATTTTAACTTAAAATCGCCCACTCGTTCCTCTTAAATAAGACATCTCGATGGATTCATGACTAATCAGCCCATGCCTAACATAACTGAGGTTTCATACATTTGGTATCTTTTAATTTTTGGGGGGGAGCTTGCACCGACTCAGCTATGGCCTTAGGAAGGCCCCGTCACAGTCAAATAAATTGTAGCTGGACCTGTGTGTATTTTT-GATTGGACTAGCACAACCAACAGGTGTTATTTAATTAATGGT
	'Ttr_6_Mar_Bravo_Salinas_HAp5'    AAATCATTAAAGACTAAAAGGAGCGGGCATCAAGCACACTATACTAGTAGCTCATAACGCCTTGCTTAGCCACACCCCCACGGGATACAGCAGTGACAAGAATTAGGCTATGAACGAAAGTTTGACCTAGCCATGCTAATTAGGGTTGGTAAATTTCGTGCCAGCCACCGCGGTCATACGATTGACCCAAACTAATAGACACCCGGCGTAAAGAGTGTCAAAGAACAATATAAAAATAAAGTCAAACCTTAATTAAGCTGTAAAAAGCCATAATTAAAATTAAGTTAAACTACGAAAGTAACTTTACCATAAACTGAGTACACGACAACTAAGACCCAAACTGGGATTAGATACCCCACTATGCTTAGTCGTAAACTTAAATAATCCTAAAACAAGATTATTCGCCAGAGTACTATCGGCAACAGCCCAAAACTCAAAGGACTTGGCGGTGCTTCATATCCTTCTAGAGGAGCCTGTTCTGTAAACGATAAACCACGATTAACCTCACCAATCCTTGCTACTTCAGTCTATATACCGCCATCTTCAGCAAACCCTAAAAAAGGAACGAAAGTAAGCACAACTACTGCACGTAAAAACGTTAGGTCAAGGTGTAACCTATGGATTGGGAAGAAATGGGCTACATTTTCTATAATAAGAACACCCCTTAAACTCACACGAAAGTTTTTATGAAACCTAAAAACTAAAGGAGGATTTAGCAGTAAATTAAGAATAGAATGCTTAATTGAATAAGGCCATGAAGCACGCACACACCGCCCGTCACCCTCCTCAAGTGCCATAGCAAAGCCCCAGATTGCTAACCCATGCTAAGCAAGCGTACAAGAGGAGACAAGTCGTAACAAGGTAAGCATACCGGAAGGTGTGCTTGGATAAACAAGATGTAGCTTAAACAAAGCATCTAGTTTACACCTAGAAGATTCCACAACTCGTGCACATCTTGAACTATATCTAGCCCATACTCCTCCTCACCACTACTACTATAAGTCAATCAAATAAAACATTTACCATACATCTAAAGTATAGGAGATAGAAAAACATCACCTCTAGCATAACTAGTATTAGAGGCACTGCCTGCCCAGTGACAATCGTTAAACGGCCGCGGTATCTTGACCGTGCAAAGGTAGCATAATCACTTGTTCTCTAAATAAGGACTTGTATGAATGGCCACACGAGGGTTTTACTGTCTCTTACTCTTAATCAGTGAAATTGACCTCCCCGTGAAGAGGCGGGGATAATGCAATAAGACGAGAAGACCCTATGGAGCTTTAATTAATCAACTCAAAAAGCATAAAATAATACCACCAAGGGATAACAAAGCTTTAGATGAGCTGACAATTTCGGTTGGGGTGACCTCGGAGTATAAAAAACCCTCCGAGTGATTAAAACTTAGGCCTACCAGCCAAAGTATAGTATCACTTATTGATCCAAAATTTTGATCAACGGAACAAGTTACCCTAGGGATAACAGCGCAATCCTATTCTAGAGTCCATATCGACAATAGGGTTTACGACCTCGATGTTGGATCAGGACATCCTAATGGTGCAGCAGCTATTAAGGGTTCGTTTGTTCAACGATTAAAGTCCTACGTGATCTGGTAGAATACGCTGCTGGTCCTTTCGCCCTATTCTTCCTAGCAGAATATGCCAACATTATCATAATAAATATATTCACAACTATCTTATTTCTAGGAGCATTCCACGACCCCTATATACCAGAATTATGTACAACAAACCTAATTGTCAAGTCACTACTACTAACAATATCCTTCCTATGAATCCGAGCATCCTACCCCCGATTCCGATATGACCAACTAATACATCTCCTTTGAAAAAACTTCCTCCCACTAACACTAGCTCTCTGCATATGACATATCTCATTACCCATCATAACAGCAGGTATCCCACCCCAAACATAAAACAAGAAATATGTCTGACAAAAGAGTTACTTTGATAGAGTAAATAATAGAGGTTTAAATCCTCTTATTTCTAGAACAATAGGAGTCGAACCTACCCTTAAGAATTCAAAATTCTTTGTGCTACCACACTACACCATAATCTACAGTAAGGTCAGCTAAATAAGCTACCGGGCCCATACCCCGGAAATGTTGGTTTATATCCTTCCCATACTAATTAACCCATTCGTCTCTATCACCCTACTAACAACCCTCATCCTAAGCACAACAATTGTCACTATTAGCTCCCATTGATTGTTCGCCTGAATCGGACTAGAAATAAACATAATAGCTATTATCCCCATCATAATAAAAAAGCCTAACCCCCGAGCCACAGAAGCCTCAGCCAAATACTTTCTAACACAAGCCACAGCCTCCTCATTACTTATACTAGCAATTATTATCAACCTAATACATTCCAGCCAATGAACCATCATAAAATTATTCGACCCAACAGCATCCATTCTAATAACAATAGCCCTGGCCATTAAACTAGGATTATCCCCTTTCCACTTCTGAGTACCAGAAGTTACACAAGGCATGTTCATTAACCGATGACTATTCTCTACCAATCACAAAGACATTGGTACCCTGTATTTACTATTTGGCGCCTGGGCAGGAATAGTAGGTACCGGTCTAAGTTTGTTGATTCGTGCTGAATTAGGTCAACCTGGCACACTTATCGGAGACGACCAGCTTTATAATGTTCTAGTGACAGCTCATGCCTTCGTAATAATTTTCTTTATAGTTATACCTATCATAATTGGAGGTTTTGGGAACTGATTAGTCCCCTTAATAATCGGAGCTCCTGACATAGCATTCCCCCGTCTAAACAACATAAGCTTCTGACTACTCCCCCCTTCCTTTCTACTACTAATAGCATCTTCAACAATTGAGGCCGGCGCAGGTACAGGCTGAACTGTTTACCCTCCTCTAGCCGGAAATCTGGCACATGCAGGAGCCTCAGTAGACCTTACCATTTTCTCTCTACATTTAGCCGGTGTATCTTCAATCCTTGGAGCTATTAACTTCATCACAACTATTATCAATATAAAACCACCCGCTATAACTCAATACCAAACACCCCTCTTCGTCTGATCAGTCTTAGTCACAGCAGTCTTACTTTTACTATCATTACCTGTTCTAGCAGCCGGAATTACTATACTACTAACCGATCGAAACCTAAACACAACCTTTTTCGACCCGGCAGGAGGAGGTGACCCAATCTTATATCAACACTTATTCTGATTTTTTGGCCATCCTGAAGTATATATTTTAATTCTACCTGGCTTTGGAATAATTTCACACATCGTTACTTATTATTCAGGGAAAAAAGAACCTTTTGGGTATATGGGAATAGTATGAGCTATGGTTTCTATGGCTTATCCCTTTCAACTAGGCTTACAAGACGCAGCATCACCCGTTATAGAAGAGCTTCTACAATTTCACGACCATGCATTGATGATCGTCTTTTTAATTAGCTCCTTAGTTCTTTATATCATTACACTAATGCTAACAACCAAATTAACTCACACTAGTACAATAGACGCTCAAGAAGTAGAGACTATTTGAACTGTCCTCCCGGCCGTTATTCTAATCATAATCGCCCTACCTTCTCTACGAATTCTCTACATAATAGACGAAATTAATAATCCCTCTCTTACCGTAAAAACAATAGGACATCAATGATACTGAAGCTATGAATATACCGACTACGAAGACCTAAACTTTGACTCATACATAATTCCAACCTCAGATCTAAAACCAGGCGAACTACGATTATTAGAAGTAGATAATCGAATGGTTCTACCTATACAAATGACAATTCGAATATTAGTCTCCTCAGAAGATGTATTACACTCATGAGCTGTCCCTTCCCTAGGCCTAAAAACAGACGCAATTCCTGGCCGCCTAAACCAAACAACCCTAATATCAACACGACCTGGTCTGTTCTACGGACAATGTTCAGAAATTTGCGGCTCTAACCACAGCTTTATACCAATCGTTCTCGAACTAGTACCTTTAGAGAATTTTGAAAAATGATCTGCATCCATATTATAATTTCACTAAGAAGCTAAACCAGCGTGTTGTAATTCAACTACAAGAACCCTAATGACCAACATCCGAAAAACACACCCACTAATAAAAATCCTCAATGACGCGTTCATCGACCTACCCACTCCATCTAATATCTCCTCTTGATGAAATTTTGGTTCCTTACTAGGCCTCTGCCTAATTATACAAATCCTAACAGGATTATTCCTAGCAATACATTACACGCCAGACACCTCAACTGCTTTCTCATCAGTCGCACACATCTGCCGAGACGTCAACTATGGCTGATTCATCCGCTATCTACACGCAAACGGAGCCTCCATATTCTTCATCTGTCTATACGCCCACATTGGACGTGGCCTATACTATGGTTCTTATATATTCCAAGAAACATGAAACATTGGTGTACTCTTACTATTAACAGTCATAGCCACTGCATTCGTAGGCTACGTCCTGCCCTGAGGACATCTACATAAACTATTCCTTGAAAAA-GCTTATTGTACAGTTACCACAACATCACAGTACTACGTCAGTATTAAAAGTAATTTGTTTTAAAAACATTTTACTGTACACACTACATATACATACACATGTGCATACTAATA-TTT-AGTCTCTCCTTGTAAATATTCATATATACATGCTATGTATTATTGTGCATTCATTTATTTTCCATACGATAAGTTAAAGCCCGTATTAATTATCATTAATTTTACATATTACATAATATGCATGCTCTTACATATTATATCTCCCCTATCAATCTTACCTCCATTATATCCTATGGTCGCTCCATTAGATCACGAGCTTAATCACCATGCCGCGTGAAACCAGCAACCCGCTCGGCAGGGATCCCTCTTCTCGCACCGGGCCCATATCTCGTGGGGGTAGCTAA-TAATGATCTTTATAAGACATCTGGTTCTTACTTCAGGACCATTTTAACTTAAAATCGCCCACTCGTTCCCCTTAAATAAGACATCTCGATGGATTCATGACTAATCAGCCCATGCCTAACATAACTGAGGTTTCATACATTTGGTATTTTTTAATTTTTGGGGGGGAGCTTGCACCGACTCAGCTATGGCCTTAGAAAGGCCCCGTCACAGTCAAATAAATTGTAGCTGGACCTGTGTGTATTTTT-GATTGGACTAGCACAACCAACAGGTGTTATTTAATTAATGGT
	'Ttr_7_Mar_Bravo_Salinas_Hap6'    AAATCATTAAAGACTAAAAGGAGCGGGCATCAAGCACACTATACTAGTAGCTCATAACGCCTTGCTTAGCCACACCCCCACGGGATACAGCAGTGACAAGAATTAGGCTATGAACGAAAGTTTGACCTAGCCATGCTAATTAGGGTTGGTAAATTTCGTGCCAGCCACCGCGGTCATACGATTGACCCAAACTAATAGACACCCGGCGTAAAGAGTGTCAAAGAACAATATAAAAATAAAGTCAAACCTTAATTAAGCTGTAAAAAGCCATAATTAAAATTAAGTTAAACTACGAAAGTAACTTTACCATAAACTGAATACACGACAACTAAGACCCAAACTGGGATTAGATACCCCACTATGCTTAGTCGTAAACTTAAATAATCCTAAAACAAGATTATTCGCCAGAGTACTATCGGCAACAGCCCAAAACTCAAAGGACTTGGCGGTGCTTCATATCCTTCTAGAGGAGCCTGTTCTGTAAACGATAAACCACGATTAACCTCACCAATCCTTGCTACTTCAGTCTATATACCGCCATCTTCAGCAAACCCTAGAAAAGGAACGAAAGTAAGCACAACTACTACACGTAAAAACGTTAGGTCAAGGTGTAACCTATGGATTGGGAAGAAATGGGCTACATTTTCTATAATAAGAACACCCCTTAAACTCACACGAAAGTTTTTATGAAACCTAAAAACTAAAGGAGGATTTAGCAGTAAATTAAGAATAGAATGCTTAATTGAATAAGGCCATGAAGCACGCACACACCGCCCGTCACCCTCCTCAAGTGCCATAGCAAAGCCCCAGATTGCTAACCCATGCTAAGCAAGCGTACAAGAGGAGACAAGTCGTAACAAGGTAAGCATACCGGAAGGTGTGCTTGGATAAACAAGATGTAGCTTAAACAAAGCATCTAGTTTACACCTAGAAGATTCCACAACTCGTGCACATCTTGAACTATATCTAGCCCATACTCCTCCTCATCACTACTACTATAAGTCAGTCAAATAAAACATTTACCATACATCTAAAGTATAGGAGATAGAAAAACATCACCTCTAGCATAACTAGTATTAGAGGCACTGCCTGCCCAGTGACAATCGTTAAACGGCCGCGGTATCTTGACCGTGCAAAGGTAGCATAATCACTTGTTCTCTAAATAAGGACTTGTATGAATGGCCACACGAGGGTTTTACTGTCTCTTACTCTTAATCAGTGAAATTGACCTCCCCGTGAAGAGGCGGGGATAATGCAATAAGACGAGAAGACCCTATGGAGCTTTAATTAATCAACTCAAAAAGCATAAAATAATACCACCAAGGGATAACAAAGCTTTAGATGAGCTGACAATTTCGGTTGGGGTGACCTCGGAGTATAAAAAACCCTCCGAGTGATTAAAACTTAGGCCTACCAGCCAAAGTATAGTATCACTTATTGATCCAAAATTTTGATCAACGGAACAAGTTACCCTAGGGATAACAGCGCAATCCTATTCTAGAGTCCATATCGACAATAGGGTTTACGACCTCGATGTTGGATCAGGACATCCTAATGGTGCAGCAGCTATTAAGGGTTCGTTTGTTCAACGATTAAAGTCCTACGTGATCTGGTAGAATACGCTGCTGGTCCTTTCGCCCTATTCTTCCTAGCAGAATATGCCAACATTATCATAATAAATATATTCACTACTATCTTATTTCTAGGAGCATTCCACGACCCCTATATACCAGAATTATGTACAACAAACCTAATTGTCAAGTCACTACTACTAACAATATCCTTCCTATGAATCCGAGCATCCTACCCCCGATTCCGATATGACCAACTAATACATCTCCTTTGAAAAAATTTCCTCCCACTAACACTAGCTCTCTGCATATGACATATCTCATTACCCATCATAACAGCAGGTATCCCACCCCAAACATAAAACAAGAAATATGTCTGACAAAAGAGTTACTTTGATAGAGTAAATAATAGAGGTTTAAATCCTCTTATTTCTAGAACAATAGGAGTCGAACCTACCCTTAAGAATTCAAAATTCTTTGTGCTACCACACTACACCATAATCTACAGTAAGGTCAGCTAAATAAGCTACCGGGCCCATACCCCGGAAATGTTGGTTTATATCCTTCCCATACTAATTAACCCATTCGTCTCTATCACCCTACTAACAACCCTCATCCTAAGCACAACAATTGTCACTATTAGCTCCCATTGATTGTTCGCCTGAATCGGACTAGAAATAAACATAATAGCTATCATCCCCATCATAATAAAAAAGCCTAACCCCCGAGCCACAGAAGCCTCAGCCAAATATTTCCTAACACAAGCCACAGCCTCCTCATTACTTATACTAGCAATTATTATCAACCTAATACACTCCAGCCAATGAACCATCATAAAATTATTCGACCCAACAGCATCCATTCTAATAACAATAGCCCTGGCCATTAAACTAGGATTATCCCCTTTCCACTTCTGAGTGCCAGAAGTTACACAAGGCATGTTCATTAACCGATGACTATTCTCTACCAATCACAAAGACATTGGTACCCTGTATTTACTATTTGGCGCCTGGGCAGGAATAGTAGGTACCGGTCTAAGTTTGTTGATTCGTGCTGAATTAGGTCAACCTGGCACACTTATCGGAGACGACCAGCTTTATAATGTTCTAGTGACAGCTCATGCCTTCGTAATAATTTTCTTTATAGTTATACCTATCATAATTGGAGGTTTTGGGAACTGATTAGTCCCCTTAATAATTGGAGCTCCTGACATAGCATTCCCCCGTCTAAACAACATAAGCTTCTGACTACTCCCCCCTTCCTTTCTACTACTAATAGCATCTTCAATAATTGAGGCCGGCGCAGGTACAGGCTGAACTGTTTACCCTCCTCTAGCCGGAAATCTGGCACATGCAGGAGCCTCAGTAGACCTTACCATTTTCTCTCTACATTTAGCCGGTGTATCTTCAATCCTTGGAGCTATTAACTTCATCACAACTATTATTAATATAAAACCACCCGCTATAACTCAATACCAAACACCCCTCTTCGTCTGATCAGTCTTAGTCACAGCAGTCTTACTTTTACTATCATTACCTGTTCTAGCAGCCGGAATTACTATACTACTAACCGATCGAAACCTAAACACAACCTTTTTCGACCCGGCAGGAGGAGGTGACCCAATCTTATACCAACACTTATTCTGATTTTTTGGCCATCCTGAAGTATATATTTTAATTCTACCTGGCTTTGGAATAATTTCACACATTGTTACTTATTATTCAGGGAAAAAAGAACCTTTTGGGTATATGGGAATAGTATGAGCTATAGTTTCTATGGCTTATCCCTTTCAACTAGGCTTACAAGACGCAGCATCACCCGTCATAGAAGAACTTCTACAATTTCACGACCATGCATTGATGATCGTCTTCTTAATTAGCTCCTTAGTTCTTTATATCATTACACTAATGCTAACAACCAAATTAACTCACACTAGTACAATAGACGCTCAAGAAGTGGAGACTATTTGAACTGTCCTCCCGGCCGTTATTCTAATCATAATCGCCCTACCTTCTCTACGAATTCTCTACATAATAGACGAAATTAATAATCCCTCTCTTACCGTAAAAACAATAGGACATCAATGATACTGAAGCTATGAATATACCGACTACGAAGACCTAAACTTTGACTCATACATAATTCCAACCTCAGATCTAAAACCAGGCGAGCTACGATTATTAGAAGTAGATAATCGAATGGTTCTACCTATACAAATGACAATTCGAATATTAGTCTCCTCAGAAGATGTATTACACTCATGGGCTGTCCCTTCCCTAGGCCTAAAAACAGACGCAATTCCTGGCCGCCTAAACCAAACAACCCTAATATCAACGCGACCTGGTCTGTTCTACGGACAATGTTCAGAAATTTGCGGCTCTAACCACAGCTTTATACCAATCGTTCTCGAACTAGTACCTTTAGAGAATTTTGAAAAATGATCTGCATCCATACTATAATTTCACTAAGAAGCTAAACCAGCGTGTTGTAATTCAACTACAAGAACCCTAATGACCAACATCCGAAAAACACACCCACTAATAAAAATCCTCAATGATGCGTTCATCGATCTACCCACTCCATCTAATATCTCCTCTTGATGAAATTTTGGTTCCTTACTAGGCCTCTGCCTAATTATACAAATCCTAACAGGATTATTCCTAGCAATACATTACACGCCAGACACCTCAACTGCTTTCTCATCAGTCGCGCACATCTGCCGAGACGTCAACTATGGCTGATTCATCCGCTATCTACACGCAAACGGAGCCTCCATATTCTTCATCTGTCTATACGCCCACATTGGACGTGGCCTATACTATGGTTCTTATATATTCCAAGAAACATGAAACATTGGTGTACTCTTACTATTAACAGTCATAGCCACTGCATTCGTAGGCTACGTCCTGCCCTGAGGACATCTACATAAACTATTCCTTGAAAAA-GCTTATTGTACAGTTACCACAACATCACAGTACTACGTCAGTATTAAAAGTAATTTGTTTTAAAAACATTTTACTGTACACATTACATATACATACACATGTGCATGCTAATA-TTT-AGTCTCTCCTTGTAAATATTCATACATACATGCTATGTATTATTGTGCATTCATTTATTTTCCATACGATAAGTTAAAGCCCGTATTAATTATCATTAATTTTACATATTACATAATATGCATGCTCTTACATATTATATTTCCCCTATCAATTTTACCTCCATTGTACTCTATGGTCACTCCATTAGATCACGAGCTTAATCACCATGCCGCGTGAAACCAGCAACCCGCTCGGCAGGGATCCCCCTTCTCGCACCGGGCCCATATCTCGTGGGGGTAGCTAA-TAATGATCTTTATAAGACATCTGGTTCTTACTTCAGGACCATTTTAACTTAAAATCGCCCACTCGTTCCTCTTAAATAAGACATCTCGATGGATTCATGACTAATCAGCCCATGCCTAACATAACTGAGGTTTCATACATTTGGTATCTTTTAATTTTTGGGGGGGAGCTTGCACCGACTCAGCTATGGCCTTAGGAAGGCCCCGTCACAGTCAAATAAATTGTAGCTGGACCTGTGTGTATTTTT-GATTGGACTAGCACAACCAACAGGTGTTATTTAATTAATGGT
	'Ttr_38_Posorja_Harbor_HAp7'      AAATCATTAAAGACTAAAAGGAGCGGGCATCAAGCACACTATACTAGTAGCTCATAACGCCTTGCTTAGCCACACCCCCACGGGATACAGCAGTGACAAGAATTAGGCTATGAACGAAAGTTTGACCTAGCCATGCTAATTAGGGTTGGTAAATTTCGTGCCAGCCACCGCGGTCATACGATTGACCCAAACTAATAGACACCCGGCGTAAAGAGTGTCAAAGAACAATATAAAAATAAAGTCAAGCCTTAATTAAGCTGTAAAAAGCCATAATTAAAATTAAGTTAAACTACGAAAGTAACTTTACCATAAACTGAGTACACGACAACTAAGACCCAAACTGGGATTAGATACCCCACTATGCTTAGTCGTAAACTTAAATAATCCTAAAACAAGATTATTCGCCAGAGTACTATCGGCAACAGCCCAAAACTCAAAGGACTTGGCGGTGCTTCATATCCTTCTAGAGGAGCCTGTTCTGTAAACGATAAACCACGATTAACCTCACCAATCCTTGCTACTTCAGTCTATATACCGCCATCTTCAGCAAACCCTAAAAAAGGAACGAAAGTAAGCACAACTACTATACGTAAAAACGTTAGGTCAAGGTGTAACCTATGGATTGGGAAGAAATGGGCTACATTTTCTATAATAAGAACACCCCTTAAACTCACACGAAAGTTTTTATGAAACCTAAAAACTAAAGGAGGATTTAGCAGTAAATTAAGAATAGAATGCTTAATTGAATAAGGCCATGAAGCACGCACACACCGCCCGTCACCCTCCTCAAGTGCCATAGCAAAGCCCCAGATTGCTAACCCATGCTAAGCAAGCGTACAAGAGGAGACAAGTCGTAACAAGGTAAGCATACCGGAAGGTGTGCTTGGATAAACAAGATGTAGCTTAAACAAAGCATCTAGTTTACACCTAGAAGATTCCACAACTCGTGCACATCTTGAACTATATCTAGCCCATACTCCTCCTCATCACTACTACTATAAGTCAGTCAAATAAAACATTTACCATACATCTAAAGTATAGGAGATAGAAAAACATCACCTCTAGCATAACTAGTATTAGAGGCACTGCCTGCCCAGTGACAATCGTTAAACGGCCGCGGTATCTTGACCGTGCAAAGGTAGCATAATCACTTGTTCTCTAAATAAGGACTTGTATGAATGGCCACACGAGGGTTTTACTGTCTCTTACTCTTAATCAGTGAAATTGACCTCCCCGTGAAGAGGCGGGGATAATGCAATAAGACGAGAAGACCCTATGGAGCTTTAATTAATCAACTCAAAAAGCGTAAAATAATACCACCAAGGGATAACAAAGCTTTAGATGAGCTGACAATTTCGGTTGGGGTGACCTCGGAGTATAAAAAACCCTCCGAGTGATTAAAACTTAGGCCTACCAGCCAAAGTATAGTATCACTTATTGATCCAAAATTTTGATCAACGGAACAAGTTACCCTAGGGATAACAGCGCAATCCTATTCTAGAGTCCATATCGACAATAGGGTTTACGACCTCGATGTTGGATCAGGACATCCTAATGGTGCAGCAGCTATTAAGGGTTCGTTTGTTCAACGATTAAAGTCCTACGTGATCTGGTAGAATACGCTGCTGGTCCTTTCGCCCTATTCTTCCTAGCAGAATATGCCAACATTATCATAATAAATATATTCACAACTATCTTATTTCTAGGAGCATTCCACGACCCCTATATACCAGAATTATGTACAACAAACCTAATTGTCAAGTCACTACTACTAACAATATCCTTCCTATGAATCCGAGCATCCTACCCCCGATTCCGATATGACCAACTAATACATCTCCTTTGAAAAAATTTCCTCCCACTGACACTAGCCCTCTGCATATGACATATCTCATTACTCATCATAACAGCAGGTATCCCACCCCAAACATAAAACAAGAAATATGTCTGACAAAAGAGTTACTTTGATAGAGTAAATAATAGAGGTTTAAATCCTCTTATTTCTAGAACAATAGGAGTCGAACCTACCCTTAAGAATTCAAAATTCTTTGTGCTACCACACTACACCATAATCTACAGTAAGGTCAGCTAAATAAGCTACCGGGCCCATACCCCGGAAATGTTGGTTTATATCCTTCCCATACTAATTAACCCATTCGTCTCTATCACCCTACTAACAACCCTCATCCTAAGCACAACAATTGTCACTATTAGCTCCCATTGATTGTTCGCCTGAATCGGACTAGAAATAAACATAATAGCTATCATCCCCATCATAATAAAAAAGCCTAACCCCCGAGCCACAGAAGCCTCAGCCAAATACTTTCTAACACAAGCCACAGCCTCCTCATTACTTATACTAGCAATTATTATTAACCTAATACACTCTAGCCAATGAACCATCATAAAATTATTCGACCCAACAGCATCCATTCTAATAACAATAGCCCTAGCCATTAAACTAGGATTATCCCCTTTCCACTTCTGAGTACCAGAGGTTACACAAGGCATGTTCATAAACCGATGACTATTCTCTACCAATCACAAAGACATTGGTACTCTGTATTTACTATTTGGCGCCTGGGCAGGAATAGTGGGTACTGGTCTAAGCTTGTTGATTCGTGCTGAATTAGGTCAGCCTGGCACACTTATCGGAGACGACCAACTTTATAATGTTCTAGTAACAGCTCACGCCTTCGTAATAATTTTCTTTATGGTTATACCTATCATAATTGGGGGATTTGGAAACTGACTAGTTCCCTTGATAATTGGAGCCCCTGACATAGCATTCCCTCGTCTAAACAACATAAGCTTCTGACTACTTCCCCCTTCCTTTCTACTACTGATAGCATCTTCAATAATTGAAGCCGGCGCAGGTACAGGCTGAACTGTATATCCTCCTCTAGCCGGAAATCTAGCACACGCAGGAGCCTCAGTAGACCTTACTATTTTCTCTCTGCATTTAGCCGGTGTATCTTCAATCCTTGGAGCTATTAACTTCATTACAACTATTATTAATATAAAACCACCCGCTATAACCCAATACCAAACACCTCTCTTCGTCTGATCAGTCTTGGTCACAGCAGTCTTACTCTTACTATCACTACCCGTCTTAGCAGCCGGAATTACCATACTATTAACTGATCGAAACCTAAACACAACCTTTTTCGACCCAGCAGGAGGAGGTGACCCAATCCTATATCAACACCTATTCTGATTTTTTGGCCATCCCGAAGTATATATTCTAATTCTGCCCGGCTTCGGAATAATTTCACATATCGTTACCTATTATTCGGGGAAAAAAGAACCTTTCGGGTATATGGGAATAGTATGAGCTATAGTTTCTATGGCTTATCCCTTTCAACTAGGCTTACAAGACGCAGCATCACCCGTTATAGAAGAACTTCTACAATTTCACGACCATGCATTGATGATCGTCTTTTTAATTAGCTCCTTAGTTCTTTATATCATTACACTAATGCTAACAACCAAATTAACTCACACTAGTACAATAGACGCTCAAGAAGTGGAGACTATTTGAACTGTCCTCCCGGCCGTTATTCTAATCATAATCGCCCTACCTTCTCTACGAATTCTCTACATAATAGACGAAATTAATAATCCCTCTCTTACCGTAAAAACAATAGGACATCAATGATACTGAAGCTATGAATATACCGACTACGAAGACCTAAACTTTGACTCATACATAATTCCAACCTCAGATCTAAAACCAGGCGAACTACGATTATTAGAAGTAGATAACCGAATGGTTCTACCTATACAAATGACAATCCGAATATTAGTCTCCTCAGAAGATGTATTACACTCATGAGCTGTCCCTTCCCTAGGCCTAAAAACAGACGCAATTCCTGGCCGCCTAAATCAAACAACCCTAATATCAACACGACCTGGTCTGTTCTACGGACAATGTTCAGAAATTTGCGGCTCTAACCACAGCTTTATACCAATCGTTCTCGAACTAGTACCTTTAGAGAATTTTGAAAAATGATCTGCATCCATATTATAATTTCACTAAGAAGCTAAACCAGCGTGTTGTAATTCAACTACAAGAACCCTAATGACCAACATCCGAAAAACACACCCATTAATAAAAATCCTCAATGATGCGTTCATCGATCTACCCGCCCCATCTAATATCTCCTCTTGATGAAATTTTGGTTCCTTACTAGGCCTCTGCCTAATTATACAAATCCTAACAGGATTATTCCTAGCAATACATTACACGCCAGACACCTCAACTGCTTTCTCATCAGTCGCACACATCTGCCGAGACGTCAACTATGGCTGATTCATCCGCTATCTACACGCAAACGGAGCCTCCATATTCTTCATCTGTCTATACGCCCACATTGGACGTGGCCTATACTATGGTTCTTATATATTCCAAGAAACATGAAACATTGGTGTACTCTTACTATTAACAGTCATAGCCACTGCATTCGTAGGCTACGTCCTGCCCTGAGGACATCTACATAAACTATTCCTTGAAAAA-GCTTATTGTACAATTACCACAATATTACAGTACTACGTCAGTATTAAAAGTAATTTGTTTTAAAAACATTTTACTGTACACATCACATATACATACACATGTACATGCTAATA-TTT-AGTCTCTCCTTGTAAATATTCATACATACATGCTATGTATTATTGTGCATTCATTTATTTTCCATACGATAAGTTAAAGCTCGTATTAATTATCATTAATTTTACATATTACATAATATGCATACTTTTACATATTATATATCCCCTATCAATTTTATCTCCATTATACCCTATGGTCACTCCATTAGATCACGAGCTTAATCACCATGCCGCGTGAAACCAGCAACCCGCTTGGCAGGGATCCCTCTTCTCGCACCGGGCCCATATCTCGTGGGGGTAGCTAA-TAATGATCTTTATAAGACATCTGGTTCTTACTTCAGGACCATTTTAACTTAAAATCGCCCACTCGTTCCTCTTAAATAAGACATCTCGATGGATTCATGACTAATCAGCCCATGCCCAACATAACTGAGGTTTCATACATTTGGTATTTTTTAATTTTTGGGGGGGAGCTTGCACCGACTCAGCTATGGCCTTAGAAAGGCCCCGTCACAGTCAAATAAATTGTAGCTGGACCTGTGTGTATTTTT-GATTGGACTAGCACAACCAACAGGTGTTATTTAATTAATGGT
	'Ttr_39_Posorja_Harbor_HAp8'      AAATCATTAAAGACTAAAAGGAGCGGGCATCAAGCACACTATACTAGTAGCTCATAACGCCTTGCTTAGCCACACCCCCACGGGATACAGCAGTGACAAGAATTAGGCTATGAACGAAAGTTTGACCTAGCCATGCTAATTAGGGTTGGTAAATTTCGTGCCAGCCACCGCGGTCATACGATTGACCCAAACTAATAGACACCCGGCGTAAAGAGTGTCAAAGAACAATATAAAAATAAAGTCAAGCCTTAATTAAGCTGTAAAAAGCCATAATTAAAATTAAGTTAAACTACGAAAGTAACTTTACCATAAACTGAGTACACGACAACTAAGACCCAAACTGGGATTAGATACCCCACTATGCTTAGTCGTAAACTTAAATAATCCTAAAACAAGATTATTCGCCAGAGTACTATCGGCAACAGCCCAAAACTCAAAGGACTTGGCGGTGCTTCATATCCTTCTAGAGGAGCCTGTTCTGTAAACGATAAACCACGATTAACCTCACCAATCCTTGCTACTTCAGTCTATATACCGCCATCTTCAGCAAACCCTAAAAAAGGAACGAAAGTAAGCACAACTACTATACGTAAAAACGTTAGGTCAAGGTGTAACCTATGGATTGGGAAGAAATGGGCTACATTTTCTATAATAAGAACACCCCTTAAACTCACACGAAAGTTTTTATGAAACCTAAAAACTAAAGGAGGATTTAGCAGTAAATTAAGAATAGAATGCTTAATTGAATAAGGCCATGAAGCACGCACACACCGCCCGTCACCCTCCTCAAGTGCCATAGCAAAGCCCCAGATTGCTAACCCATGCTAAGCAAGCGTACAAGAGGAGACAAGTCGTAACAAGGTAAGCATACCGGAAGGTGTGCTTGGATAAACAAGATGTAGCTTAAACAAAGCATCTAGTTTACACCTAGAAGATTCCACAACTCGTGCACATCTTGAACTATATCTAGCCCATACTCCTCCTCATCACTACTACTATAAGTCAGTCAAATAAAACATTTACCATACATCTAAAGTATAGGAGATAGAAAAACATCACCTCTAGCATAACTAGTATTAGAGGCACTGCCTGCCCAGTGACAATCGTTAAACGGCCGCGGTATCTTGACCGTGCAAAGGTAGCATAATCACTTGTTCTCTAAATAAGGACTTGTATGAATGGCCACACGAGGGTTTTACTGTCTCTTACTCTTAATCAGTGAAATTGACCTCCCCGTGAAGAGGCGGGGATAATGCAATAAGACGAGAAGACCCTATGGAGCTTTAATTAATCAACTCAAAAAGCGTAAAATAATACCACCAAGGGATAACAAAGCTTTAGATGAGCTGACAATTTCGGTTGGGGTGACCTCGGAGTATAAAAAACCCTCCGAGTGATTAAAACTTAGGCCTACCAGCCAAAGTATAGTATCACTTATTGATCCAAAATTTTGATCAACGGAACAAGTTACCCTAGGGATAACAGCGCAATCCTATTCTAGAGTCCATATCGACAATAGGGTTTACGACCTCGATGTTGGATCAGGACATCCTAATGGTGCAGCAGCTATTAAGGGTTCGTTTGTTCAACGATTAAAGTCCTACGTGATCTGGTAGAATACGCTGCTGGTCCTTTCGCCCTATTCTTCCTAGCAGAATATGCCAACATTATCATAATAAATATATTCACAACTATCTTATTTCTAGGAGCATTCCACGACCCCTATATACCAGAATTATGTACAACAAACCTAATTGTCAAGTCACTACTACTAACAATATCCTTCCTATGAATCCGAGCATCCTACCCCCGATTCCGATATGACCAACTAATACATCTCCTTTGAAAAAATTTCCTCCCACTGACACTAGCCCTCTGCATATGACATATCTCATTACTCATCATAACAGCAGGTATCCCACCCCAAACATAAAACAAGAAATATGTCTGACAAAAGAGTTACTTTGATAGAGTAAATAATAGAGGTTTAAATCCTCTTATTTCTAGAACAATAGGAGTCGAACCTACCCTTAAGAATTCAAAATTCTTTGTGCTACCACACTACACCATAATCTACAGTAAGGTCAGCTAAATAAGCTACCGGGCCCATACCCCGGAAATGTTGGTTTATATCCTTCCCATACTAATTAACCCATTCGTCTCTATCACCCTACTAACAACCCTCATCCTAAGCACAACAATTGTCACTATTAGCTCCCATTGATTGTTCGCCTGAATCGGACTAGAAATAAACATAATAGCTATCATCCCCATCATAATAAAAAAGCCTAACCCCCGAGCCACAGAAGCCTCAGCCAAATACTTTCTAACACAAGCCACAGCCTCCTCATTACTTATACTAGCAATTATTATTAACCTAATACACTCTAGCCAATGAACCATCATAAAATTATTCGACCCAACAGCATCCATTCTAATAACAATAGCCCTAGCCATTAAACTAGGATTATCCCCTTTCCACTTCTGAGTACCAGAGGTTACACAAGGCATGTTCATAAACCGATGACTATTCTCTACCAATCACAAAGACATTGGTACTCTGTATTTACTATTTGGCGCCTGGGCAGGAATAGTGGGTACTGGTCTAAGCTTGTTGATTCGTGCTGAATTAGGTCAGCCTGGCACACTTATCGGAGACGACCAACTTTATAATGTTCTAGTAACAGCTCACGCCTTCGTAATAATTTTCTTTATGGTTATACCTATCATAATTGGGGGATTTGGAAACTGACTAGTTCCCTTGATAATTGGAGCCCCTGACATAGCATTCCCTCGTCTAAACAACATAAGCTTCTGACTACTTCCCCCTTCCTTTCTACTACTGATAGCATCTTCAATAATTGAAGCCGGCGCAGGTACAGGCTGAACTGTATATCCTCCTCTAGCCGGAAATCTAGCACACGCAGGAGCCTCAGTAGACCTTACTATTTTCTCTCTGCATTTAGCCGGTGTATCTTCAATCCTTGGGGCTATTAACTTCATTACAACTATTATTAATATAAAACCACCCGCTATAACCCAATACCAAACACCTCTCTTCGTCTGATCAGTCTTGGTCACAGCAGTCTTACTCTTACTATCACTACCCGTCTTAGCAGCCGGAATTACCATACTATTAACTGATCGAAACCTAAACACAACCTTTTTCGACCCAGCAGGAGGAGGTGACCCAATCCTGTATCAACACCTATTCTGATTTTTTGGCCATCCCGAAGTATATATTCTAATTCTGCCCGGCTTCGGAATAATTTCACATATCGTTACCTATTATTCGGGGAAAAAAGAACCTTTCGGGTATATGGGAATAGTATGAGCTATAGTTTCTATGGCTTATCCCTTTCAACTAGGCTTACAAGACGCAGCATCACCCGTTATAGAAGAACTTCTACAATTTCACGACCATGCATTGATGATCGTCTTTTTAATTAGCTCCTTAGTTCTTTATATCATTACACTAATGCTAACAACCAAATTAACTCACACTAGTACAATAGACGCTCAAGAAGTGGAGACTATTTGAACTGTCCTCCCGGCCGTTATTCTAATCATAATCGCCCTACCTTCTCTACGAATTCTCTACATAATAGACGAAATTAATAATCCCTCTCTTACCGTAAAAACAATAGGACATCAATGATACTGAAGCTATGAATATACCGACTACGAAGACCTAAACTTTGACTCATACATAATTCCAACCTCAGATCTAAAACCAGGCGAACTACGATTATTAGAAGTAGATAACCGAATGGTTCTACCTATACAAATGACAATCCGAATATTAGTCTCCTCAGAAGATGTATTACACTCATGAGCTGTCCCTTCCCTAGGCCTAAAAACAGACGCAATTCCTGGCCGCCTAAATCAAACAACCCTAATATCAACACGACCTGGTCTGTTCTACGGACAATGTTCAGAAATTTGCGGCTCTAACCACAGCTTTATACCAATCGTTCTCGAACTAGTACCTTTAGAGAATTTTGAAAAATGATCTGCATCCATATTATAATTTCACTAAGAAGCTAAACCAGCGTGTTGTAATTCAACTACAAGAACCCTAATGACCAACATCCGAAAAACACACCCATTAATAAAAATCCTCAATGATGCGTTCATCGATCTACCCGCCCCATCTAATATCTCCTCTTGATGAAATTTTGGTTCCTTACTAGGCCTCTGCCTAATTATACAAATCCTAACAGGATTATTCCTAGCAATACATTACACGCCAGACACCTCAACTGCTTTCTCATCAGTCGCACACATCTGCCGAGACGTCAACTATGGCTGATTCATCCGCTATCTACACGCAAACGGAGCCTCCATATTCTTCATCTGTCTATACGCCCACATTGGACGTGGCCTATACTATGGTTCTTATATATTCCAAGAAACATGAAACATTGGTGTACTCTTACTATTAACAGTCATAGCCACTGCATTCGTAGGCTACGTCCTGCCCTGAGGACATCTACATAAACTATTCCTTGAAAAA-GCTTATTGTACAATTACCACAATATTACAGTACTACGTCAGTATTAAAAGTAATTTGTTTTAAAAACATTTTACTGTACACATCACATATACATACACATGTACATGCTAATA-TTT-AGTCTCTCCTTGTAAATATTCATACATACATGCTATGTATTATTGTGCATTCATTTATTTTCCATACGATAAGTTAAAGCTCGTATTAATTATCATTAATTTTACATATTACATAATATGCATACTTTTACATATTATATATCCCCTATCAATTTTATCTCCATTATACCCTATGGTCACTCCATTAGATCACGAGCTTAATCACCATGCCGCGTGAAACCAGCAACCCGCTTGGCAGGGATCCCTCTTCTCGCACCGGGCCCATATCTCGTGGGGGTAGCTAA-TAATGATCTTTATAAGACATCTGGTTCTTACTTCAGGACCATTTTAACTTAAAATCGCCCACTCGTTCCTCTTAAATAAGACATCTCGATGGATTCATGACTAATCAGCCCATGCCCAACATAACTGAGGTTTCATACATTTGGTATTTTTTAATTTTTGGGGGGGAGCTTGCACCGACTCAGCTATGGCCTTAGAAAGGCCCCGTCACAGTCAAATAAATTGTAGCTGGACCTGTGTGTATTTTT-GATTGGACTAGCACAACCAACAGGTGTTATTTAATTAATGGT
	'Ttr_42_Posorja_Harbor_Hap9'      AAATCATTAAAGACTAAAAGGAGCGGGCATCAAGCACACTATACTAGTAGCTCATAACGCCTTGCTTAGCCACACCCCCACGGGATACAGCAGTGACAAGAATTAGGCTATGAACGAAAGTTTGACCTAGCCATGCTAATTAGGGTTGGTAAATTTCGTGCCAGCCACCGCGGTCATACGATTGACCCAAACTAATAGACACCCGGCGTAAAGAGTGTCAAAGAACAATATAAAAATAAAGTCAAGCCTTAATTAAGCTGTAAAAAGCCATAATTAAAATTAAGTTAAACTACGAAAGTAACTTTACCATAAACTGAGTACACGACAACTAAGACCCAAACTGGGATTAGATACCCCACTATGCTTAGTCGTAAACTTAAATAATCCTAAAACAAGATTATTCGCCAGAGTACTATCGGCAACAGCCCAAAACTCAAAGGACTTGGCGGTGCTTCATATCCTTCTAGAGGAGCCTGTTCTGTAAACGATAAACCACGATTAACCTCACCAATCCTTGCTACTTCAGTCTATATACCGCCATCTTCAGCAAACCCTAAAAAAGGAACGAAAGTAAGCACAACTACTATACGTAAAAACGTTAGGTCAAGGTGTAACCTATGGATTGGGAAGAAATGGGCTACATTTTCTATAATAAGAACACCCCTTAAACTCACACGAAAGTTTTTATGAAACCTAAAAACTAAAGGAGGATTTAGCAGTAAATTAAGAATAGAATGCTTAATTGAATAAGGCCATGAAGCACGCACACACCGCCCGTCACCCTCCTCAAGTGCCATAGCAAAGCCCCAGATTGCTAACCCATGCTAAGCAAGCGTACAAGAGGAGACAAGTCGTAACAAGGTAAGCATACCGGAAGGTGTGCTTGGATAAACAAGATGTAGCTTAAACAAAGCATCTAGTTTACACCTAGAAGATTCCACAACTCGTGCACATCTTGAACTATATCTAGCCCATACTCCTCCTCATCACTACTACTATAAGTCAGTCAAATAAAACATTTACCATACATCTAAAGTATAGGAGATAGAAAAACATCACCTCTAGCATAACTAGTATTAGAGGCACTGCCTGCCCAGTGACAATCGTTAAACGGCCGCGGTATCTTGACCGTGCAAAGGTAGCATAATCACTTGTTCTCTAAATAAGGACTTGTATGAATGGCCACACGAGGGTTTTACTGTCTCTTACTCTTAATCAGTGAAATTGACCTCCCCGTGAAGAGGCGGGGATAATGCAATAAGACGAGAAGACCCTATGGAGCTTTAATTAATCAACTCAAAAAGCATAAAATAATACCACCAAGGGATAACAAAGCTTTAGATGAGCTGACAATTTCGGTTGGGGTGACCTCGGAGTATAAAAAACCCTCCGAGTGATTAAAACTTAGGCCTACCAGCCAAAGTATAGTATCACTTATTGATCCAAAATTTTGATCAACGGAACAAGTTACCCTAGGGATAACAGCGCAATCCTATTCTAGAGTCCATATCGACAATAGGGTTTACGACCTCGATGTTGGATCAGGACATCCTAATGGTGCAGCAGCTATTAAGGGTTCGTTTGTTCAACGATTAAAGTCCTACGTGATCTGGTAGAATACGCTGCTGGTCCTTTCGCCCTATTCTTCCTAGCAGAATATGCCAACATTATCATAATAAATATATTCACAACTATCTTATTTCTAGGAGCATTCCACGACCCCTATATACCAGAATTATGTACAACAAACCTAATTGTCAAGTCACTACTACTAACAATATCCTTCCTATGAATCCGAGCATCCTACCCCCGATTCCGATATGACCAACTAATACATCTCCTTTGAAAAAATTTCCTCCCACTGACACTAGCCCTCTGCATATGACATATCTCATTACTCATCATAACAGCAGGTATCCCACCCCAAACATAAAACAAGAAATATGTCTGACAAAAGAGTTACTTTGATAGAGTAAATAATAGAGGTTTAAATCCTCTTATTTCTAGAACAATAGGAGTCGAACCTACCCTTAAGAATTCAAAATTCTTTGTGCTACCACACTACACCATAATCTACAGTAAGGTCAGCTAAATAAGCTACCGGGCCCATACCCCGGAAATGTTGGTTTATATCCTTCCCATACTAATTAACCCATTCGTCTCTATCACCCTACTAACAACCCTCATCCTAAGCACAACAATTGTCACTATTAGCTCCCATTGATTGTTCGCCTGAATCGGACTAGAAATAAACATAATAGCTATCATCCCCATCATAATAAAAAAGCCTAACCCCCGAGCCACAGAAGCCTCAGCCAAATACTTTCTAACACAAGCCACAGCCTCCTCATTACTTATACTAGCAATTATTATTAACCTAATACACTCTAGCCAATGAACCATCATAAAATTATTCGACCCAACAGCATCCATTCTAATAACAATAGCCCTAGCCATTAAACTAGGATTATCCCCTTTCCACTTCTGAGTACCAGAGGTTACACAAGGCATGTTCATAAACCGATGACTATTCTCTACCAATCACAAAGACATTGGTACTCTGTATTTACTATTTGGCGCCTGGGCAGGAATAGTGGGTACTGGTCTAAGCTTGTTGATTCGTGCTGAATTAGGTCAGCCTGGCACACTTATCGGAGACGACCAACTTTATAATGTTCTAGTAACAGCTCACGCCTTCGTAATAATTTTCTTTATGGTTATACCTATCATAATTGGGGGATTTGGAAACTGACTAGTTCCCTTGATAATTGGAGCCCCTGACATAGCATTCCCTCGTCTAAACAACATAAGCTTCTGACTACTTCCCCCTTCCTTTCTACTACTGATAGCATCTTCAATAATTGAAGCCGGCGCAGGTACAGGCTGAACTGTATATCCTCCTCTAGCCGGAAATCTAGCACACGCAGGAGCCTCAGTAGACCTTACTATTTTCTCTCTGCATTTAGCCGGTGTATCTTCAATCCTTGGGGCTATTAACTTCATTACAACTATTATTAATATAAAACCACCCGCTATAACCCAATACCAAACACCTCTCTTCGTCTGATCAGTCTTGGTCACAGCAGTCTTACTCTTACTATCACTACCCGTCTTAGCAGCCGGAATTACCATACTATTAACTGATCGAAACCTAAACACAACCTTTTTCGACCCAGCAGGAGGAGGTGACCCAATCCTGTATCAACACCTATTCTGATTTTTTGGCCATCCCGAAGTATATATTCTAATTCTGCCCGGCTTCGGAATAATTTCACATATCGTTACCTATTATTCGGGGAAAAAAGAACCTTTCGGGTATATGGGAATAGTATGAGCTATAGTTTCTATGGCTTATCCCTTTCAACTAGGCTTACAAGACGCAGCATCACCCGTTATAGAAGAACTTCTACAATTTCACGACCATGCATTGATGATCGTCTTTTTAATTAGCTCCTTAGTTCTTTATATCATTACACTAATGCTAACAACCAAATTAACTCACACTAGTACAATAGACGCTCAAGAAGTGGAGACTATTTGAACTGTCCTCCCGGCCGTTATTCTAATCATAATCGCCCTACCTTCTCTACGAATTCTCTACATAATAGACGAAATTAATAATCCCTCTCTTACCGTAAAAACAATAGGACATCAATGATACTGAAGCTATGAATATACCGACTACGAAGACCTAAACTTTGACTCATACATAATTCCAACCTCAGATCTAAAACCAGGCGAACTACGATTATTAGAAGTAGATAACCGAATGGTTCTACCTATACAAATGACAATCCGAATATTAGTCTCCTCAGAAGATGTATTACACTCATGAGCTGTCCCTTCCCTAGGCCTAAAAACAGACGCAATTCCTGGCCGCCTAAATCAAACAACCCTAATATCAACACGACCTGGTCTGTTCTACGGACAATGTTCAGAAATTTGCGGCTCTAACCACAGCTTTATACCAATCGTTCTCGAACTAGTACCTTTAGAGAATTTTGAAAAATGATCTGCATCCATATTATAATTTCACTAAGAAGCTAAACCAGCGTGTTGTAATTCAACTACAAGAACCCTAATGACCAACATCCGAAAAACACACCCATTAATAAAAATCCTCAATGATGCGTTCATCGATCTACCCGCCCCATCTAATATCTCCTCTTGATGAAATTTTGGTTCCTTACTAGGCCTCTGCCTAATTATACAAATCCTAACAGGATTATTCCTAGCAATACATTACACGCCAGACACCTCAACTGCTTTCTCATCAGTCGCACACATCTGCCGAGACGTCAACTATGGCTGATTCATCCGCTATCTACACGCAAACGGAGCCTCCATATTCTTCATCTGTCTATACGCCCACATTGGACGTGGCCTATACTATGGTTCTTATATATTCCAAGAAACATGAAACATTGGTGTACTCTTACTATTAACAGTCATAGCCACTGCATTCGTAGGCTACGTCCTGCCCTGAGGACATCTACATAAACTATTCCTTGAAAAA-GCTTATTGTACAATTACCACAATATTACAGTACTACGTCAGTATTAAAAGTAATTTGTTTTAAAAACATTTTACTGTACACATCACATATACATACACATGTACATGCTAATA-TTT-AGTCTCTCCTTGTAAATATTCATACATACATGCTATGTATTATTGTGCATTCATTTATTTTCCATACGATAAGTTAAAGCTCGTATTAATTATCATTAATTTTACATATCACATAATATGCACACTTTTACATATTATATATCCCCTATCAATTTTATCTCCATTATACCCTATGGTCACTCCATTAGATCACGAGCTTAATCACCATGCCGCGTGAAACCAGCAACCCGCTTGGCAGGGATCCCTCTTCTCGCACCGGGCCCATATCTCGTGGGGGTAGCTAA-TAATGATCTTTATAAGACATCTGGTTCTTACTTCAGGACCATTTTAACTTAAAATCGCCCACTCGTTCCCCTTAAATAAGACATCTCGATGGATTCATGACTAATCAGCCCATGCCCAACATAACTGAGGTTTCATACATTTGGTATTTTTTAATTTTTGGGGGGGAGCTTGCACCGACTCAGCTATGGCCTTAGGAAGGCCCCGTCACAGTCAAATAAATTGTAGCTGGACCTGTGTGTATTTTT-GATTGGACTAGCACAACCAACAGGTGTTATTTAATTAATGGT
[truncated: 105,305 more chars]
